# Supplementary material for: Crystal structure of 1-[(2,2-dimethyl-1,3-dioxolan-4-yl)meth­yl]-2-(thia­zol-4-yl)-1H-benzimidazole
Source: Acta Crystallogr E Crystallogr Commun. 2015 Nov 18;71(Pt 12):o951–2. doi: 10.1107/S205698901502085X (PMC4719918; doi:10.1107/S205698901502085X)
Supplement: Supplementary file 1 [file e-71-0o951-sup1.cif]

##############################################################################
#                                                                            #
# This CIF contains the data in a paper accepted for publication in          #
# Acta Crystallographica Section E. It conforms to the requirements of       #
# Notes for Authors for Acta Crystallographica Section E, and has been       #
# peer reviewed under the auspices of the IUCr Commission on Journals.       #
#                                                                            #
# Full details of the Crystallographic Information File format               #
# are given in the paper "The Crystallographic Information File (CIF):       #
# a New Standard Archive File for Crystallography" by S. R. Hall, F. H.      #
# Allen and I. D. Brown [Acta Cryst. (1991), A47, 655-685].                  #
#                                                                            #
# The current version of the core CIF dictionary is obtainable from          #
# ftp://ftp.iucr.org/pub/cif_core.dic.                                       #
#                                                                            #
# Software is freely available for graphical display of the structure(s)     #
# in this CIF. For information consult the CIF software page                 #
# http://www.iucr.org/resources/cif/software.                                #
#                                                                            #
# This file may be used for bona fide research purposes within the           #
# scientific community so long as proper attribution is given to the journal # 
# article from which it was obtained.                                        #
#                                                                            #
##############################################################################
data_I
_database_code_depnum_ccdc_archive 'CCDC 1435046'
_audit_creation_method     SHELXL-2013
_journal_date_recd_electronic     2015-11-03
_journal_date_accepted     2015-11-03
_journal_name_full     'Acta Crystallographica, Section E'
_journal_year     2015
_journal_volume     71
_journal_issue     12
_journal_page_first     o951
_journal_page_last     o952
_journal_paper_category     HO
_journal_paper_doi     10.1107/S205698901502085X
_journal_coeditor_code     TK5404
_publ_contact_author_name     'Hicham Gueddar'
_publ_contact_author_address
;
Laboratoire de Chimie Organique H\'et\'erocyclique URAC 21,
P\^ole de Comp\'etence Pharmacochimie, Av. Ibn Battouta, BP 1014,
Facult\'e des Sciences, Universit\'e Mohammed V de Rabat, Morocco
;
_publ_contact_author_email     'h.gueddar@gmail.com'
_publ_contact_author_fax     '212 537 77 54 40'
_publ_contact_author_phone     '212 537 77 54 40'
_publ_section_title
;\
Crystal structure of
1-[(2,2-dimethyl-1,3-dioxolan-4-yl)methyl]-2-(thiazol-4-yl)-1<i>H</i>-\
benzimidazole
;
loop_
    _publ_author_name
    _publ_author_address
    'Gueddar, Hicham'
;
Moroccan Foundation for Advanced Science, Innovation and Research (MASCIR),
Rabat, Morocco
;
    'Bouhfid, Rachid'
;
Moroccan Foundation for Advanced Science, Innovation and Research (MASCIR),
Rabat, Morocco
;
    'Essassi, El Mokhtar'
;
Moroccan Foundation for Advanced Science, Innovation and Research (MASCIR),
Rabat, Morocco
Laboratoire de Chimie Organique H\'et\'erocyclique URAC 21,
P\^ole de Comp\'etence Pharmacochimie, Av. Ibn Battouta, BP 1014,
Facult\'e des Sciences, Universit\'e Mohammed V de Rabat, Morocco
;
    'Saadi, Mohamed'
;
Laboratoire de Chimie du Solide Appliqu\'ee,
Facult\'e des Sciences, Universit\'e Mohammed V de Rabat
Avenue Ibn Battouta, BP 1014, Rabat, Morocco
;
    'El Ammari, Lahcen'
;
Laboratoire de Chimie du Solide Appliqu\'ee,
Facult\'e des Sciences, Universit\'e Mohammed V de Rabat
Avenue Ibn Battouta, BP 1014, Rabat, Morocco
;
_chemical_name_systematic
;\
1-[(2,2-Dimethyl-1,3-dioxolan-4-yl)methyl]-2-(thiazol-4-yl)-1<i>H</i>-\
benzimidazole
;
_chemical_name_common     ?
_chemical_formula_moiety     'C16 H17 N3 O2 S'
_chemical_formula_sum     'C16 H17 N3 O2 S'
_chemical_formula_iupac     'C16 H17 N3 O2 S'
_chemical_formula_weight     315.38
_chemical_melting_point     ?
_shelx_space_group_comment
;
The symmetry employed for this shelxl refinement is uniquely defined
by the following loop, which should always be used as a source of
symmetry information in preference to the above space-group names.
They are only intended as comments.
;
_space_group_crystal_system     triclinic
_space_group_name_H-M_alt     'P -1'
_space_group_name_Hall     '-P 1'
loop_
    _space_group_symop_operation_xyz
    'x, y, z'
    '-x, -y, -z'
_cell_length_a     9.3177(5)
_cell_length_b     9.3786(6)
_cell_length_c     9.5418(6)
_cell_angle_alpha     78.739(4)
_cell_angle_beta     78.777(3)
_cell_angle_gamma     73.632(3)
_cell_volume     775.95(8)
_cell_formula_units_Z     2
_cell_measurement_reflns_used     4740
_cell_measurement_theta_min     2.806
_cell_measurement_theta_max     30.508
_cell_measurement_temperature     296(2)
_exptl_crystal_description     block
_exptl_crystal_colour     Colourless
_exptl_crystal_size_max     0.36
_exptl_crystal_size_mid     0.31
_exptl_crystal_size_min     0.26
_exptl_crystal_density_diffrn     1.350
_exptl_crystal_F_000     332
_exptl_absorpt_coefficient_mu     0.219
_exptl_absorpt_correction_type     multi-scan
_exptl_absorpt_process_details
;
(SADABS; Bruker, 2009)
;
_exptl_absorpt_correction_T_min     0.6995
_exptl_absorpt_correction_T_max     0.7466
_exptl_special_details     ?
_diffrn_ambient_temperature     296(2)
_diffrn_radiation_type     MoK\a
_diffrn_radiation_wavelength     0.71073
_diffrn_radiation_source     'fine-focus sealed tube'
_diffrn_radiation_monochromator     graphite
_diffrn_measurement_device_type     'Bruker X8 APEX'
_diffrn_measurement_method     '\f and \w scans'
_diffrn_reflns_number     19810
_diffrn_reflns_av_R_equivalents     0.0369
_diffrn_reflns_theta_min     2.806
_diffrn_reflns_theta_max     30.508
_diffrn_reflns_theta_full     25.242
_diffrn_measured_fraction_theta_max     0.999
_diffrn_measured_fraction_theta_full     0.999
_diffrn_reflns_limit_h_min     -13
_diffrn_reflns_limit_h_max     13
_diffrn_reflns_limit_k_min     -13
_diffrn_reflns_limit_k_max     13
_diffrn_reflns_limit_l_min     -13
_diffrn_reflns_limit_l_max     13
_refine_special_details     ?
_reflns_number_total     4740
_reflns_number_gt     2804
_reflns_threshold_expression     'I > 2\s(I)'
_refine_ls_structure_factor_coef     Fsqd
_refine_ls_matrix_type     full
_refine_ls_R_factor_all     0.0855
_refine_ls_R_factor_gt     0.0429
_refine_ls_wR_factor_gt     0.0963
_refine_ls_wR_factor_ref     0.1159
_refine_ls_goodness_of_fit_ref     1.025
_refine_ls_restrained_S_all     1.025
_refine_ls_number_reflns     4740
_refine_ls_number_parameters     199
_refine_ls_number_restraints     0
_refine_ls_hydrogen_treatment     constr
_refine_ls_weighting_scheme     calc
_refine_ls_weighting_details
              'w=1/[\s^2^(Fo^2^)+(0.0449P)^2^+0.0871P] where P=(Fo^2^+2Fc^2^)/3'
_atom_sites_solution_hydrogens     geom
_atom_sites_solution_primary     ?
_atom_sites_solution_secondary     ?
_refine_ls_shift/su_max     0.000
_refine_ls_shift/su_mean     0.000
_refine_diff_density_max     0.156
_refine_diff_density_min     -0.319
_refine_ls_extinction_method     none
_refine_ls_extinction_coef     .
loop_
    _atom_type_symbol
    _atom_type_description
    _atom_type_scat_dispersion_real
    _atom_type_scat_dispersion_imag
    _atom_type_scat_source
    'C' 'C' 0.0033 0.0016
                         'International Tables Vol C Tables 4.2.6.8 and 6.1.1.4'
    'H' 'H' 0.0000 0.0000
                         'International Tables Vol C Tables 4.2.6.8 and 6.1.1.4'
    'N' 'N' 0.0061 0.0033
                         'International Tables Vol C Tables 4.2.6.8 and 6.1.1.4'
    'O' 'O' 0.0106 0.0060
                         'International Tables Vol C Tables 4.2.6.8 and 6.1.1.4'
    'S' 'S' 0.1246 0.1234
                         'International Tables Vol C Tables 4.2.6.8 and 6.1.1.4'
_computing_data_collection
;
APEX2 (Bruker, 2009)
;
_computing_cell_refinement
;
SAINT-Plus (Bruker, 2009)
;
_computing_data_reduction
;
SAINT-Plus (Bruker, 2009)
;
_computing_structure_solution
;
SHELXS2014/ (Sheldrick, 2008)
;
_computing_structure_refinement
;
SHELXL2014 (Sheldrick, 2015)
;
_computing_molecular_graphics
;
ORTEP-3 for Windows (Farrugia, 2012)
;
_computing_publication_material
;
PLATON (Spek, 2009) and publCIF (Westrip,2010)
;
loop_
    _atom_site_type_symbol
    _atom_site_label
    _atom_site_fract_x
    _atom_site_fract_y
    _atom_site_fract_z
    _atom_site_U_iso_or_equiv
    _atom_site_adp_type
    _atom_site_calc_flag
    _atom_site_occupancy
    _atom_site_disorder_assembly
    _atom_site_disorder_group
    C C1 0.9210(2) -0.0317(2) 0.68651(19) 0.0621(5) Uani d 1 . .
    H H1 1.0193 -0.0386 0.6391 0.074 Uiso calc 1 . .
    C C2 0.69556(19) -0.05253(19) 0.84926(17) 0.0567(4) Uani d 1 . .
    H H2 0.6188 -0.0714 0.9230 0.068 Uiso calc 1 . .
    C C3 0.67345(17) 0.04071(16) 0.72279(15) 0.0455(3) Uani d 1 . .
    C C4 0.52432(17) 0.11882(16) 0.68306(15) 0.0431(3) Uani d 1 . .
    C C5 0.28330(18) 0.20058(17) 0.69744(17) 0.0480(4) Uani d 1 . .
    C C6 0.12767(19) 0.2376(2) 0.7404(2) 0.0625(5) Uani d 1 . .
    H H6 0.0870 0.2227 0.8375 0.075 Uiso calc 1 . .
    C C7 0.0354(2) 0.2967(2) 0.6362(2) 0.0700(5) Uani d 1 . .
    H H7 -0.0690 0.3218 0.6636 0.084 Uiso calc 1 . .
    C C8 0.0949(2) 0.3197(2) 0.4904(2) 0.0672(5) Uani d 1 . .
    H H8 0.0292 0.3598 0.4225 0.081 Uiso calc 1 . .
    C C9 0.2485(2) 0.28454(19) 0.44413(19) 0.0569(4) Uani d 1 . .
    H H9 0.2883 0.2997 0.3467 0.068 Uiso calc 1 . .
    C C10 0.34127(17) 0.22519(16) 0.55071(16) 0.0450(3) Uani d 1 . .
    C C11 0.60240(18) 0.16781(16) 0.40757(15) 0.0454(3) Uani d 1 . .
    H H11A 0.5501 0.1612 0.3315 0.055 Uiso calc 1 . .
    H H11B 0.6843 0.0776 0.4179 0.055 Uiso calc 1 . .
    C C12 0.66868(18) 0.30373(17) 0.36290(16) 0.0477(4) Uani d 1 . .
    H H12 0.7195 0.3150 0.4394 0.057 Uiso calc 1 . .
    C C13 0.55626(19) 0.44806(18) 0.31814(17) 0.0535(4) Uani d 1 . .
    H H13A 0.4595 0.4562 0.3802 0.064 Uiso calc 1 . .
    H H13B 0.5932 0.5348 0.3188 0.064 Uiso calc 1 . .
    C C14 0.69603(17) 0.36581(17) 0.11179(16) 0.0488(4) Uani d 1 . .
    C C15 0.6876(2) 0.2593(2) 0.01678(19) 0.0673(5) Uani d 1 . .
    H H15A 0.7877 0.2135 -0.0270 0.101 Uiso calc 1 . .
    H H15B 0.6277 0.3134 -0.0572 0.101 Uiso calc 1 . .
    H H15C 0.6420 0.1827 0.0738 0.101 Uiso calc 1 . .
    C C16 0.7744(2) 0.4856(2) 0.0327(2) 0.0702(5) Uani d 1 . .
    H H16A 0.8749 0.4389 -0.0094 0.105 Uiso calc 1 . .
    H H16B 0.7793 0.5480 0.0993 0.105 Uiso calc 1 . .
    H H16C 0.7187 0.5459 -0.0422 0.105 Uiso calc 1 . .
    N N1 0.80427(15) 0.05273(16) 0.62983(15) 0.0575(4) Uani d 1 . .
    N N2 0.40020(14) 0.13467(15) 0.77840(13) 0.0487(3) Uani d 1 . .
    N N3 0.49717(14) 0.17320(13) 0.54286(12) 0.0428(3) Uani d 1 . .
    O O1 0.77265(12) 0.28446(12) 0.23223(11) 0.0532(3) Uani d 1 . .
    O O2 0.54583(12) 0.43257(12) 0.17557(11) 0.0528(3) Uani d 1 . .
    S S1 0.88238(5) -0.12939(6) 0.85352(5) 0.06612(16) Uani d 1 . .
loop_
    _atom_site_aniso_label
    _atom_site_aniso_U_11
    _atom_site_aniso_U_22
    _atom_site_aniso_U_33
    _atom_site_aniso_U_12
    _atom_site_aniso_U_13
    _atom_site_aniso_U_23
    C1 0.0568(10) 0.0661(12) 0.0570(10) -0.0168(9) -0.0043(8) 0.0032(9)
    C2 0.0634(10) 0.0589(10) 0.0394(8) -0.0103(8) -0.0008(7) -0.0019(7)
    C3 0.0575(9) 0.0398(8) 0.0378(8) -0.0142(7) -0.0019(7) -0.0050(6)
    C4 0.0582(9) 0.0353(7) 0.0353(7) -0.0151(6) -0.0030(6) -0.0028(6)
    C5 0.0571(9) 0.0408(8) 0.0460(8) -0.0155(7) -0.0027(7) -0.0067(7)
    C6 0.0574(10) 0.0646(11) 0.0609(11) -0.0161(8) 0.0029(8) -0.0092(9)
    C7 0.0560(10) 0.0694(13) 0.0828(14) -0.0143(9) -0.0089(10) -0.0110(11)
    C8 0.0697(12) 0.0584(11) 0.0753(13) -0.0103(9) -0.0268(10) -0.0070(9)
    C9 0.0713(11) 0.0475(9) 0.0522(10) -0.0137(8) -0.0138(8) -0.0055(7)
    C10 0.0560(9) 0.0344(7) 0.0455(8) -0.0143(6) -0.0063(7) -0.0053(6)
    C11 0.0600(9) 0.0392(8) 0.0350(7) -0.0138(7) -0.0013(6) -0.0045(6)
    C12 0.0630(9) 0.0460(9) 0.0358(7) -0.0202(7) -0.0048(7) -0.0032(6)
    C13 0.0705(10) 0.0408(8) 0.0465(9) -0.0163(8) 0.0016(8) -0.0071(7)
    C14 0.0540(9) 0.0481(9) 0.0383(8) -0.0113(7) -0.0030(7) 0.0013(7)
    C15 0.0823(13) 0.0676(12) 0.0505(10) -0.0155(10) -0.0057(9) -0.0144(9)
    C16 0.0817(13) 0.0655(12) 0.0573(11) -0.0289(10) 0.0011(9) 0.0091(9)
    N1 0.0523(8) 0.0596(9) 0.0537(8) -0.0172(7) -0.0055(6) 0.0095(7)
    N2 0.0546(7) 0.0489(7) 0.0405(7) -0.0155(6) -0.0004(6) -0.0048(6)
    N3 0.0534(7) 0.0380(7) 0.0354(6) -0.0131(5) -0.0029(5) -0.0029(5)
    O1 0.0508(6) 0.0579(7) 0.0422(6) -0.0102(5) -0.0041(5) 0.0049(5)
    O2 0.0562(6) 0.0514(6) 0.0429(6) -0.0066(5) -0.0048(5) -0.0014(5)
    S1 0.0670(3) 0.0732(3) 0.0465(3) -0.0051(2) -0.0116(2) 0.0032(2)
_geom_special_details
;
All e.s.d.'s (except the e.s.d. in the dihedral angle between two l.s. planes)
are estimated using the full covariance matrix. The cell e.s.d.'s are taken
into account individually in the estimation of e.s.d.'s in distances, angles
and torsion angles; correlations between e.s.d.'s in cell parameters are only
used when they are defined by crystal symmetry. An approximate (isotropic)
treatment of cell e.s.d.'s is used for estimating e.s.d.'s involving l.s.
planes.
;
loop_
    _geom_bond_atom_site_label_1
    _geom_bond_atom_site_label_2
    _geom_bond_site_symmetry_2
    _geom_bond_distance
    _geom_bond_publ_flag
    C1 N1 . 1.295(2) ?
    C1 S1 . 1.7030(18) ?
    C1 H1 . 0.9300 ?
    C2 C3 . 1.359(2) ?
    C2 S1 . 1.6913(18) ?
    C2 H2 . 0.9300 ?
    C3 N1 . 1.3794(19) ?
    C3 C4 . 1.461(2) ?
    C4 N2 . 1.3167(18) ?
    C4 N3 . 1.3807(18) ?
    C5 N2 . 1.388(2) ?
    C5 C6 . 1.390(2) ?
    C5 C10 . 1.398(2) ?
    C6 C7 . 1.372(3) ?
    C6 H6 . 0.9300 ?
    C7 C8 . 1.393(3) ?
    C7 H7 . 0.9300 ?
    C8 C9 . 1.378(3) ?
    C8 H8 . 0.9300 ?
    C9 C10 . 1.393(2) ?
    C9 H9 . 0.9300 ?
    C10 N3 . 1.3879(19) ?
    C11 N3 . 1.4612(18) ?
    C11 C12 . 1.522(2) ?
    C11 H11A . 0.9700 ?
    C11 H11B . 0.9700 ?
    C12 O1 . 1.4300(17) ?
    C12 C13 . 1.504(2) ?
    C12 H12 . 0.9800 ?
    C13 O2 . 1.4205(19) ?
    C13 H13A . 0.9700 ?
    C13 H13B . 0.9700 ?
    C14 O2 . 1.4299(18) ?
    C14 O1 . 1.4431(18) ?
    C14 C15 . 1.501(2) ?
    C14 C16 . 1.510(2) ?
    C15 H15A . 0.9600 ?
    C15 H15B . 0.9600 ?
    C15 H15C . 0.9600 ?
    C16 H16A . 0.9600 ?
    C16 H16B . 0.9600 ?
    C16 H16C . 0.9600 ?
loop_
    _geom_angle_atom_site_label_1
    _geom_angle_atom_site_label_2
    _geom_angle_atom_site_label_3
    _geom_angle_site_symmetry_1
    _geom_angle_site_symmetry_3
    _geom_angle
    _geom_angle_publ_flag
    N1 C1 S1 . . 115.57(13) ?
    N1 C1 H1 . . 122.2 ?
    S1 C1 H1 . . 122.2 ?
    C3 C2 S1 . . 110.39(12) ?
    C3 C2 H2 . . 124.8 ?
    S1 C2 H2 . . 124.8 ?
    C2 C3 N1 . . 114.69(14) ?
    C2 C3 C4 . . 123.77(14) ?
    N1 C3 C4 . . 121.50(13) ?
    N2 C4 N3 . . 113.24(13) ?
    N2 C4 C3 . . 122.47(13) ?
    N3 C4 C3 . . 124.13(13) ?
    N2 C5 C6 . . 130.26(15) ?
    N2 C5 C10 . . 110.23(13) ?
    C6 C5 C10 . . 119.47(16) ?
    C7 C6 C5 . . 118.54(17) ?
    C7 C6 H6 . . 120.7 ?
    C5 C6 H6 . . 120.7 ?
    C6 C7 C8 . . 121.29(17) ?
    C6 C7 H7 . . 119.4 ?
    C8 C7 H7 . . 119.4 ?
    C9 C8 C7 . . 121.69(18) ?
    C9 C8 H8 . . 119.2 ?
    C7 C8 H8 . . 119.2 ?
    C8 C9 C10 . . 116.57(17) ?
    C8 C9 H9 . . 121.7 ?
    C10 C9 H9 . . 121.7 ?
    N3 C10 C9 . . 131.86(14) ?
    N3 C10 C5 . . 105.65(13) ?
    C9 C10 C5 . . 122.43(15) ?
    N3 C11 C12 . . 113.34(12) ?
    N3 C11 H11A . . 108.9 ?
    C12 C11 H11A . . 108.9 ?
    N3 C11 H11B . . 108.9 ?
    C12 C11 H11B . . 108.9 ?
    H11A C11 H11B . . 107.7 ?
    O1 C12 C13 . . 101.94(12) ?
    O1 C12 C11 . . 108.49(12) ?
    C13 C12 C11 . . 114.15(13) ?
    O1 C12 H12 . . 110.6 ?
    C13 C12 H12 . . 110.6 ?
    C11 C12 H12 . . 110.6 ?
    O2 C13 C12 . . 101.61(12) ?
    O2 C13 H13A . . 111.4 ?
    C12 C13 H13A . . 111.4 ?
    O2 C13 H13B . . 111.4 ?
    C12 C13 H13B . . 111.4 ?
    H13A C13 H13B . . 109.3 ?
    O2 C14 O1 . . 104.86(11) ?
    O2 C14 C15 . . 108.45(13) ?
    O1 C14 C15 . . 110.33(13) ?
    O2 C14 C16 . . 110.57(13) ?
    O1 C14 C16 . . 109.05(13) ?
    C15 C14 C16 . . 113.24(15) ?
    C14 C15 H15A . . 109.5 ?
    C14 C15 H15B . . 109.5 ?
    H15A C15 H15B . . 109.5 ?
    C14 C15 H15C . . 109.5 ?
    H15A C15 H15C . . 109.5 ?
    H15B C15 H15C . . 109.5 ?
    C14 C16 H16A . . 109.5 ?
    C14 C16 H16B . . 109.5 ?
    H16A C16 H16B . . 109.5 ?
    C14 C16 H16C . . 109.5 ?
    H16A C16 H16C . . 109.5 ?
    H16B C16 H16C . . 109.5 ?
    C1 N1 C3 . . 109.91(14) ?
    C4 N2 C5 . . 104.91(12) ?
    C4 N3 C10 . . 105.96(12) ?
    C4 N3 C11 . . 129.77(13) ?
    C10 N3 C11 . . 124.02(12) ?
    C12 O1 C14 . . 108.64(11) ?
    C13 O2 C14 . . 106.22(12) ?
    C2 S1 C1 . . 89.43(8) ?
loop_
    _geom_hbond_atom_site_label_D
    _geom_hbond_atom_site_label_H
    _geom_hbond_atom_site_label_A
    _geom_hbond_site_symmetry_A
    _geom_hbond_distance_DH
    _geom_hbond_distance_HA
    _geom_hbond_distance_DA
    _geom_hbond_angle_DHA
    C13 H13B Cg1 2_666 0.97 2.83 3.7543(18) 160
_shelx_hkl_file
;
   1   0   0  206.28    5.70
  -2   0   0  188.08    6.00
  -2   0   0  189.48    5.50
   2   0   0  187.38    5.50
  -3   0   0    0.80    0.50
  -3   0   0    0.60    0.60
   3   0   0    1.50    0.50
  -4   0   0    1.30    0.70
  -4   0   0    1.50    0.60
  -5   0   0  319.57   10.90
  -5   0   0  329.37    9.90
  -6   0   0    6.20    1.50
   6   0   0    5.50    0.50
   6   0   0    5.10    0.50
  -7   0   0    1.60    1.20
   7   0   0    1.10    0.40
   7   0   0    0.60    0.30
  -8   0   0    0.40    1.10
   8   0   0   -0.40    0.40
   8   0   0    0.50    0.40
  -9   0   0   25.10    3.20
   9   0   0   26.60    1.50
 -10   0   0    8.50    2.30
  10   0   0    7.30    1.00
 -11   0   0    2.90    2.00
  11   0   0    3.80    0.70
  11   0   0    2.60    0.60
  11   0   0    3.40    0.90
 -12   0   0   -1.10    1.70
  12   0   0    1.40    0.70
  12   0   0    0.40    0.70
 -13   0   0    0.50    1.90
  13   0   0   -0.60    0.70
  13   0   0   -0.20    0.80
  13  -1   0   -0.30    0.90
 -13   1   0    1.00    1.90
  12  -1   0    3.00    1.00
 -12   1   0    1.40    1.80
  11  -1   0    0.10    0.80
  11  -1   0   -0.70    0.60
  11  -1   0    0.00    0.70
 -11   1   0    2.00    1.70
  10  -1   0   14.80    1.30
  10  -1   0   13.30    1.30
  10  -1   0   13.00    1.50
 -10   1   0   16.40    3.00
   9  -1   0    0.70    0.50
   9  -1   0    1.10    0.50
   9  -1   0    0.60    0.70
  -9   1   0   -0.50    1.20
   8  -1   0   17.70    1.50
   8  -1   0   19.40    1.10
   8  -1   0   18.30    1.00
  -8   1   0   19.50    2.70
   7  -1   0   76.79    2.90
   7  -1   0   74.49    2.40
   7  -1   0   76.79    2.90
   7  -1   0   74.49    2.40
  -7   1   0   79.39    4.40
   6  -1   0    1.70    0.60
   6  -1   0    2.30    0.60
   6  -1   0    2.20    0.70
  -6   1   0    1.50    1.10
   5  -1   0  113.39    3.70
   5  -1   0  110.39    3.70
   5  -1   0  116.79    3.80
  -5   1   0  115.69    4.90
   4  -1   0    7.20    0.70
   4  -1   0    5.60    0.60
   4  -1   0    5.80    0.70
  -4   1   0    5.20    1.10
   3  -1   0  323.27    9.20
   3  -1   0  327.47    9.40
   3  -1   0  337.87    9.40
   3  -1   0  325.77    9.20
   3  -1   0  334.47    9.60
  -3   1   0  334.17   10.40
   2  -1   0  828.92   22.80
   2  -1   0  814.72   23.10
   2  -1   0  811.62   23.00
   2  -1   0  832.82   23.20
   2  -1   0  844.82   23.00
   2  -1   0  854.41   23.40
  -2   1   0  860.21   23.20
  -2   1   0  838.92   24.10
  -2   1   0  840.62   22.80
  -2   1   0  839.32   23.20
   1  -1   0  177.48    5.20
   1  -1   0  179.98    5.20
   1  -1   0  176.28    5.30
   1  -1   0  174.98    5.20
   1  -1   0  173.48    5.20
   1  -1   0  174.48    5.20
  -1   1   0  180.58    5.20
  -1   1   0  176.68    5.40
  -1   1   0  186.78    5.20
  -1   1   0  178.28    5.10
  -1   1   0  174.98    5.10
  -1   1   0  175.38    5.10
   0  -1   0  124.69    3.90
   0  -1   0  138.89    3.90
  -1  -1   0    4.70    0.30
  -1  -1   0    4.60    0.40
  -1  -1   0    4.70    0.30
  -1  -1   0    5.90    0.60
  -1  -1   0    4.30    0.30
   1   1   0    5.80    0.40
   1   1   0    4.10    0.30
   1   1   0    3.70    0.30
   1   1   0    3.80    0.40
   1   1   0    4.60    0.40
   1   1   0    6.50    0.50
   1   1   0    4.70    0.40
  -2  -1   0 1101.09   29.80
  -2  -1   0 1133.39   31.90
   2   1   0 1125.99   31.90
   2   1   0 1119.99   29.80
  -3  -1   0  326.67    9.30
  -3  -1   0  336.67   10.30
   3   1   0  329.07    9.30
  -4  -1   0  852.71   25.00
  -4  -1   0  838.42   23.10
   4   1   0  848.32   23.10
  -5  -1   0   10.20    1.40
  -5  -1   0   10.20    1.20
  -6  -1   0   72.19    3.90
  -6  -1   0   84.39    3.40
  -7  -1   0   34.80    2.80
  -8  -1   0    1.10    1.10
  -9  -1   0   13.80    2.60
 -10  -1   0    9.50    2.40
 -11  -1   0    3.50    1.90
 -12  -1   0    3.10    2.10
 -13  -1   0   -0.40    1.70
  13  -2   0    0.60    1.10
 -13   2   0    2.50    2.30
  12  -2   0    0.60    1.20
  12  -2   0    0.10    0.90
 -12   2   0   -0.80    1.80
  11  -2   0    4.70    1.10
  11  -2   0    2.90    1.20
 -11   2   0    3.40    2.10
  10  -2   0    2.60    1.10
  10  -2   0    3.00    1.10
  10  -2   0    3.70    1.00
 -10   2   0    0.90    1.30
   9  -2   0    0.90    0.90
   9  -2   0    0.50    0.70
   9  -2   0   -0.40    0.60
  -9   2   0   -0.30    1.30
   8  -2   0   30.70    1.90
   8  -2   0   26.20    2.00
   8  -2   0   31.50    1.80
  -8   2   0   24.70    3.20
   7  -2   0    6.00    0.90
   7  -2   0    6.50    1.10
   7  -2   0    5.70    0.90
  -7   2   0    6.30    1.60
   6  -2   0  107.19    3.90
   6  -2   0  100.19    3.70
   6  -2   0  100.99    3.90
   6  -2   0   97.19    3.60
   6  -2   0  102.89    3.90
  -6   2   0  102.89    4.90
   5  -2   0    2.30    0.70
   5  -2   0    2.80    0.70
   5  -2   0    1.70    0.50
   5  -2   0    2.30    0.70
   5  -2   0    2.20    0.50
  -5   2   0    0.70    0.80
   4  -2   0   20.10    1.40
   4  -2   0   16.70    1.10
   4  -2   0   18.70    1.20
   4  -2   0   16.30    1.30
   4  -2   0   18.60    1.30
  -4   2   0   21.20    2.00
   3  -2   0    0.20    0.40
   3  -2   0   -0.30    0.40
   3  -2   0   -0.30    0.30
   3  -2   0    0.40    0.50
   3  -2   0    0.30    0.40
  -3   2   0    0.50    0.30
  -3   2   0   -0.10    0.20
  -3   2   0    0.00    0.50
  -3   2   0   -0.10    0.30
   2  -2   0   66.29    2.60
   2  -2   0   67.89    2.50
   2  -2   0   62.59    2.40
   2  -2   0   67.69    2.60
   2  -2   0   64.79    2.50
  -2   2   0   70.09    2.50
  -2   2   0   65.49    2.70
  -2   2   0   66.59    2.40
  -2   2   0   65.49    2.50
   1  -2   0  362.76   10.40
   1  -2   0  364.16   10.40
   1  -2   0  358.66   10.50
   1  -2   0  353.86   10.30
   1  -2   0  350.56   10.40
  -1   2   0  355.96   10.30
  -1   2   0  357.86   10.50
  -1   2   0  342.67   10.30
   0  -2   0  465.45   13.60
   0  -2   0  487.55   13.80
   0  -2   0  468.85   13.90
   0  -2   0  497.45   13.70
   0  -2   0  499.05   13.80
   0   2   0  488.65   13.80
   0   2   0  462.95   13.80
   0   2   0  483.25   13.60
   0   2   0  473.65   13.70
  -1  -2   0 1046.70   28.00
  -1  -2   0  988.10   27.50
  -1  -2   0  967.40   28.00
  -1  -2   0  921.81   27.80
   1   2   0 1048.10   27.50
   1   2   0  964.70   27.90
   1   2   0  972.20   27.50
   1   2   0 1032.90   28.00
   1   2   0 1040.10   27.90
  -2  -2   0  207.48    6.50
   2   2   0  202.28    6.00
   2   2   0  197.48    6.00
   2   2   0  203.08    6.00
   2   2   0  196.48    6.00
   2   2   0  212.88    6.10
   2   2   0  211.88    6.10
  -3  -2   0  488.95   14.00
  -3  -2   0  473.75   13.20
  -3  -2   0  473.95   14.60
   3   2   0  493.35   13.50
   3   2   0  493.75   13.70
   3   2   0  482.85   13.30
   3   2   0  493.35   13.50
  -4  -2   0   22.60    2.00
  -4  -2   0   17.50    1.10
   4   2   0   18.90    0.80
   4   2   0   19.10    0.80
  -5  -2   0   87.29    4.10
  -5  -2   0   89.39    3.20
   5   2   0   96.79    3.30
  -6  -2   0  129.79    5.60
  -6  -2   0  127.99    4.50
  -7  -2   0   21.70    1.60
  -7  -2   0   17.50    2.40
  -8  -2   0   28.80    3.30
  -9  -2   0    0.90    1.20
 -10  -2   0    6.60    2.00
 -11  -2   0    1.10    1.70
 -12  -2   0    1.00    1.80
 -13  -2   0    1.60    2.00
 -14  -2   0   -0.50    1.90
  12  -3   0    0.40    1.30
  12  -3   0   -0.10    1.10
 -12   3   0    1.30    1.90
  11  -3   0    1.10    1.00
  11  -3   0   -0.40    1.10
 -11   3   0    0.20    1.50
  10  -3   0    0.10    1.10
  10  -3   0   -1.40    0.80
 -10   3   0   -0.20    1.50
   9  -3   0    0.50    0.80
   9  -3   0    1.10    1.00
  -9   3   0    1.80    1.60
   8  -3   0   26.30    2.30
   8  -3   0   19.10    2.10
   8  -3   0   17.00    1.80
  -8   3   0   28.40    3.40
   7  -3   0   70.19    3.20
   7  -3   0   69.09    3.40
   7  -3   0   71.59    3.40
  -7   3   0   66.89    4.20
   6  -3   0    9.70    1.30
   6  -3   0   11.50    1.40
   6  -3   0   11.30    1.50
  -6   3   0    7.10    1.70
   5  -3   0   21.90    1.70
   5  -3   0   19.90    1.60
   5  -3   0   23.30    2.00
   5  -3   0   24.50    1.80
   5  -3   0   20.50    1.60
  -5   3   0   20.00    2.30
   4  -3   0  106.29    4.00
   4  -3   0  111.09    4.10
   4  -3   0  105.79    4.20
   4  -3   0  100.59    3.90
   4  -3   0  104.49    4.10
  -4   3   0  105.19    3.60
  -4   3   0  102.29    4.50
  -4   3   0  102.29    3.60
  -4   3   0  105.99    3.60
   3  -3   0  245.48    8.10
   3  -3   0  258.67    8.20
   3  -3   0  271.27    8.30
   3  -3   0  253.47    8.20
   3  -3   0  261.17    8.40
  -3   3   0  273.67    8.10
  -3   3   0  254.87    8.00
  -3   3   0  258.67    7.90
  -3   3   0  250.37    8.60
   2  -3   0  114.99    4.10
   2  -3   0  113.39    4.30
   2  -3   0  113.09    4.10
   2  -3   0  111.09    4.10
  -2   3   0  116.39    4.00
  -2   3   0  112.89    4.20
  -2   3   0  110.69    4.10
   1  -3   0  319.57    9.80
   1  -3   0  320.77   10.00
   1  -3   0  328.67    9.90
   1  -3   0  321.47    9.80
  -1   3   0  330.77    9.70
  -1   3   0  315.57    9.90
   0  -3   0   92.09    3.50
   0  -3   0   94.19    3.30
   0  -3   0   84.99    3.30
   0   3   0   87.29    3.40
   0   3   0   87.39    3.30
   0   3   0   91.19    3.40
  -1  -3   0  892.81   25.50
  -1  -3   0  900.71   25.10
   1   3   0  877.11   25.40
   1   3   0  890.01   25.50
   1   3   0  883.81   25.10
   1   3   0  932.11   25.40
  -2  -3   0  714.83   19.80
  -2  -3   0  687.93   19.80
  -2  -3   0  698.03   19.40
   2   3   0  673.93   19.70
   2   3   0  688.93   19.50
   2   3   0  691.53   19.80
   2   3   0  685.23   19.70
   2   3   0  694.33   19.50
  -3  -3   0  610.84   17.90
  -3  -3   0  606.64   17.70
   3   3   0  585.24   16.90
   3   3   0  600.74   17.20
   3   3   0  592.74   17.10
   3   3   0  590.34   17.00
   3   3   0  613.54   17.00
  -4  -3   0    1.80    0.80
  -4  -3   0    2.20    0.40
  -4  -3   0    1.90    0.40
   4   3   0    1.60    0.50
   4   3   0    2.00    0.40
   4   3   0    1.40    0.50
   4   3   0    1.40    0.40
   4   3   0    3.00    0.60
   4   3   0    1.60    0.40
   4   3   0    1.40    0.50
  -5  -3   0   30.70    2.20
  -5  -3   0   32.20    1.50
   5   3   0   29.30    1.40
   5   3   0   28.50    1.40
   5   3   0   30.70    1.40
   5   3   0   29.80    1.40
  -6  -3   0    0.60    0.80
  -6  -3   0    1.70    0.60
   6   3   0    0.70    0.40
   6   3   0   -0.20    0.30
   6   3   0    0.10    0.40
  -7  -3   0   19.00    2.40
  -7  -3   0   23.40    1.60
   7   3   0   20.30    1.10
   7   3   0   22.30    1.20
   7   3   0   23.90    1.10
  -8  -3   0   68.49    4.30
  -8  -3   0   69.29    3.10
   8   3   0   63.49    2.20
   8   3   0   65.49    2.30
   8   3   0   63.19    2.30
  -9  -3   0   16.20    2.70
   9   3   0   12.20    0.90
 -10  -3   0    5.20    2.00
 -11  -3   0    0.30    1.60
 -12  -3   0    3.10    2.20
 -13  -3   0    0.10    1.90
 -14  -3   0   -0.90    1.90
  12  -4   0    0.50    1.30
  12  -4   0    1.60    1.70
 -12   4   0    0.80    1.90
  11  -4   0   -1.00    1.30
  11  -4   0    0.70    1.20
 -11   4   0   -1.80    1.40
  10  -4   0    7.50    1.60
  10  -4   0    6.90    1.80
 -10   4   0    3.80    2.00
   9  -4   0    0.50    1.00
   9  -4   0    0.20    1.10
  -9   4   0    0.70    1.50
   8  -4   0    1.50    1.10
   8  -4   0    4.50    1.20
  -8   4   0    4.00    1.60
   7  -4   0    9.20    1.50
   7  -4   0    9.90    1.70
  -7   4   0   10.30    2.00
   6  -4   0   -0.30    0.70
   6  -4   0    0.00    0.70
   6  -4   0   -0.60    0.70
  -6   4   0   -0.10    0.90
   5  -4   0  116.99    4.90
   5  -4   0  115.19    4.70
   5  -4   0  110.79    4.60
   5  -4   0  113.59    4.70
  -5   4   0  100.19    5.00
  -5   4   0  107.09    3.80
  -5   4   0  116.09    3.90
   4  -4   0   15.20    1.80
   4  -4   0   20.90    2.10
   4  -4   0   20.00    1.90
   4  -4   0   18.90    1.80
  -4   4   0   17.80    2.10
  -4   4   0   18.40    1.40
  -4   4   0   18.50    1.40
   3  -4   0  393.86   12.30
   3  -4   0  407.76   12.60
   3  -4   0  404.06   12.40
   3  -4   0  360.96   12.10
  -3   4   0  403.26   12.10
  -3   4   0  395.06   12.60
  -3   4   0  400.26   11.90
   2  -4   0  200.18    7.00
   2  -4   0  197.48    6.70
   2  -4   0  188.58    6.80
   2  -4   0  204.88    6.90
  -2   4   0  204.28    6.80
  -2   4   0  198.18    6.80
  -2   4   0  199.28    6.60
   1  -4   0   12.10    1.40
   1  -4   0   10.60    1.30
   1  -4   0   10.90    1.40
   1  -4   0   10.10    1.20
  -1   4   0   13.60    1.50
  -1   4   0   10.80    1.30
   0  -4   0    8.30    1.20
   0  -4   0   11.50    1.20
   0  -4   0    7.80    1.20
   0   4   0   11.20    1.40
   0   4   0    7.30    1.10
   0   4   0    7.00    1.10
  -1  -4   0  244.68    7.70
  -1  -4   0  231.48    7.70
  -1  -4   0  232.88    7.90
   1   4   0  247.78    7.90
   1   4   0  240.68    7.80
   1   4   0  251.37    7.80
  -2  -4   0  546.05   15.70
  -2  -4   0  527.95   15.70
  -2  -4   0  539.75   16.00
   2   4   0  533.85   15.70
   2   4   0  554.64   15.90
   2   4   0  530.75   15.90
   2   4   0  539.35   16.00
  -3  -4   0   68.49    2.70
  -3  -4   0   66.59    2.60
   3   4   0   64.99    2.80
   3   4   0   61.09    2.70
   3   4   0   64.49    2.80
   3   4   0   57.79    2.70
   3   4   0   63.49    2.70
  -4  -4   0  206.88    6.80
  -4  -4   0  208.68    6.20
   4   4   0  204.38    6.50
   4   4   0  205.68    6.60
   4   4   0  199.08    6.60
   4   4   0  211.58    6.80
   4   4   0  208.88    6.70
  -5  -4   0   59.69    2.30
  -5  -4   0   59.09    2.20
  -5  -4   0   61.39    3.20
   5   4   0   60.29    2.40
   5   4   0   58.19    2.40
   5   4   0   65.19    2.70
   5   4   0   60.19    2.60
   5   4   0   62.69    2.60
  -6  -4   0   12.40    1.80
  -6  -4   0   11.20    1.10
   6   4   0   10.50    1.00
   6   4   0   11.30    1.00
   6   4   0   11.10    1.20
   6   4   0   13.00    1.30
   6   4   0   11.70    1.20
  -7  -4   0    4.50    0.80
  -7  -4   0    2.10    1.30
   7   4   0    3.40    0.60
   7   4   0    3.30    0.60
   7   4   0    5.40    0.90
   7   4   0    5.40    0.90
   7   4   0    4.80    0.60
  -8  -4   0   24.60    1.70
  -8  -4   0   27.30    3.00
   8   4   0   23.80    1.10
   8   4   0   25.40    1.20
   8   4   0   26.40    1.50
  -9  -4   0    2.10    1.30
   9   4   0    2.70    0.70
 -10  -4   0    1.80    1.40
  10   4   0    2.60    0.70
 -11  -4   0    0.80    1.50
  11   4   0   -0.10    0.50
 -12  -4   0   -0.50    1.70
 -13  -4   0   -2.20    1.60
 -14  -4   0    5.30    2.60
  11  -5   0   -0.90    1.40
  11  -5   0   -1.00    1.30
 -11   5   0   -0.20    1.60
  10  -5   0    0.30    1.40
  10  -5   0    2.70    1.50
 -10   5   0    0.60    1.60
   9  -5   0    5.40    1.70
   9  -5   0    2.30    1.30
  -9   5   0    5.70    2.10
   8  -5   0    0.20    1.20
   8  -5   0   -0.40    0.90
  -8   5   0    0.90    1.30
   7  -5   0    2.30    1.30
   7  -5   0    3.10    1.20
  -7   5   0    2.60    1.40
   6  -5   0   13.00    1.90
   6  -5   0   15.00    2.00
  -6   5   0   14.40    1.00
  -6   5   0   15.50    2.30
   5  -5   0    3.10    1.20
   5  -5   0    3.60    1.30
   5  -5   0   -0.20    0.80
  -5   5   0    6.30    1.60
  -5   5   0    3.00    0.80
   4  -5   0   36.10    2.70
   4  -5   0   39.90    2.70
   4  -5   0   36.30    2.50
   4  -5   0   37.80    2.70
  -4   5   0   37.80    2.30
  -4   5   0   35.90    2.20
  -4   5   0   40.00    2.70
   3  -5   0    3.10    1.10
   3  -5   0    1.30    0.90
   3  -5   0    0.90    0.90
   3  -5   0    2.00    0.90
  -3   5   0    2.90    1.00
  -3   5   0    3.90    1.00
  -3   5   0    3.30    0.90
   2  -5   0    0.10    0.70
   2  -5   0    0.70    0.70
   2  -5   0   -0.10    0.60
   2  -5   0   -1.00    0.60
  -2   5   0    2.20    0.90
  -2   5   0    0.70    0.60
  -2   5   0    0.60    0.60
   1  -5   0  213.78    7.50
   1  -5   0  222.08    7.50
   1  -5   0  217.68    7.70
  -1   5   0  220.68    7.50
  -1   5   0  202.98    7.50
   0  -5   0  115.99    4.60
   0  -5   0  121.49    4.70
   0  -5   0  115.09    4.80
   0   5   0  119.49    4.70
   0   5   0  114.49    4.70
   0   5   0  114.79    4.60
  -1  -5   0   10.20    1.50
  -1  -5   0    8.10    1.20
  -1  -5   0    7.70    1.20
   1   5   0   12.00    1.50
   1   5   0    9.30    1.40
   1   5   0   10.30    1.40
  -2  -5   0  123.79    4.70
  -2  -5   0  116.59    4.70
  -2  -5   0  121.79    4.50
   2   5   0  119.79    4.80
   2   5   0  122.59    4.70
   2   5   0  115.09    4.70
   2   5   0  129.59    4.70
  -3  -5   0   55.59    2.60
   3   5   0   60.79    2.90
   3   5   0   47.90    2.70
   3   5   0   52.59    2.70
   3   5   0   56.79    2.70
  -4  -5   0  128.39    4.30
  -4  -5   0  120.09    4.20
  -4  -5   0  111.69    4.50
   4   5   0  114.59    4.50
   4   5   0  107.79    4.40
   4   5   0  115.19    4.50
   4   5   0  110.49    4.30
  -5  -5   0    2.50    0.60
  -5  -5   0    1.80    0.50
  -5  -5   0    2.60    0.70
   5   5   0    2.40    0.70
   5   5   0    1.80    0.70
   5   5   0    1.60    0.80
   5   5   0    1.00    0.70
   5   5   0    2.40    0.80
  -6  -5   0    9.80    0.70
  -6  -5   0    9.40    0.90
   6   5   0    6.60    1.00
   6   5   0    9.10    1.30
   6   5   0    7.50    1.10
   6   5   0   11.20    1.40
   6   5   0    9.20    1.30
  -7  -5   0    6.50    0.90
  -7  -5   0    4.40    1.40
   7   5   0    6.70    1.10
   7   5   0    4.00    0.80
   7   5   0    6.00    1.00
  -8  -5   0   19.20    2.60
  -8  -5   0   23.80    1.50
   8   5   0   28.00    1.60
   8   5   0   26.60    1.80
   8   5   0   23.60    1.60
  -9  -5   0   14.30    2.60
   9   5   0   12.80    1.30
   9   5   0   10.70    1.20
   9   5   0   11.00    1.40
 -10  -5   0    7.30    2.10
  10   5   0    6.60    1.10
  10   5   0    3.00    0.70
  10   5   0    5.30    0.90
 -11  -5   0    3.40    1.80
  11   5   0    2.70    0.80
  11   5   0    3.40    0.80
  11   5   0    3.10    0.90
 -12  -5   0    0.00    1.50
  12   5   0    0.20    0.70
  12   5   0   -0.50    0.60
 -13  -5   0   -0.70    1.70
  13   5   0   -0.70    0.60
  13   5   0    1.00    0.80
  14   5   0   -0.10    0.80
  10  -6   0    0.90    1.60
  10  -6   0    0.00    1.50
 -10   6   0    0.00    1.80
   9  -6   0   -0.30    1.30
   9  -6   0    1.00    1.50
  -9   6   0    1.10    1.60
   8  -6   0    0.10    1.10
   8  -6   0   -1.00    1.10
  -8   6   0    0.10    1.40
   7  -6   0    2.40    1.40
   7  -6   0    6.50    1.70
  -7   6   0    2.10    1.50
   6  -6   0    0.40    1.10
   6  -6   0    1.70    1.30
  -6   6   0    2.60    1.40
  -6   6   0    1.40    0.70
   5  -6   0    7.40    1.70
   5  -6   0    5.70    1.60
   5  -6   0   10.40    1.90
  -5   6   0    8.70    1.80
  -5   6   0    8.60    1.40
   4  -6   0    4.50    1.40
   4  -6   0    3.40    1.30
   4  -6   0    3.00    1.20
  -4   6   0    3.00    1.20
  -4   6   0    2.40    0.90
   3  -6   0    7.40    1.60
   3  -6   0    8.90    1.60
   3  -6   0    9.50    1.70
  -3   6   0    9.40    1.50
  -3   6   0    8.20    1.50
  -3   6   0    9.60    1.60
   2  -6   0   13.40    2.00
   2  -6   0   24.70    2.60
   2  -6   0   17.90    2.20
  -2   6   0   24.70    1.90
  -2   6   0   21.20    2.30
  -2   6   0   19.10    2.10
   1  -6   0    0.40    0.90
   1  -6   0    0.30    0.90
   1  -6   0    0.10    0.70
  -1   6   0    0.30    0.80
  -1   6   0    0.20    0.70
  -1   6   0    0.10    0.40
   0  -6   0    4.70    1.20
   0  -6   0    4.30    1.30
   0  -6   0    5.70    1.20
   0   6   0    3.00    1.10
   0   6   0    4.60    1.10
   0   6   0    5.00    1.20
  -1  -6   0    1.80    0.80
  -1  -6   0    0.80    0.90
  -1  -6   0    1.50    0.90
   1   6   0    1.40    1.00
   1   6   0    1.60    0.90
   1   6   0    1.60    0.90
  -2  -6   0  140.99    5.20
  -2  -6   0  135.99    5.50
  -2  -6   0  131.99    5.30
   2   6   0  137.59    5.50
   2   6   0  127.59    5.40
   2   6   0  143.29    5.70
  -3  -6   0   16.60    1.80
   3   6   0   18.70    2.00
   3   6   0   22.60    2.30
   3   6   0   18.40    2.00
  -4  -6   0    0.10    0.60
   4   6   0    0.20    0.70
   4   6   0    0.20    0.70
   4   6   0   -0.40    0.70
   4   6   0    0.60    0.60
  -5  -6   0   34.50    2.10
  -5  -6   0   22.50    1.60
   5   6   0   31.50    2.20
   5   6   0   30.50    2.10
   5   6   0   30.80    2.10
   5   6   0   26.80    2.10
  -6  -6   0   -0.30    0.40
  -6  -6   0    0.70    0.50
   6   6   0   -0.30    0.70
   6   6   0   -0.30    0.70
   6   6   0   -0.80    0.60
   6   6   0   -0.20    0.70
  -7  -6   0   38.60    1.80
   7   6   0   37.60    2.50
   7   6   0   42.30    2.40
   7   6   0   45.90    2.60
   8   6   0   40.40    2.40
   8   6   0   38.60    2.40
   8   6   0   35.50    2.40
   9   6   0    9.80    1.40
   9   6   0   13.10    1.70
   9   6   0   15.10    1.60
  10   6   0   14.10    1.60
  10   6   0   10.90    1.60
  10   6   0    9.00    1.40
  11   6   0    0.60    0.80
  11   6   0    0.10    0.70
  11   6   0    0.30    0.70
  12   6   0    0.80    0.80
  12   6   0    2.40    1.10
  13   6   0   -0.70    0.80
  10  -7   0   -0.40    1.50
  10  -7   0    2.90    2.00
 -10   7   0    4.50    2.10
   9  -7   0    2.20    1.70
   9  -7   0    0.10    1.60
  -9   7   0   -0.30    1.60
   8  -7   0    1.20    1.50
   8  -7   0    2.00    1.60
  -8   7   0    6.60    2.20
   7  -7   0    0.20    1.30
   7  -7   0    0.70    1.30
  -7   7   0   -1.00    1.30
   6  -7   0    7.30    1.90
   6  -7   0    8.60    2.10
  -6   7   0    5.40    1.20
  -6   7   0    7.80    1.90
   5  -7   0    8.50    2.00
   5  -7   0   12.70    2.40
   5  -7   0    8.30    1.90
  -5   7   0   14.60    2.40
  -5   7   0    7.60    1.50
   4  -7   0    2.60    1.40
   4  -7   0    6.60    1.80
   4  -7   0    7.20    1.60
  -4   7   0    7.40    1.70
  -4   7   0    7.20    1.50
   3  -7   0   47.40    3.30
   3  -7   0   52.59    3.60
   3  -7   0   46.90    3.40
  -3   7   0   57.39    3.30
  -3   7   0   52.89    3.20
  -3   7   0   47.80    3.20
   2  -7   0   39.60    2.90
   2  -7   0   47.50    3.30
   2  -7   0   45.60    3.30
  -2   7   0   46.00    2.80
  -2   7   0   45.10    3.00
  -2   7   0   38.90    2.90
   1  -7   0   28.30    2.90
   1  -7   0   30.60    3.20
   1  -7   0   32.80    2.90
  -1   7   0   26.80    2.80
  -1   7   0   31.00    2.90
   0  -7   0   82.79    4.20
   0  -7   0   93.69    4.20
   0  -7   0   81.59    4.40
   0   7   0   70.99    4.10
   0   7   0   78.69    4.00
   0   7   0   78.29    4.10
  -1  -7   0    2.70    1.10
  -1  -7   0    6.70    1.50
  -1  -7   0    6.80    1.40
   1   7   0    5.80    1.40
   1   7   0    3.10    1.10
   1   7   0    6.10    1.50
  -2  -7   0   42.70    2.90
  -2  -7   0   38.30    2.50
  -2  -7   0   42.00    2.90
   2   7   0   45.30    3.00
   2   7   0   44.40    2.90
   2   7   0   45.20    2.90
  -3  -7   0   11.50    1.70
   3   7   0    9.90    1.60
   3   7   0    8.50    1.60
   3   7   0   10.40    1.80
  -4  -7   0   29.40    2.20
   4   7   0   28.80    2.60
   4   7   0   32.80    3.10
   4   7   0   25.90    2.50
  -5  -7   0   12.30    1.70
  -5  -7   0   13.40    1.70
   5   7   0   15.90    2.20
   5   7   0   13.60    1.90
   5   7   0   14.20    2.00
  -6  -7   0    8.60    1.30
   6   7   0    6.60    1.40
   6   7   0    8.80    1.60
   6   7   0    7.20    1.50
  -7  -7   0    1.20    0.60
   7   7   0    0.40    0.80
   7   7   0    2.40    1.10
   8   7   0    4.50    1.20
   8   7   0    2.90    1.10
   9   7   0    4.10    1.10
   9   7   0    1.20    1.00
  10   7   0    3.80    1.30
  10   7   0    2.90    1.10
  11   7   0    3.70    1.20
  11   7   0    3.00    1.10
  12   7   0   -0.20    0.90
  12   7   0    1.40    1.10
  13   7   0    0.30    0.90
   9  -8   0    0.30    1.70
   9  -8   0   -0.40    1.80
   8  -8   0    3.50    1.90
   8  -8   0    4.30    2.10
  -8   8   0    1.80    1.70
   7  -8   0    0.10    1.40
   7  -8   0    0.00    1.50
  -7   8   0    2.20    1.50
   6  -8   0    0.10    1.30
   6  -8   0    0.60    1.50
  -6   8   0    1.10    0.90
  -6   8   0    1.30    1.40
   5  -8   0   -1.80    1.10
   5  -8   0    1.70    1.40
  -5   8   0   -1.40    0.80
  -5   8   0    0.10    1.20
   4  -8   0   14.30    2.40
   4  -8   0   11.40    2.00
   4  -8   0    6.90    2.00
  -4   8   0   13.40    2.10
  -4   8   0   14.80    2.20
   3  -8   0    1.20    1.20
   3  -8   0    2.10    1.20
   3  -8   0    0.00    1.20
  -3   8   0    0.90    1.00
  -3   8   0   -0.30    1.00
   2  -8   0    2.50    1.50
   2  -8   0    2.00    1.20
   2  -8   0    5.10    1.60
  -2   8   0    4.70    1.60
  -2   8   0    2.20    1.10
  -2   8   0    0.90    1.00
   1  -8   0    1.30    1.10
   1  -8   0    3.30    1.40
   1  -8   0    1.20    1.20
  -1   8   0    2.60    1.30
  -1   8   0   -0.40    0.90
   0  -8   0    3.90    1.40
   0  -8   0    7.20    1.80
   0  -8   0    4.20    1.30
   0   8   0    2.80    1.40
   0   8   0    4.60    1.40
  -1  -8   0   48.90    3.40
  -1  -8   0   44.50    3.40
   1   8   0   49.99    3.30
   1   8   0   47.00    3.30
   1   8   0   54.19    3.60
  -2  -8   0   18.20    2.30
  -2  -8   0   11.60    2.00
   2   8   0   15.40    2.20
   2   8   0   25.20    2.80
   2   8   0   21.90    2.80
  -3  -8   0    8.90    1.70
   3   8   0    7.90    1.60
   3   8   0    7.50    1.90
   3   8   0    5.80    1.50
  -4  -8   0   18.30    2.10
   4   8   0   16.10    2.40
   4   8   0   19.70    2.30
   4   8   0    9.10    1.70
  -5  -8   0   21.90    2.50
   5   8   0   23.50    2.70
   5   8   0   19.10    2.30
   5   8   0   21.90    2.60
  -6  -8   0    1.70    0.90
   6   8   0    0.50    1.10
   6   8   0    0.40    0.90
   6   8   0    0.90    1.00
  -7  -8   0    5.00    1.10
   7   8   0    3.90    1.40
   7   8   0    3.80    1.30
   8   8   0    2.50    1.20
   8   8   0    3.10    1.30
   9   8   0   -0.40    0.90
   9   8   0    0.30    1.00
  10   8   0    0.60    1.10
  10   8   0    0.70    1.10
  11   8   0    1.60    1.20
  11   8   0    1.30    1.10
  12   8   0   -1.50    1.00
  12   8   0   -0.30    1.00
  13   8   0    0.50    1.30
  13   8   0    1.30    1.30
   8  -9   0    1.20    1.80
   8  -9   0    2.40    2.10
   7  -9   0   -1.20    1.70
   7  -9   0    3.90    1.90
   6  -9   0   -1.00    1.50
   6  -9   0    0.50    1.40
  -6   9   0    0.60    1.00
   5  -9   0    7.70    2.20
   5  -9   0    6.00    2.10
  -5   9   0    5.70    1.70
   4  -9   0    6.20    2.10
   4  -9   0   11.80    2.40
   4  -9   0    8.60    2.20
  -4   9   0    6.60    1.70
   3  -9   0    1.60    1.60
   3  -9   0    3.50    1.60
   3  -9   0    2.30    1.60
  -3   9   0    1.90    1.30
  -3   9   0    0.70    1.10
   2  -9   0   24.20    3.10
   2  -9   0   36.40    4.10
  -2   9   0   35.40    4.00
  -2   9   0   31.10    3.00
  -2   9   0   24.00    3.00
   1  -9   0    0.30    1.30
   1  -9   0   -0.90    1.00
  -1   9   0   -0.60    1.00
  -1   9   0   -0.80    1.00
  -1   9   0    0.10    0.90
   0  -9   0   -0.20    1.10
   0  -9   0    0.30    1.30
   0   9   0   -0.30    1.00
   0   9   0    2.00    1.30
  -1  -9   0    1.20    1.10
  -1  -9   0    0.10    1.20
   1   9   0   -0.90    1.00
   1   9   0   -0.70    0.90
  -2  -9   0   10.70    2.10
   2   9   0   10.60    2.00
   2   9   0    9.10    2.00
   2   9   0    9.40    2.10
  -3  -9   0   42.50    3.30
   3   9   0   48.50    3.60
   3   9   0   47.90    4.40
   3   9   0   47.70    4.20
  -4  -9   0    2.50    1.20
   4   9   0    2.60    1.30
   4   9   0    1.10    1.20
   4   9   0    0.80    1.20
  -5  -9   0   -0.80    0.90
   5   9   0    0.00    1.00
   5   9   0    0.60    1.00
   5   9   0    1.60    1.20
  -6  -9   0    0.70    0.90
   6   9   0    1.40    1.20
   6   9   0    0.00    1.10
   6   9   0   -0.30    1.10
  -7  -9   0   21.40    2.30
   7   9   0   21.50    2.70
   7   9   0   20.20    2.60
   8   9   0   -0.60    1.00
   8   9   0    1.40    1.20
   9   9   0    0.90    1.20
   9   9   0    1.30    1.20
  10   9   0    3.90    1.50
  10   9   0    4.50    1.60
  11   9   0    3.20    1.40
  11   9   0    5.90    1.70
  12   9   0    0.00    1.00
  12   9   0    0.70    1.40
   7 -10   0   -1.40    2.00
   6 -10   0    0.30    1.90
  -6  10   0    0.00    1.10
   5 -10   0    2.00    2.00
  -5  10   0    3.00    1.50
   4 -10   0    5.30    2.30
   4 -10   0    4.70    2.20
  -4  10   0    3.00    1.50
   3 -10   0    1.90    1.80
   3 -10   0    2.70    1.90
  -3  10   0    1.60    1.30
   2 -10   0   -0.50    1.40
   2 -10   0    0.30    1.50
  -2  10   0   -0.10    1.20
   1 -10   0   24.20    3.40
   1 -10   0   22.70    3.30
  -1  10   0   18.00    2.80
  -1  10   0   29.00    3.50
   0 -10   0    3.60    1.70
   0 -10   0    3.90    1.80
   0  10   0    4.50    1.70
   0  10   0    4.80    1.80
  -1 -10   0    5.10    1.90
   1  10   0    5.30    1.90
   1  10   0    2.10    1.60
  -2 -10   0    7.70    2.10
   2  10   0    7.90    2.20
   2  10   0    9.20    2.10
  -3 -10   0   -0.20    1.20
   3  10   0    2.70    1.50
   3  10   0    1.80    1.50
  -4 -10   0    1.30    1.30
   4  10   0    3.70    1.70
   4  10   0    3.00    1.60
   4  10   0    0.80    1.20
  -5 -10   0    2.30    1.40
   5  10   0    5.20    1.90
   5  10   0    8.90    2.10
   5  10   0    5.90    1.80
  -6 -10   0    2.70    1.30
   6  10   0    4.60    1.80
   6  10   0    1.70    1.40
   6  10   0    4.20    1.80
  -7 -10   0    2.70    1.30
   7  10   0    3.10    1.60
   7  10   0    3.80    1.60
   8  10   0   -0.40    1.30
   8  10   0    0.70    1.30
   9  10   0    0.10    1.20
   9  10   0    2.90    1.50
  10  10   0   -0.40    1.20
  10  10   0    3.60    1.50
  11  10   0   -0.70    1.10
  11  10   0    0.00    1.40
  12  10   0    0.40    1.40
  12  10   0    0.70    1.30
   5 -11   0   -0.20    2.20
  -5  11   0   -0.20    1.30
   4 -11   0    2.60    2.20
  -4  11   0    4.20    1.90
   3 -11   0    2.80    2.20
   3 -11   0   -1.10    1.60
  -3  11   0    0.00    1.20
   2 -11   0   -2.30    1.50
   2 -11   0    1.40    1.80
  -2  11   0    0.20    1.30
   1 -11   0   -1.50    1.60
  -1  11   0    1.10    1.40
   0 -11   0    1.70    1.90
   0  11   0    1.50    1.60
   0  11   0    2.30    1.60
  -1 -11   0    8.40    2.40
   1  11   0    3.30    1.80
   1  11   0    9.70    2.50
  -2 -11   0    2.10    1.60
   2  11   0    3.80    1.80
   2  11   0    1.20    1.50
  -3 -11   0    5.20    1.90
   3  11   0    7.20    2.10
   3  11   0    3.80    1.80
  -4 -11   0   10.50    2.40
   4  11   0   10.60    2.40
   4  11   0   11.30    2.40
  -5 -11   0    1.10    1.30
   5  11   0   -0.50    1.30
   5  11   0    0.00    1.30
  -6 -11   0    1.20    1.30
   6  11   0   -0.40    1.30
   6  11   0    3.10    1.80
  -7 -11   0    4.30    1.50
   7  11   0    0.10    1.20
   7  11   0    1.40    1.60
   8  11   0    3.70    2.00
   8  11   0    1.00    1.30
   9  11   0    1.30    1.40
   9  11   0    0.70    1.60
  10  11   0   -0.60    1.30
  10  11   0    0.90    1.50
  11  11   0    1.10    1.70
  11  11   0    0.60    1.50
   4 -12   0   -0.30    2.40
   4 -12   0   -2.30    2.00
  -4  12   0    1.80    1.70
   3 -12   0    3.20    2.40
  -3  12   0    2.30    1.60
   2 -12   0    3.80    2.30
  -2  12   0    5.20    2.00
   1 -12   0    2.00    2.10
  -1  12   0    1.60    1.50
   0 -12   0    2.70    2.10
   0  12   0    8.00    2.50
  -1 -12   0    2.30    2.10
   1  12   0   -0.30    1.60
   1  12   0   -1.60    1.40
  -2 -12   0   -0.60    1.70
   2  12   0    1.60    1.90
   2  12   0   -0.10    1.40
  -3 -12   0    2.00    1.90
   3  12   0    0.20    1.70
   3  12   0    0.50    1.60
  -4 -12   0   -0.70    1.50
   4  12   0   -0.50    1.60
   4  12   0    0.40    1.60
  -5 -12   0   -0.80    1.40
   5  12   0    1.60    1.80
   5  12   0    1.80    1.60
  -6 -12   0    0.00    1.40
   6  12   0    1.10    1.40
  -7 -12   0   -0.30    1.20
   7  12   0   -0.70    1.10
   8  12   0    0.60    1.40
   8  12   0    2.40    1.80
   9  12   0   -0.40    1.60
   9  12   0   -0.20    1.30
  10  12   0    2.80    1.90
  10  12   0   -1.60    1.50
   2 -13   0   -1.70    2.50
   2 -13   0   -0.60    2.30
  -2  13   0   -1.50    1.30
   1 -13   0   -2.30    2.30
   1 -13   0   -1.10    1.90
  -1  13   0    0.60    1.70
   0 -13   0    0.10    2.20
   0  13   0   -2.40    1.20
  -1 -13   0    1.00    2.00
   1  13   0    0.10    1.70
  -2 -13   0    0.40    2.00
   2  13   0    1.20    1.90
   2  13   0    0.10    1.70
  -3 -13   0    0.10    1.80
   3  13   0   -0.20    1.70
   3  13   0   -1.40    1.60
  -4 -13   0    0.50    1.70
   4  13   0    2.50    2.20
   4  13   0    1.40    1.90
  -5 -13   0    0.60    1.70
   5  13   0   -1.40    1.60
   5  13   0    1.20    2.00
  -6 -13   0    0.20    1.50
   6  13   0    2.90    1.90
  -7 -13   0    1.10    1.60
   7  13   0    0.70    1.80
   8  13   0   -0.90    1.50
   2  14   0    2.30    2.30
  -3 -14   0    5.00    2.70
   3  14   0    3.60    2.50
   3  14   0    1.10    2.10
  -4 -14   0   -1.80    2.00
   4  14   0   -0.60    2.00
   4  14   0   -3.20    1.50
  -5 -14   0    0.10    1.80
   5  14   0    0.60    2.20
   5  14   0   -1.00    1.90
   8  13  -1   -2.50    1.50
   7  13  -1   -2.10    1.40
  -7 -13   1    0.70    1.80
   6  13  -1    4.50    2.10
  -6 -13   1   -0.20    1.40
   5  13  -1    1.20    2.00
   5  13  -1    2.70    2.20
  -5 -13   1    4.60    2.10
   4  13  -1    1.60    2.10
   4  13  -1    1.10    2.00
  -4 -13   1   -1.00    1.70
   3  13  -1    1.30    2.20
   3  13  -1   -2.70    1.70
  -3 -13   1    2.00    2.00
   2  13  -1    4.40    2.20
   2  13  -1    1.00    2.00
  -2 -13   1   -1.50    1.80
   1  13  -1    0.80    2.00
   0  13  -1    4.50    2.20
  -1  13  -1    0.20    1.70
   1 -13   1    3.10    2.60
   9  12  -1   -1.50    1.40
   9  12  -1   -0.80    1.70
   8  12  -1   -0.10    1.70
   8  12  -1    0.90    1.70
   7  12  -1   -0.20    1.50
  -7 -12   1   -0.30    1.30
   6  12  -1    1.60    1.60
  -6 -12   1    1.50    1.60
   5  12  -1    5.80    2.40
   5  12  -1    5.20    2.20
  -5 -12   1    1.90    1.80
   4  12  -1    4.30    2.10
   4  12  -1    4.10    2.00
  -4 -12   1   -0.40    1.50
   3  12  -1    0.80    1.80
   3  12  -1    4.40    2.10
   2  12  -1    0.30    1.60
   2  12  -1    3.20    2.00
   1  12  -1    1.80    1.80
   1  12  -1    0.00    1.50
   0  12  -1    2.40    1.80
   0 -12   1   -1.70    1.90
  -1  12  -1   -1.10    1.30
   1 -12   1   -1.00    2.00
   1 -12   1    0.00    1.90
  -2  12  -1   -2.00    1.20
   2 -12   1   -0.40    1.90
   2 -12   1   -0.50    1.90
  -3  12  -1    3.00    1.90
   3 -12   1    3.40    2.30
   3 -12   1    1.90    2.10
  -4  12  -1   -0.70    1.30
   4 -12   1    2.00    2.10
   4 -12   1   -1.90    2.10
  11  11  -1   -2.70    1.40
  10  11  -1    1.20    1.60
  10  11  -1   -0.80    1.50
   9  11  -1    4.30    1.80
   9  11  -1    1.10    1.70
   8  11  -1    1.10    1.60
   8  11  -1   -0.30    1.20
   7  11  -1   12.40    2.50
   7  11  -1   15.90    2.80
  -7 -11   1   11.50    2.30
   6  11  -1   12.90    2.70
   6  11  -1    9.00    2.40
  -6 -11   1   13.00    2.50
   5  11  -1   -0.30    1.30
   5  11  -1    2.30    1.90
  -5 -11   1   -0.50    1.20
   4  11  -1    4.80    2.10
   4  11  -1   10.40    2.50
   3  11  -1    1.00    1.40
   3  11  -1    0.10    1.40
   2  11  -1   10.70    2.70
   2  11  -1   11.10    2.70
   1  11  -1    3.00    1.80
   1  11  -1    0.80    1.70
  -1 -11   1    2.80    1.80
  -1 -11   1    1.80    1.60
   0  11  -1    2.30    1.70
   0  11  -1    0.50    1.40
   0 -11   1    0.80    1.70
   0 -11   1   -0.80    1.30
  -1  11  -1    9.80    2.40
   1 -11   1    6.20    2.40
   1 -11   1   12.00    2.90
  -2  11  -1    2.80    1.70
   2 -11   1    1.70    2.00
   2 -11   1    0.50    1.70
  -3  11  -1    4.90    1.90
   3 -11   1    2.20    2.30
   3 -11   1    0.50    1.90
  -4  11  -1   -0.90    1.20
   4 -11   1   -0.90    1.70
   4 -11   1    1.80    2.20
  -5  11  -1   -0.60    1.30
   5 -11   1    1.30    2.10
  11  10  -1   -0.40    1.30
  11  10  -1    1.60    1.50
  10  10  -1    2.20    1.50
  10  10  -1   -0.20    1.40
   9  10  -1   -1.00    1.20
   9  10  -1   -1.40    1.20
   8  10  -1    0.70    1.40
   8  10  -1   -0.20    1.10
   7  10  -1    1.70    1.30
   7  10  -1    4.20    1.80
  -7 -10   1    2.10    1.20
   6  10  -1    3.20    1.50
   6  10  -1    1.10    1.20
  -6 -10   1    1.30    1.20
   5  10  -1    3.10    1.50
   5  10  -1    1.30    1.50
   5  10  -1    1.60    1.50
  -5 -10   1    2.50    1.40
   4  10  -1   12.40    2.40
   4  10  -1   12.80    2.50
   4  10  -1   17.10    2.70
   3  10  -1    0.90    1.30
   3  10  -1    0.20    1.20
   2  10  -1   -1.30    1.20
   2  10  -1    0.40    1.30
  -2 -10   1   -0.30    1.20
  -2 -10   1    1.90    1.50
   1  10  -1   -0.70    1.10
   1  10  -1   -2.00    1.10
  -1 -10   1    1.00    1.30
  -1 -10   1   -0.20    1.20
   0  10  -1    2.70    1.70
   0  10  -1    7.70    2.10
   0 -10   1    4.40    1.90
   0 -10   1    9.00    2.30
  -1  10  -1   20.70    3.10
  -1  10  -1   22.10    3.20
   1 -10   1   17.70    3.00
   1 -10   1   23.40    3.50
  -2  10  -1    8.40    2.10
   2 -10   1   10.50    2.40
   2 -10   1   15.30    2.80
  -3  10  -1   22.10    3.10
   3 -10   1   23.30    3.70
   3 -10   1   28.40    3.90
  -4  10  -1    1.60    1.40
   4 -10   1    0.60    1.70
   4 -10   1    2.80    2.10
  -5  10  -1    0.70    1.30
   5 -10   1   -0.20    1.80
  -6  10  -1   -0.50    1.10
   6 -10   1    1.00    1.90
   7 -10   1   -4.90    1.70
  12   9  -1    1.90    1.50
  12   9  -1    0.40    1.20
  11   9  -1   -0.30    1.20
  11   9  -1    0.10    1.20
  10   9  -1   -0.10    1.20
  10   9  -1    3.90    1.50
   9   9  -1    4.80    1.70
   9   9  -1    9.10    1.90
   8   9  -1    0.50    1.00
   8   9  -1   -1.20    1.00
   7   9  -1    0.90    1.20
   7   9  -1   -1.10    0.80
  -7  -9   1    1.50    0.90
   6   9  -1   -0.30    1.20
   6   9  -1    0.10    1.00
   6   9  -1    0.00    1.10
  -6  -9   1    1.20    1.10
   5   9  -1    4.00    1.60
   5   9  -1    1.60    1.30
   5   9  -1    3.30    1.30
   4   9  -1    4.50    1.50
   4   9  -1    8.80    2.20
   4   9  -1    7.30    1.70
   3   9  -1   21.80    2.70
   3   9  -1   25.20    3.10
   3   9  -1   26.90    3.10
  -3  -9   1   25.00    3.00
  -3  -9   1   25.00    3.00
   2   9  -1    1.10    1.20
   2   9  -1    0.20    1.20
   2   9  -1    2.10    1.40
  -2  -9   1    0.10    1.20
  -2  -9   1    3.20    1.50
   1   9  -1    6.20    1.70
   1   9  -1    5.40    1.70
  -1  -9   1    5.20    1.70
  -1  -9   1    4.90    1.70
   0   9  -1    0.50    1.20
   0   9  -1    0.50    1.20
   0  -9   1    0.00    1.10
   0  -9   1    0.70    1.10
  -1   9  -1   20.50    2.90
  -1   9  -1   14.70    2.50
   1  -9   1   13.40    2.60
   1  -9   1   12.20    2.40
  -2   9  -1    2.60    1.60
  -2   9  -1    0.00    1.10
   2  -9   1    0.40    1.30
   2  -9   1   -1.40    0.90
  -3   9  -1    0.80    1.10
   3  -9   1   -0.80    1.30
   3  -9   1    1.60    1.50
  -4   9  -1   -0.30    1.10
   4  -9   1    0.00    1.40
   4  -9   1   -1.50    1.30
   4  -9   1   -1.70    1.20
  -5   9  -1    0.80    1.10
   5  -9   1    0.30    1.70
   5  -9   1    1.50    1.60
  -6   9  -1    3.40    1.30
   6  -9   1    5.90    2.10
   6  -9   1    0.50    1.90
   7  -9   1    2.10    2.00
   7  -9   1    2.50    1.90
   8  -9   1   -0.80    1.60
   8  -9   1    0.00    2.10
  13   8  -1    0.00    1.10
  12   8  -1    0.20    1.20
  12   8  -1   -0.60    1.00
  11   8  -1    1.60    1.30
  11   8  -1    0.60    1.10
  10   8  -1   -0.40    0.90
  10   8  -1   -1.20    0.90
   9   8  -1   11.80    1.90
   9   8  -1   10.50    1.90
   8   8  -1    0.30    0.90
   8   8  -1    0.80    1.00
   7   8  -1   -0.10    0.80
   7   8  -1    0.60    1.00
  -7  -8   1    0.00    0.70
   6   8  -1   42.60    3.20
   6   8  -1   34.80    3.30
   6   8  -1   41.70    3.20
  -6  -8   1   41.40    2.90
   5   8  -1    4.90    1.40
   5   8  -1    7.70    1.70
   5   8  -1    8.00    1.70
   4   8  -1    7.40    1.70
   4   8  -1    4.50    1.50
   4   8  -1    6.40    1.60
  -4  -8   1    5.60    1.40
   3   8  -1    0.20    1.10
   3   8  -1    2.30    1.10
   3   8  -1    0.50    1.00
  -3  -8   1    2.90    1.30
  -3  -8   1    2.20    1.20
   2   8  -1    0.20    0.90
   2   8  -1    0.30    0.90
   2   8  -1   -0.90    1.00
  -2  -8   1    0.50    1.00
  -2  -8   1   -0.50    1.00
   1   8  -1    0.10    0.90
   1   8  -1    0.50    1.00
   1   8  -1   -0.90    0.90
  -1  -8   1    0.80    1.00
  -1  -8   1    0.50    1.00
   0   8  -1  120.29    5.60
   0   8  -1  102.39    5.40
   0  -8   1  105.99    5.60
   0  -8   1  121.09    5.80
   0  -8   1  109.99    5.50
  -1   8  -1   10.70    2.00
  -1   8  -1   14.80    1.70
  -1   8  -1   15.10    2.30
   1  -8   1   16.00    2.20
   1  -8   1   14.90    2.40
   1  -8   1   12.60    2.30
  -2   8  -1   24.00    2.30
  -2   8  -1   22.70    2.80
  -2   8  -1   26.80    3.00
   2  -8   1   28.50    3.40
   2  -8   1   20.90    2.80
   2  -8   1   22.20    2.80
  -3   8  -1    9.40    1.90
  -3   8  -1   13.20    1.90
   3  -8   1   10.30    2.20
   3  -8   1   15.70    2.60
   3  -8   1    8.60    2.00
  -4   8  -1    0.10    1.00
  -4   8  -1    1.70    1.10
   4  -8   1   -0.20    1.20
   4  -8   1   -0.40    1.10
   4  -8   1    0.10    1.30
  -5   8  -1   26.20    2.80
   5  -8   1   26.10    3.40
   5  -8   1   31.30    3.50
   5  -8   1   26.40    3.40
  -6   8  -1    0.30    1.00
   6  -8   1    0.00    1.40
   6  -8   1    3.50    1.60
   7  -8   1    0.20    1.50
   7  -8   1   -0.80    1.50
   8  -8   1    1.60    1.80
   8  -8   1    0.40    1.40
   9  -8   1    0.20    1.60
   9  -8   1    2.00    2.10
  13   7  -1    1.30    1.00
  12   7  -1    0.40    1.00
  12   7  -1    0.30    1.10
  11   7  -1    2.70    1.10
  11   7  -1    4.50    1.40
  10   7  -1    3.30    1.20
  10   7  -1    4.90    1.40
   9   7  -1    8.40    1.60
   9   7  -1    9.20    1.60
   8   7  -1    0.20    0.80
   8   7  -1    0.80    0.80
   7   7  -1   17.30    2.20
   7   7  -1   15.10    2.00
  -7  -7   1   17.30    1.70
  -7  -7   1   17.40    1.60
   6   7  -1   38.30    2.90
   6   7  -1   38.70    2.80
   6   7  -1   36.10    2.70
  -6  -7   1   34.00    2.40
   5   7  -1    0.70    0.90
   5   7  -1    1.20    0.90
   5   7  -1    1.70    1.10
   4   7  -1   -1.70    0.70
   4   7  -1    0.10    0.90
   4   7  -1    1.80    1.10
  -4  -7   1    0.90    0.90
   3   7  -1    0.60    0.90
   3   7  -1    1.30    1.00
   3   7  -1   -0.40    0.90
  -3  -7   1   -0.10    0.70
  -3  -7   1    0.70    0.90
   2   7  -1  309.87   10.50
   2   7  -1  302.47   10.70
   2   7  -1  300.27   10.50
  -2  -7   1  279.67   10.50
  -2  -7   1  300.77   10.30
  -2  -7   1  309.97   10.20
   1   7  -1   26.80    2.90
   1   7  -1   27.00    2.70
   1   7  -1   31.00    2.90
  -1  -7   1   25.20    2.40
  -1  -7   1   27.90    2.80
  -1  -7   1   24.70    2.70
   0   7  -1    0.40    0.90
   0   7  -1    2.70    1.00
   0   7  -1    1.20    1.10
   0  -7   1    2.40    1.10
   0  -7   1    2.20    1.30
   0  -7   1    0.70    1.10
  -1   7  -1    1.20    0.90
  -1   7  -1   -0.50    0.60
  -1   7  -1    0.60    0.90
   1  -7   1    1.30    1.20
   1  -7   1   -1.10    0.70
   1  -7   1   -0.60    0.90
  -2   7  -1   36.90    2.80
  -2   7  -1   41.40    2.90
  -2   7  -1   40.80    2.40
   2  -7   1   34.90    3.20
   2  -7   1   34.80    3.40
   2  -7   1   30.90    3.20
  -3   7  -1   19.40    2.40
  -3   7  -1   16.00    2.20
  -3   7  -1   17.10    2.00
   3  -7   1   15.60    2.20
   3  -7   1   13.30    2.20
   3  -7   1   13.30    2.40
  -4   7  -1   40.60    2.80
  -4   7  -1   38.90    2.80
   4  -7   1   40.90    3.20
   4  -7   1   34.10    3.40
   4  -7   1   34.40    3.60
  -5   7  -1    2.00    1.00
  -5   7  -1    0.70    1.20
   5  -7   1   -0.80    1.10
   5  -7   1    0.10    1.10
   5  -7   1    0.60    1.20
  -6   7  -1    8.10    1.90
  -6   7  -1    6.60    1.30
   6  -7   1    9.10    2.00
   6  -7   1    7.90    2.00
  -7   7  -1    7.80    2.10
   7  -7   1    6.40    1.90
   7  -7   1    9.10    2.20
  -8   7  -1   -0.50    1.40
   8  -7   1    0.80    1.60
   8  -7   1    0.90    1.40
  -9   7  -1   -0.40    1.40
   9  -7   1    1.00    1.60
   9  -7   1   -1.40    1.60
  10  -7   1   -2.00    1.60
  10  -7   1    0.90    1.60
  13   6  -1    0.20    0.80
  12   6  -1   -1.30    0.70
  12   6  -1   -0.60    0.90
  11   6  -1   -0.10    0.70
  11   6  -1    0.50    0.80
 -11  -6   1   -2.30    1.10
  10   6  -1   -1.00    0.80
  10   6  -1   -0.40    0.60
 -10  -6   1    1.40    1.50
   9   6  -1    2.30    0.90
   9   6  -1    0.00    0.70
   9   6  -1    1.10    0.80
  -9  -6   1    2.00    1.30
   8   6  -1    9.60    1.50
   8   6  -1   13.20    1.60
   8   6  -1   11.70    1.60
   7   6  -1    0.10    0.70
   7   6  -1    0.60    0.80
   7   6  -1    0.00    0.70
  -7  -6   1    1.10    0.70
   6   6  -1   66.49    3.20
   6   6  -1   64.69    3.40
   6   6  -1   55.99    3.20
   6   6  -1   65.99    3.30
  -6  -6   1   61.39    2.90
  -6  -6   1   59.79    2.80
   5   6  -1    4.60    1.20
   5   6  -1    5.30    1.20
   5   6  -1    7.10    1.30
   5   6  -1    5.80    1.30
  -5  -6   1    5.50    0.90
   4   6  -1   12.00    1.70
   4   6  -1    9.60    1.50
   4   6  -1    9.20    1.40
   4   6  -1    9.90    1.60
  -4  -6   1    7.10    1.20
   3   6  -1  178.18    6.60
   3   6  -1  175.28    6.60
   3   6  -1  179.58    6.70
   3   6  -1  175.98    6.70
  -3  -6   1  180.88    6.50
  -3  -6   1  175.68    6.60
   2   6  -1   26.10    2.40
   2   6  -1   31.80    2.70
   2   6  -1   29.90    2.70
  -2  -6   1   24.30    2.40
  -2  -6   1   25.20    2.30
  -2  -6   1   27.30    2.00
   1   6  -1    6.10    1.30
   1   6  -1    7.40    1.40
   1   6  -1   10.70    1.70
  -1  -6   1    5.70    1.10
  -1  -6   1    9.70    1.60
  -1  -6   1    6.70    1.50
   0   6  -1  229.28    8.10
   0   6  -1  228.78    8.30
   0   6  -1  232.58    8.20
   0  -6   1  229.78    8.10
   0  -6   1  234.78    8.30
   0  -6   1  225.78    8.50
  -1   6  -1   -0.90    0.80
  -1   6  -1    0.60    0.60
  -1   6  -1   -1.40    0.70
  -1   6  -1    0.30    0.50
   1  -6   1    1.30    1.10
   1  -6   1    2.10    1.10
   1  -6   1   -0.60    0.70
  -2   6  -1    1.50    0.90
  -2   6  -1    1.30    0.70
  -2   6  -1   -0.30    0.70
   2  -6   1    0.40    0.80
   2  -6   1    0.10    0.90
   2  -6   1    1.70    1.10
  -3   6  -1    2.00    1.00
  -3   6  -1    4.30    1.20
  -3   6  -1    3.10    1.00
   3  -6   1    4.90    1.40
   3  -6   1    6.30    1.50
   3  -6   1    3.00    1.20
  -4   6  -1    0.60    0.80
  -4   6  -1   -0.60    0.70
   4  -6   1   -0.60    0.90
   4  -6   1    0.90    1.00
   4  -6   1    0.60    0.90
  -5   6  -1   34.80    2.70
  -5   6  -1   31.70    2.20
   5  -6   1   27.10    3.00
   5  -6   1   29.00    2.80
   5  -6   1   40.50    3.70
  -6   6  -1   19.70    2.50
  -6   6  -1   17.30    1.70
   6  -6   1   21.20    2.60
   6  -6   1   19.80    2.60
  -7   6  -1    0.30    1.20
   7  -6   1    0.40    1.10
   7  -6   1   -0.60    1.10
  -8   6  -1    0.90    1.50
   8  -6   1    1.80    1.20
   8  -6   1    0.50    1.20
  -9   6  -1    6.40    2.20
   9  -6   1    8.70    2.20
   9  -6   1    4.60    1.70
 -10   6  -1    0.50    1.60
  10  -6   1    0.70    1.70
  10  -6   1    0.30    1.40
  13   5  -1    3.50    1.00
 -13  -5   1    6.50    2.50
  12   5  -1   -0.10    0.70
  12   5  -1   -0.70    0.60
 -12  -5   1   -0.60    1.70
  11   5  -1   -0.50    0.60
  11   5  -1    0.20    0.70
  11   5  -1    0.40    0.80
 -11  -5   1   -1.90    1.40
  10   5  -1   -0.10    0.60
  10   5  -1    0.00    0.70
  10   5  -1    0.40    0.60
 -10  -5   1    2.60    1.50
   9   5  -1    0.10    0.60
   9   5  -1    0.80    0.70
   9   5  -1    0.60    0.70
  -9  -5   1    0.50    1.30
   8   5  -1   29.10    1.90
   8   5  -1   23.70    1.70
   8   5  -1   27.30    1.80
  -8  -5   1   21.40    2.80
  -8  -5   1   26.80    1.90
   7   5  -1    5.80    1.10
   7   5  -1    7.00    1.10
   7   5  -1    5.60    1.00
  -7  -5   1    6.30    1.60
  -7  -5   1    8.10    1.10
   6   5  -1    9.10    1.30
   6   5  -1    8.00    1.20
   6   5  -1    7.20    1.10
   6   5  -1   11.00    1.50
  -6  -5   1   10.70    1.80
  -6  -5   1    9.10    0.90
  -6  -5   1    7.70    1.10
   5   5  -1    8.40    1.20
   5   5  -1    6.00    1.10
   5   5  -1    8.40    1.30
   5   5  -1    6.60    1.00
   5   5  -1    5.90    1.20
  -5  -5   1    8.00    0.90
  -5  -5   1    7.60    1.10
   4   5  -1  157.38    5.80
   4   5  -1  151.98    5.70
   4   5  -1  163.48    5.60
   4   5  -1  147.19    5.60
  -4  -5   1  158.88    5.40
   3   5  -1    8.40    1.30
   3   5  -1    7.60    1.30
   3   5  -1   11.20    1.40
   3   5  -1   10.40    1.40
  -3  -5   1   10.60    1.30
  -3  -5   1   10.60    1.30
   2   5  -1   47.00    2.60
   2   5  -1   49.99    2.60
   2   5  -1   41.70    2.50
  -2  -5   1   44.60    2.60
  -2  -5   1   46.50    2.50
  -2  -5   1   48.80    2.40
   1   5  -1   45.90    2.60
   1   5  -1   42.30    2.50
   1   5  -1   42.60    2.50
  -1  -5   1   49.99    2.60
  -1  -5   1   48.40    2.50
  -1  -5   1   42.20    2.60
   0   5  -1    2.30    0.90
   0   5  -1    1.90    0.80
   0   5  -1    1.30    0.80
   0  -5   1    2.90    0.90
   0  -5   1    3.40    1.00
   0  -5   1    3.20    0.90
  -1   5  -1  114.79    4.60
  -1   5  -1  107.69    4.60
   1  -5   1  103.49    4.40
   1  -5   1  104.99    4.60
   1  -5   1  113.29    4.80
  -2   5  -1   72.79    3.30
  -2   5  -1   65.79    3.00
  -2   5  -1   66.79    3.40
   2  -5   1   65.49    3.40
   2  -5   1   71.49    3.50
   2  -5   1   65.09    3.30
   2  -5   1   66.69    3.60
  -3   5  -1    0.30    0.70
  -3   5  -1   -0.70    0.60
  -3   5  -1   -0.20    0.60
   3  -5   1   -0.30    0.60
   3  -5   1   -1.00    0.70
   3  -5   1    0.00    0.70
   3  -5   1    0.50    0.80
  -4   5  -1   79.19    3.90
  -4   5  -1   76.19    3.60
  -4   5  -1   84.09    3.60
   4  -5   1   83.99    4.20
   4  -5   1   70.39    3.80
   4  -5   1   73.49    3.90
   4  -5   1   83.49    4.00
  -5   5  -1    6.80    1.10
  -5   5  -1    6.30    1.50
   5  -5   1    7.50    1.70
   5  -5   1    7.50    1.50
   5  -5   1    9.20    1.60
  -6   5  -1   54.89    3.50
  -6   5  -1   49.00    2.20
   6  -5   1   58.19    3.40
   6  -5   1   50.39    3.40
  -7   5  -1   -1.10    0.90
   7  -5   1    1.10    1.00
   7  -5   1    0.00    1.00
  -8   5  -1    5.00    1.70
   8  -5   1    3.50    1.50
   8  -5   1    2.70    1.30
  -9   5  -1    2.30    1.70
   9  -5   1    2.90    1.50
   9  -5   1    3.30    1.50
 -10   5  -1    1.40    1.80
  10  -5   1    2.30    1.60
  10  -5   1    5.70    1.70
 -11   5  -1   -0.10    1.60
  11  -5   1    2.50    1.80
  11  -5   1    2.30    1.60
  13   4  -1    2.40    0.80
  13   4  -1    1.60    0.70
 -13  -4   1    2.10    2.10
  12   4  -1    0.50    0.60
  12   4  -1    0.40    0.60
 -12  -4   1   -0.80    1.60
  11   4  -1    3.90    0.80
  11   4  -1    5.50    0.80
  11   4  -1    5.30    1.00
 -11  -4   1    5.20    2.10
  10   4  -1   -0.90    0.50
  10   4  -1   -0.60    0.40
  10   4  -1    0.00    0.50
 -10  -4   1   -0.50    1.20
   9   4  -1   38.40    1.80
   9   4  -1   37.90    2.10
   9   4  -1   41.10    1.90
  -9  -4   1   40.30    2.50
  -9  -4   1   37.30    4.00
   8   4  -1   47.00    2.30
   8   4  -1   46.10    2.10
   8   4  -1   46.90    2.10
  -8  -4   1   49.80    2.60
  -8  -4   1   50.99    3.60
   7   4  -1   40.20    2.10
   7   4  -1   41.40    1.90
   7   4  -1   44.80    2.30
   7   4  -1   39.90    1.90
  -7  -4   1   38.70    2.20
  -7  -4   1   46.70    3.20
   6   4  -1   26.50    1.70
   6   4  -1   26.80    1.70
   6   4  -1   26.70    1.70
   6   4  -1   24.80    1.50
   6   4  -1   26.80    1.50
  -6  -4   1   21.80    2.30
  -6  -4   1   26.30    1.70
   5   4  -1    4.40    0.80
   5   4  -1    3.50    0.70
   5   4  -1    6.50    1.00
   5   4  -1    5.70    1.00
   5   4  -1    5.70    1.00
  -5  -4   1    4.60    0.70
  -5  -4   1    4.50    0.80
  -5  -4   1    5.70    1.20
   4   4  -1  165.08    5.60
   4   4  -1  160.38    5.40
   4   4  -1  161.48    5.60
   4   4  -1  158.48    5.50
   4   4  -1  156.78    5.50
  -4  -4   1  168.08    5.20
  -4  -4   1  166.68    6.00
   3   4  -1   81.89    3.30
   3   4  -1   82.59    3.30
   3   4  -1   79.59    3.30
   3   4  -1   82.29    3.40
  -3  -4   1   76.19    3.20
  -3  -4   1   85.49    3.20
   2   4  -1  523.15   16.00
   2   4  -1  558.54   15.90
   2   4  -1  532.35   16.10
   2   4  -1  553.74   16.00
  -2  -4   1  532.75   15.80
  -2  -4   1  542.05   15.80
  -2  -4   1  542.05   16.10
   1   4  -1   90.69    3.80
   1   4  -1   90.49    3.70
   1   4  -1   93.89    3.70
  -1  -4   1   92.49    3.60
  -1  -4   1   91.79    3.80
  -1  -4   1   97.09    3.80
   0   4  -1   21.90    1.60
   0   4  -1   21.20    1.90
   0   4  -1   22.40    1.60
   0  -4   1   21.80    1.60
   0  -4   1   22.30    1.60
   0  -4   1   22.60    1.80
  -1   4  -1   48.70    2.60
  -1   4  -1   53.79    2.20
  -1   4  -1   52.99    2.60
   1  -4   1   54.39    2.60
   1  -4   1   52.59    2.70
   1  -4   1   49.40    2.70
  -2   4  -1    4.70    1.00
  -2   4  -1    5.60    1.10
  -2   4  -1    4.10    0.80
   2  -4   1    5.00    1.00
   2  -4   1    7.60    1.30
   2  -4   1    5.10    1.00
   2  -4   1    4.20    1.10
  -3   4  -1    3.80    0.90
  -3   4  -1    3.90    0.90
  -3   4  -1    1.00    0.70
   3  -4   1    2.60    1.00
   3  -4   1    4.20    1.00
   3  -4   1    2.00    0.80
   3  -4   1    3.60    1.10
  -4   4  -1   20.30    1.60
  -4   4  -1   22.00    1.60
  -4   4  -1   24.00    2.20
  -4   4  -1   20.00    1.50
   4  -4   1   23.80    2.10
   4  -4   1   19.50    2.00
   4  -4   1   19.70    1.90
   4  -4   1   24.20    2.30
  -5   4  -1   21.00    2.30
  -5   4  -1   20.20    1.40
  -5   4  -1   19.90    1.40
   5  -4   1   21.60    2.30
   5  -4   1   21.00    2.10
   5  -4   1   18.30    2.00
   5  -4   1   20.30    2.00
  -6   4  -1   25.00    2.70
   6  -4   1   28.20    2.50
   6  -4   1   23.40    2.30
   6  -4   1   26.30    2.40
  -7   4  -1    1.80    1.20
   7  -4   1    0.40    0.90
   7  -4   1    1.30    1.00
  -8   4  -1    7.00    2.00
   8  -4   1    6.30    1.50
   8  -4   1    4.20    1.30
  -9   4  -1    0.30    1.20
   9  -4   1   -2.20    0.80
   9  -4   1    0.00    1.10
 -10   4  -1    4.40    2.00
  10  -4   1    6.20    1.70
  10  -4   1    3.50    1.60
 -11   4  -1   -1.90    1.30
  11  -4   1    0.40    1.30
  11  -4   1    0.90    1.50
 -12   4  -1    0.50    1.90
  12  -4   1    2.30    1.40
  12  -4   1    2.80    1.70
  13   3  -1    0.20    0.50
 -13  -3   1    1.50    2.00
 -12  -3   1    0.10    1.70
  11   3  -1    0.50    0.60
 -11  -3   1    4.10    1.90
  10   3  -1    4.50    0.80
 -10  -3   1    7.90    2.30
   9   3  -1   25.70    1.50
  -9  -3   1   27.00    3.30
  -9  -3   1   32.90    2.40
   8   3  -1    5.40    0.80
  -8  -3   1    7.60    1.90
  -8  -3   1    6.70    1.30
   7   3  -1   54.79    2.30
   7   3  -1   52.39    2.20
  -7  -3   1   59.49    2.80
  -7  -3   1   52.19    3.50
   6   3  -1   38.70    1.40
   6   3  -1   39.40    1.40
   6   3  -1   40.70    1.80
   6   3  -1   37.70    1.80
  -6  -3   1   36.20    2.70
  -6  -3   1   37.90    2.10
   5   3  -1   73.19    2.50
   5   3  -1   71.79    2.50
   5   3  -1   71.29    2.70
   5   3  -1   73.99    2.70
  -5  -3   1   69.99    2.80
  -5  -3   1   69.59    3.50
   4   3  -1   80.09    2.90
   4   3  -1   85.69    3.10
   4   3  -1   79.89    2.90
   4   3  -1   81.79    3.10
   4   3  -1   80.39    3.00
  -4  -3   1   79.99    3.00
  -4  -3   1   85.59    3.60
   3   3  -1   55.59    2.40
   3   3  -1   53.49    2.20
   3   3  -1   56.59    2.30
   3   3  -1   52.29    2.30
   3   3  -1   56.69    2.30
  -3  -3   1   53.79    2.20
  -3  -3   1   54.99    2.50
   2   3  -1   48.10    2.10
   2   3  -1   46.50    2.10
   2   3  -1   48.30    2.20
   2   3  -1   48.40    2.20
   2   3  -1   44.50    2.10
  -2  -3   1   46.90    2.10
  -2  -3   1   43.30    2.00
   1   3  -1 1076.79   29.40
   1   3  -1 1030.80   29.50
   1   3  -1 1021.20   29.50
   1   3  -1 1044.80   29.10
  -1  -3   1 1061.89   29.10
  -1  -3   1 1005.60   29.60
   0   3  -1    6.90    1.00
   0   3  -1    8.30    1.00
   0   3  -1    7.30    0.90
   0  -3   1    9.40    1.10
   0  -3   1    7.90    1.10
   0  -3   1    8.60    1.00
  -1   3  -1   24.40    1.60
  -1   3  -1   26.80    1.30
  -1   3  -1   28.80    1.60
   1  -3   1   27.70    1.70
   1  -3   1   27.00    1.70
   1  -3   1   29.80    1.70
   1  -3   1   27.80    1.70
  -2   3  -1  920.51   26.10
  -2   3  -1  931.11   26.50
  -2   3  -1  931.01   26.70
   2  -3   1  926.31   26.50
   2  -3   1  921.41   26.50
   2  -3   1  909.51   26.20
   2  -3   1  934.11   26.70
  -3   3  -1   13.10    1.30
  -3   3  -1   10.40    1.20
  -3   3  -1    9.90    1.20
  -3   3  -1   10.30    1.10
   3  -3   1    9.00    1.20
   3  -3   1    9.30    1.20
   3  -3   1    9.20    1.10
   3  -3   1    7.10    1.00
  -4   3  -1   17.90    1.90
  -4   3  -1   12.20    1.20
  -4   3  -1   13.80    1.20
   4  -3   1   17.00    1.80
   4  -3   1   13.30    1.40
   4  -3   1   15.40    1.50
   4  -3   1   14.90    1.50
   4  -3   1   14.70    1.60
  -5   3  -1  162.18    4.90
  -5   3  -1  162.98    4.90
  -5   3  -1  158.68    6.40
   5  -3   1  168.38    5.90
   5  -3   1  167.08    5.70
   5  -3   1  167.58    6.00
   5  -3   1  158.88    5.70
   5  -3   1  150.08    5.80
  -6   3  -1    0.70    0.90
   6  -3   1   -0.50    0.70
   6  -3   1    0.20    0.80
   6  -3   1   -0.30    0.60
   6  -3   1    0.30    0.60
  -7   3  -1   16.40    2.50
   7  -3   1   15.50    1.70
   7  -3   1   11.40    1.50
   7  -3   1   14.50    1.70
  -8   3  -1   10.20    2.00
   8  -3   1    6.50    1.30
   8  -3   1    8.10    1.30
   8  -3   1    8.10    1.50
  -9   3  -1    0.80    1.30
   9  -3   1    1.10    0.90
   9  -3   1    3.60    1.20
 -10   3  -1    6.20    2.10
  10  -3   1    5.90    1.30
  10  -3   1    4.70    1.40
 -11   3  -1    1.20    1.70
  11  -3   1    0.90    1.10
  11  -3   1   -0.60    1.20
 -12   3  -1    1.10    1.90
  12  -3   1   -0.60    1.40
  12  -3   1    1.00    1.20
 -13  -2   1   -0.20    2.00
 -12  -2   1   -0.50    1.70
 -11  -2   1    2.20    1.90
  10   2  -1    0.00    0.50
 -10  -2   1    0.40    1.30
   9   2  -1    0.20    0.40
  -9  -2   1    1.00    1.20
  -9  -2   1    0.00    0.80
   8   2  -1   27.90    1.30
   8   2  -1   27.10    1.30
  -8  -2   1   29.70    3.40
  -8  -2   1   31.30    2.60
   7   2  -1    6.60    0.70
   7   2  -1    7.30    0.70
  -7  -2   1    5.30    1.10
  -7  -2   1    5.60    1.60
   6   2  -1   10.50    0.80
   6   2  -1   11.10    0.80
  -6  -2   1   12.10    1.90
  -6  -2   1   11.50    1.40
   5   2  -1  152.48    4.60
   5   2  -1  152.98    4.60
  -5  -2   1  146.99    5.90
  -5  -2   1  150.78    5.10
   4   2  -1   20.50    1.10
   4   2  -1   23.60    1.10
  -4  -2   1   23.20    1.40
  -4  -2   1   21.50    1.90
   3   2  -1  155.48    4.80
   3   2  -1  153.68    4.70
   3   2  -1  160.98    4.80
   3   2  -1  155.18    4.70
  -3  -2   1  151.08    4.80
  -3  -2   1  156.38    4.50
  -3  -2   1  159.68    5.40
   2   2  -1    3.80    0.60
   2   2  -1    3.00    0.50
   2   2  -1    3.80    0.60
   2   2  -1    5.30    0.70
   2   2  -1    3.60    0.60
  -2  -2   1    6.10    0.70
  -2  -2   1    2.70    0.50
  -2  -2   1    3.80    0.70
   1   2  -1 1419.56   38.70
   1   2  -1 1380.76   38.60
   1   2  -1 1341.17   38.60
   1   2  -1 1337.87   38.00
   1   2  -1 1436.56   38.10
  -1  -2   1 1413.36   38.00
  -1  -2   1 1379.56   38.50
  -1  -2   1 1404.46   38.90
  -1  -2   1 1351.06   38.70
   0   2  -1    3.80    0.70
   0   2  -1    5.00    0.70
   0   2  -1    4.30    0.70
   0   2  -1    3.50    0.70
   0  -2   1    3.30    0.70
   0  -2   1    4.60    0.70
   0  -2   1    4.70    0.80
   0  -2   1    5.80    0.80
  -1   2  -1  359.26   10.30
  -1   2  -1  358.86   10.20
  -1   2  -1  351.16   10.40
   1  -2   1  353.56   10.30
   1  -2   1  331.27   10.30
   1  -2   1  355.66   10.40
   1  -2   1  343.67   10.30
   1  -2   1  351.46   10.50
  -2   2  -1   28.60    1.40
  -2   2  -1   26.60    1.40
  -2   2  -1   25.60    1.40
  -2   2  -1   25.00    1.40
   2  -2   1   24.40    1.40
   2  -2   1   26.50    1.50
   2  -2   1   28.30    1.50
   2  -2   1   25.50    1.40
   2  -2   1   26.00    1.50
  -3   2  -1  315.17    9.30
  -3   2  -1  319.77    9.90
   3  -2   1  305.97    9.30
   3  -2   1  307.57    9.50
   3  -2   1  311.47    9.30
   3  -2   1  303.67    9.40
   3  -2   1  321.67    9.40
  -4   2  -1  338.07    9.60
  -4   2  -1  340.67    9.50
  -4   2  -1  333.57    9.60
  -4   2  -1  322.07   10.80
   4  -2   1  338.17   10.00
   4  -2   1  346.77   10.10
   4  -2   1  321.07   10.00
   4  -2   1  341.47   10.30
   4  -2   1  328.17   10.00
  -5   2  -1    3.90    1.10
   5  -2   1    6.40    1.00
   5  -2   1    6.20    0.80
   5  -2   1    5.70    1.00
   5  -2   1    4.40    0.70
   5  -2   1    4.90    0.90
  -6   2  -1   71.89    3.90
   6  -2   1   70.69    3.10
   6  -2   1   76.79    3.20
   6  -2   1   72.99    3.20
   6  -2   1   72.19    2.90
   6  -2   1   74.09    2.90
  -7   2  -1    4.80    1.50
   7  -2   1    9.70    1.10
   7  -2   1    8.70    1.10
   7  -2   1   10.30    1.40
  -8   2  -1   25.80    3.20
   8  -2   1   20.60    1.60
   8  -2   1   28.30    1.80
   8  -2   1   21.70    2.00
  -9   2  -1    3.10    1.60
   9  -2   1    2.70    0.90
   9  -2   1    3.60    1.10
   9  -2   1    1.90    0.90
 -10   2  -1   -0.40    1.30
  10  -2   1   -1.40    0.70
  10  -2   1   -0.30    0.70
  10  -2   1    0.00    0.90
 -11   2  -1   -0.50    1.50
  11  -2   1    0.80    1.10
  11  -2   1   -0.30    0.80
 -12   2  -1    2.30    1.90
  12  -2   1    0.20    1.00
  12  -2   1    1.60    1.30
 -13   2  -1   -1.20    1.60
  13  -2   1   -0.50    1.00
  13   1  -1    1.30    0.80
  13   1  -1    0.90    0.60
 -13  -1   1    0.00    2.00
 -12  -1   1    0.60    1.80
 -11  -1   1    1.50    1.80
  10   1  -1   -0.10    0.50
 -10  -1   1   -0.20    1.40
   9   1  -1   19.80    1.20
  -9  -1   1   26.90    3.40
   8   1  -1   15.50    0.90
   8   1  -1   16.70    0.90
   8   1  -1   15.70    1.00
  -8  -1   1   18.00    2.10
  -8  -1   1   18.90    2.70
   7   1  -1  105.19    3.40
   7   1  -1  110.29    3.40
   7   1  -1  111.79    3.40
  -7  -1   1  107.69    5.40
  -7  -1   1  117.89    4.70
   6   1  -1  176.98    5.10
   6   1  -1  173.38    5.00
  -6  -1   1  172.18    7.00
  -6  -1   1  176.58    6.10
   5   1  -1    7.60    0.50
   5   1  -1    7.90    0.50
  -5  -1   1    6.10    1.20
  -5  -1   1    6.40    1.00
   4   1  -1   -0.10    0.20
   4   1  -1    0.10    0.20
  -4  -1   1    0.10    0.50
  -4  -1   1    0.50    0.60
   3   1  -1    2.60    0.40
   3   1  -1    2.40    0.60
   3   1  -1    2.40    0.40
  -3  -1   1    2.00    0.60
  -3  -1   1    4.00    0.80
   2   1  -1   39.00    1.40
   2   1  -1   37.80    1.40
   2   1  -1   37.20    1.30
   2   1  -1   38.30    1.30
  -2  -1   1   37.80    1.80
  -2  -1   1   38.60    1.30
  -2  -1   1   36.50    1.60
  -2  -1   1   39.30    1.30
   1   1  -1 3273.57   91.59
   1   1  -1 3505.35   90.49
   1   1  -1 3151.28   90.19
   1   1  -1 3219.28   91.09
  -1  -1   1 3314.97   91.89
  -1  -1   1 3159.88   90.89
  -1  -1   1 3407.46   89.19
  -1  -1   1 3341.77   92.79
  -1  -1   1 3295.57   89.99
   0   1  -1   14.50    0.80
   0   1  -1   15.30    0.80
   0   1  -1   14.20    0.80
   0   1  -1   14.80    0.80
   0   1  -1   15.00    0.80
   0  -1   1   12.70    0.80
   0  -1   1   15.00    0.80
   0  -1   1   15.40    0.80
   0  -1   1   13.60    0.80
  -1   1  -1  994.30   28.90
  -1   1  -1 1056.89   28.90
  -1   1  -1 1031.10   28.50
  -1   1  -1 1034.80   29.20
  -1   1  -1 1084.79   29.00
   1  -1   1 1038.80   28.50
   1  -1   1 1065.29   28.50
   1  -1   1  973.90   28.90
   1  -1   1 1059.39   28.90
   1  -1   1 1041.90   29.00
  -2   1  -1   80.19    2.90
  -2   1  -1   78.19    2.60
   2  -1   1   78.99    2.60
   2  -1   1   78.39    2.60
   2  -1   1   78.99    2.70
   2  -1   1   75.09    2.70
   2  -1   1   78.79    2.70
  -3   1  -1   21.10    1.40
  -3   1  -1   21.90    0.80
  -3   1  -1   21.90    0.90
  -3   1  -1   20.50    0.90
   3  -1   1   22.00    1.10
   3  -1   1   20.90    1.00
   3  -1   1   21.80    1.10
   3  -1   1   21.80    1.10
   3  -1   1   19.60    1.00
  -4   1  -1  418.16   13.30
   4  -1   1  423.86   12.00
   4  -1   1  431.06   12.40
   4  -1   1  434.86   12.20
   4  -1   1  422.56   12.10
   4  -1   1  421.96   12.00
  -5   1  -1  151.18    6.00
   5  -1   1  151.08    4.60
   5  -1   1  152.28    4.90
   5  -1   1  155.48    4.60
   5  -1   1  156.48    4.90
   5  -1   1  162.88    5.00
  -6   1  -1    1.10    1.00
   6  -1   1    1.10    0.30
   6  -1   1    0.80    0.30
   6  -1   1    1.80    0.60
   6  -1   1    0.40    0.40
   6  -1   1    1.20    0.50
  -7   1  -1   23.30    2.60
   7  -1   1   21.00    1.40
   7  -1   1   19.90    1.10
   7  -1   1   19.40    1.10
   7  -1   1   19.40    1.40
  -8   1  -1   49.90    3.70
   8  -1   1   48.50    2.30
   8  -1   1   50.89    2.00
   8  -1   1   47.30    2.00
  -9   1  -1   23.30    3.10
   9  -1   1   24.40    1.50
   9  -1   1   22.70    1.70
   9  -1   1   24.10    1.50
 -10   1  -1    1.80    1.60
  10  -1   1    1.30    0.70
  10  -1   1    0.80    0.80
  10  -1   1    3.00    0.70
 -11   1  -1   -2.70    1.10
  11  -1   1   -1.10    0.60
  11  -1   1    0.70    0.80
  11  -1   1   -0.80    0.80
 -12   1  -1   -0.50    1.60
  12  -1   1    0.00    0.70
  12  -1   1    0.80    1.10
 -13   1  -1    1.00    1.90
  13  -1   1   -0.60    0.80
  13   0  -1    2.20    0.90
 -13   0   1    3.30    2.30
  12   0  -1    0.40    0.80
  12   0  -1    0.10    0.60
 -12   0   1    0.10    1.70
  11   0  -1    0.30    0.50
  11   0  -1   -0.60    0.70
  11   0  -1    0.30    0.60
 -11   0   1   -2.70    1.30
  10   0  -1    0.70    0.50
  10   0  -1    0.40    0.60
  10   0  -1    0.30    0.40
 -10   0   1    1.00    1.50
   9   0  -1    1.00    0.60
  -9   0   1    1.40    1.30
   8   0  -1   10.90    1.00
   8   0  -1   12.80    1.20
  -8   0   1    9.60    2.00
   7   0  -1   21.60    1.30
   7   0  -1   19.90    1.20
   7   0  -1   23.30    1.20
  -7   0   1   21.60    2.30
  -7   0   1   21.80    2.70
   6   0  -1   34.50    1.60
   6   0  -1   35.80    1.40
   6   0  -1   32.40    1.40
  -6   0   1   29.90    2.40
  -6   0   1   33.20    2.30
   5   0  -1  146.29    4.60
   5   0  -1  139.69    4.20
   5   0  -1  144.79    4.30
  -5   0   1  142.49    5.20
  -5   0   1  134.89    5.70
   4   0  -1   18.00    0.90
   4   0  -1   16.00    0.80
   4   0  -1   16.60    0.80
  -4   0   1   13.50    1.30
  -4   0   1   19.50    1.90
   3   0  -1    3.20    0.50
   3   0  -1    2.10    0.30
   3   0  -1    3.30    0.70
   3   0  -1    3.00    0.40
   3   0  -1    2.80    0.40
  -3   0   1    1.20    0.60
  -3   0   1    2.20    0.60
   2   0  -1  142.39    4.10
   2   0  -1  144.59    4.50
   2   0  -1  146.09    4.40
   2   0  -1  140.69    4.00
   2   0  -1  142.49    4.10
  -2   0   1  138.69    4.80
  -2   0   1  132.69    4.40
   1   0  -1   25.10    0.90
   1   0  -1   25.20    0.90
   1   0  -1   26.80    0.90
   1   0  -1   26.50    1.20
   1   0  -1   25.70    1.00
   1   0  -1   26.60    1.00
   1   0  -1   25.70    1.10
  -1   0   1   25.00    0.90
  -1   0   1   26.30    1.10
  -1   0   1   26.10    1.00
  -1   0   1   26.40    1.10
  -1   0   1   27.20    1.00
  -1   0   1   27.90    1.20
  -1   0  -1  507.85   14.00
  -1   0  -1  447.46   13.90
  -1   0  -1  514.15   14.40
  -1   0  -1  517.45   14.10
  -1   0  -1  498.85   13.90
  -1   0  -1  531.45   14.10
   1   0   1  505.25   14.10
   1   0   1  527.45   13.90
   1   0   1  508.45   13.90
   1   0   1  494.75   14.10
   1   0   1  503.85   14.10
  -2   0  -1 2571.04   70.29
  -2   0  -1 2607.44   70.29
  -2   0  -1 2596.24   72.99
   2   0   1 2651.63   71.99
   2   0   1 2612.44   70.79
   2   0   1 2561.14   70.59
  -3   0  -1    0.00    0.50
   3   0   1    0.00    0.20
   3   0   1    0.00    0.20
   3   0   1    0.30    0.40
   3   0   1    0.20    0.20
  -4   0  -1  343.87   10.90
   4   0   1  336.97    9.50
   4   0   1  342.47    9.50
  -5   0  -1   59.99    3.10
   5   0   1   57.09    1.90
   5   0   1   57.79    1.90
  -6   0  -1    0.00    0.90
   6   0   1    1.40    0.40
   6   0   1    1.40    0.40
  -7   0  -1   49.80    3.40
   7   0   1   55.69    2.00
   7   0   1   54.19    2.00
  -8   0  -1   13.90    2.40
   8   0   1   12.90    1.00
   8   0   1   12.20    1.00
  -9   0  -1   12.00    2.50
   9   0   1   13.60    1.20
 -10   0  -1    1.50    1.70
  10   0   1    2.10    0.70
 -11   0  -1    1.90    1.60
  11   0   1   -0.20    0.50
  11   0   1    0.40    0.50
  11   0   1    0.70    0.80
 -12   0  -1    1.90    2.10
  12   0   1    3.40    0.80
  12   0   1    3.70    0.80
 -13   0  -1   -1.50    1.60
  13   0   1    1.30    0.80
  13   0   1   -0.10    0.70
  13  -1  -1    0.80    0.90
 -13   1   1    2.30    2.20
  12  -1  -1    0.10    0.80
 -12   1   1   -0.80    1.70
  11  -1  -1    1.90    0.90
  11  -1  -1    1.70    1.00
  11  -1  -1    2.10    0.80
 -11   1   1    5.30    2.20
  10  -1  -1    2.00    0.90
  10  -1  -1    1.10    0.60
  10  -1  -1    1.20    0.80
 -10   1   1    1.00    1.40
   9  -1  -1    7.90    1.20
   9  -1  -1    7.00    0.90
   9  -1  -1    9.30    1.00
  -9   1   1    8.00    2.20
   8  -1  -1    8.30    1.10
   8  -1  -1    8.70    0.90
   8  -1  -1    9.10    0.90
  -8   1   1   10.90    2.10
   7  -1  -1   19.70    1.40
   7  -1  -1   22.20    1.10
   7  -1  -1   19.60    1.10
   7  -1  -1   19.50    1.40
   7  -1  -1   23.10    1.60
  -7   1   1   19.00    2.40
   6  -1  -1   34.10    1.70
   6  -1  -1   36.60    1.80
   6  -1  -1   34.80    1.30
   6  -1  -1   35.10    1.40
   6  -1  -1   38.00    1.80
  -6   1   1   34.80    2.80
  -6   1   1   37.00    2.50
   5  -1  -1    9.90    0.60
   5  -1  -1   11.60    1.00
   5  -1  -1   11.10    0.60
   5  -1  -1   10.80    1.00
   5  -1  -1   12.90    1.10
  -5   1   1   10.70    1.50
  -5   1   1   11.10    1.70
   4  -1  -1  292.07    8.40
   4  -1  -1  282.97    8.20
   4  -1  -1  291.17    8.60
   4  -1  -1  293.87    8.40
   4  -1  -1  288.67    8.20
  -4   1   1  284.27    9.70
  -4   1   1  289.77    9.10
   3  -1  -1  545.75   15.20
   3  -1  -1  536.85   15.20
   3  -1  -1  541.45   15.20
   3  -1  -1  551.04   15.50
   3  -1  -1  534.05   15.20
  -3   1   1  541.15   15.50
  -3   1   1  561.74   16.50
   2  -1  -1  668.23   18.90
   2  -1  -1  647.84   18.70
   2  -1  -1  680.53   19.10
   2  -1  -1  682.63   18.70
   2  -1  -1  685.63   18.90
   2  -1  -1  686.53   18.70
  -2   1   1  684.73   18.90
  -2   1   1  680.03   19.80
  -2   1   1  679.73   18.60
  -2   1   1  661.63   18.70
   1  -1  -1  710.23   19.80
   1  -1  -1  705.23   20.20
   1  -1  -1  715.93   20.00
   1  -1  -1  712.53   21.10
   1  -1  -1  721.13   19.70
   1  -1  -1  710.73   20.30
   1  -1  -1  712.73   20.00
  -1   1   1  737.33   20.30
  -1   1   1  769.92   20.40
  -1   1   1  773.72   20.10
  -1   1   1  734.73   20.20
  -1   1   1  716.03   20.00
  -1   1   1  715.03   19.70
   0  -1  -1  505.45   13.90
   0  -1  -1  500.75   14.10
   0  -1  -1  512.85   13.70
   0  -1  -1  499.15   14.10
   0  -1  -1  493.55   14.80
   0  -1  -1  506.65   14.20
   0  -1  -1  504.95   14.20
   0  -1  -1  509.95   14.10
   0   1   1  480.85   14.20
   0   1   1  498.35   13.70
   0   1   1  500.15   13.90
   0   1   1  549.15   14.80
   0   1   1  503.55   14.10
   0   1   1  509.35   14.10
   0   1   1  505.45   14.20
   0   1   1  496.65   14.30
  -1  -1  -1   24.10    1.00
  -1  -1  -1   23.80    0.90
  -1  -1  -1   24.50    0.90
  -1  -1  -1   21.30    0.90
  -1  -1  -1   23.20    1.00
   1   1   1   22.90    1.00
   1   1   1   20.80    0.90
   1   1   1   19.90    1.00
   1   1   1   21.40    0.80
   1   1   1   23.50    1.00
   1   1   1   21.70    1.00
   1   1   1   22.40    0.90
  -2  -1  -1   92.69    2.60
  -2  -1  -1   89.69    3.30
  -2  -1  -1   93.99    2.60
   2   1   1   93.09    2.80
   2   1   1   93.89    2.80
   2   1   1   94.09    2.80
  -3  -1  -1   83.59    3.30
   3   1   1   85.09    2.70
  -4  -1  -1    0.70    0.70
   4   1   1   -0.20    0.30
  -5  -1  -1    0.90    0.80
   5   1   1    1.30    0.60
  -6  -1  -1  109.79    5.00
  -7  -1  -1    4.70    1.40
  -8  -1  -1   42.60    3.30
  -9  -1  -1    6.00    1.90
 -10  -1  -1    3.90    1.60
  10   1   1    2.30    0.60
 -11  -1  -1    0.40    1.50
 -12  -1  -1   -0.90    1.50
 -13  -1  -1    3.20    2.20
 -14  -1  -1    0.90    2.20
  14   1   1    0.80    0.70
  14   1   1   -0.90    0.70
  12  -2  -1    0.60    1.20
  12  -2  -1   -1.10    0.80
 -12   2   1    1.90    1.90
  11  -2  -1    1.20    1.00
  11  -2  -1    2.20    1.20
 -11   2   1   -1.00    1.60
  10  -2  -1   -0.60    0.70
  10  -2  -1    0.80    0.90
  10  -2  -1    1.30    1.10
 -10   2   1   -0.80    1.30
   9  -2  -1    5.30    1.00
   9  -2  -1    4.40    1.10
   9  -2  -1    2.80    0.80
  -9   2   1    5.10    1.90
   8  -2  -1    2.80    1.00
   8  -2  -1    2.70    0.80
   8  -2  -1    2.70    0.80
  -8   2   1    2.00    1.40
   7  -2  -1   16.00    1.40
   7  -2  -1   13.20    1.20
   7  -2  -1   13.70    1.40
  -7   2   1   15.40    2.30
   6  -2  -1    0.80    0.60
   6  -2  -1   -1.10    0.40
   6  -2  -1    0.60    0.70
   6  -2  -1   -0.50    0.50
   6  -2  -1    0.20    0.50
  -6   2   1    0.50    0.90
   5  -2  -1    1.00    0.60
   5  -2  -1    0.40    0.50
   5  -2  -1    1.10    0.50
   5  -2  -1    1.70    0.70
   5  -2  -1    1.10    0.60
  -5   2   1    1.70    0.90
   4  -2  -1  627.84   17.50
   4  -2  -1  598.74   17.50
   4  -2  -1  631.14   17.60
   4  -2  -1  590.84   17.50
   4  -2  -1  606.34   17.80
  -4   2   1  623.94   17.90
  -4   2   1  611.84   19.00
   3  -2  -1   36.30    1.60
   3  -2  -1   35.30    1.70
   3  -2  -1   34.30    1.60
   3  -2  -1   34.60    1.70
   3  -2  -1   34.30    1.80
  -3   2   1   37.00    1.50
  -3   2   1   37.00    2.10
  -3   2   1   34.60    1.50
  -3   2   1   33.50    1.50
  -3   2   1   34.50    2.10
   2  -2  -1   38.60    1.70
   2  -2  -1   40.40    1.80
   2  -2  -1   38.90    1.80
   2  -2  -1   38.40    1.70
   2  -2  -1   40.10    1.90
  -2   2   1   36.40    1.70
  -2   2   1   37.60    2.00
  -2   2   1   44.00    1.80
  -2   2   1   35.60    1.90
  -2   2   1   39.60    1.70
   1  -2  -1  216.38    6.50
   1  -2  -1  214.58    6.50
   1  -2  -1  213.28    6.50
   1  -2  -1  218.58    6.60
   1  -2  -1  211.78    6.50
   1  -2  -1  212.78    6.70
   1  -2  -1  213.18    6.50
  -1   2   1  216.18    6.50
  -1   2   1  215.38    6.50
  -1   2   1  213.38    6.50
  -1   2   1  211.28    6.60
   0  -2  -1 2053.59   62.19
   0  -2  -1 2208.88   57.59
   0  -2  -1 2208.88   59.99
   0  -2  -1 2162.68   59.09
   0  -2  -1 2180.78   58.39
   0  -2  -1 2122.39   59.99
   0  -2  -1 2194.78   59.19
   0   2   1 2131.29   58.39
   0   2   1 2137.39   57.59
   0   2   1 2175.58   59.09
   0   2   1 2225.58   59.99
   0   2   1 2232.88   60.19
  -1  -2  -1 9453.85  252.47
  -1  -2  -1 9506.95  273.97
  -1  -2  -1 9818.92  260.57
   1   2   1 9140.19  259.57
   1   2   1 9434.46  257.47
   1   2   1 9286.57  264.87
   1   2   1 9999.00  274.17
   1   2   1 9490.75  264.07
   1   2   1 9598.34  263.77
   1   2   1 9578.54  260.07
  -2  -2  -1  349.57    9.90
  -2  -2  -1  339.77   10.20
   2   2   1  338.07    9.80
   2   2   1  338.37   10.30
   2   2   1  358.36    9.80
   2   2   1  347.17    9.80
   2   2   1  328.17    9.80
   2   2   1  345.07    9.90
   2   2   1  336.37    9.80
  -3  -2  -1   18.50    1.60
   3   2   1   17.50    1.00
   3   2   1   15.80    0.90
   3   2   1   16.20    0.60
   3   2   1   17.00    0.90
   3   2   1   15.40    0.90
   3   2   1   16.80    0.70
  -4  -2  -1   34.00    2.10
   4   2   1   36.70    1.40
   4   2   1   34.90    1.30
   4   2   1   37.70    1.30
   4   2   1   39.10    1.50
   4   2   1   36.50    1.40
  -5  -2  -1   13.40    1.60
   5   2   1   16.30    0.70
   5   2   1   15.80    1.00
   5   2   1   14.40    0.60
   5   2   1   16.80    0.90
  -6  -2  -1    9.20    1.60
   6   2   1   12.20    1.20
   6   2   1    9.30    0.70
  -7  -2  -1    1.40    1.20
  -8  -2  -1   -1.60    0.90
  -9  -2  -1   -0.20    1.20
 -10  -2  -1   14.50    2.70
 -11  -2  -1   12.50    2.70
 -12  -2  -1    3.10    1.90
 -13  -2  -1   -3.00    1.40
 -14  -2  -1    0.50    2.20
  12  -3  -1    2.20    1.50
  12  -3  -1    0.20    1.10
 -12   3   1   -0.70    1.60
  11  -3  -1    0.90    1.30
  11  -3  -1    2.60    1.10
 -11   3   1   -0.40    1.60
  10  -3  -1   -0.10    0.80
  10  -3  -1   -1.90    0.90
 -10   3   1   -1.80    1.30
   9  -3  -1   21.30    2.10
   9  -3  -1   22.10    2.30
  -9   3   1   26.00    3.70
   8  -3  -1    0.60    0.90
   8  -3  -1    1.20    0.80
   8  -3  -1    0.30    0.70
  -8   3   1    1.40    1.30
   7  -3  -1   12.50    1.70
   7  -3  -1   16.60    1.70
   7  -3  -1   15.20    1.60
  -7   3   1   13.00    2.20
   6  -3  -1   34.00    2.30
   6  -3  -1   35.00    2.20
   6  -3  -1   32.10    2.00
  -6   3   1   30.30    3.10
   5  -3  -1   59.79    2.90
   5  -3  -1   61.99    2.90
   5  -3  -1   54.69    2.80
   5  -3  -1   62.09    2.80
   5  -3  -1   56.39    2.70
  -5   3   1   59.89    3.50
   4  -3  -1  120.19    4.60
   4  -3  -1  124.09    4.50
   4  -3  -1  116.49    4.60
   4  -3  -1  125.69    4.60
   4  -3  -1  121.09    4.40
  -4   3   1  127.79    4.10
  -4   3   1  126.39    5.20
  -4   3   1  126.79    4.10
  -4   3   1  117.79    4.00
   3  -3  -1   33.80    1.90
   3  -3  -1   30.30    1.80
   3  -3  -1   34.50    1.90
   3  -3  -1   32.40    1.80
   3  -3  -1   33.80    1.90
  -3   3   1   30.70    2.10
  -3   3   1   33.40    1.70
  -3   3   1   31.80    1.60
  -3   3   1   35.70    1.70
   2  -3  -1  307.27    9.60
   2  -3  -1  320.57    9.70
   2  -3  -1  317.17    9.90
   2  -3  -1  313.07    9.60
  -2   3   1  310.37   10.10
  -2   3   1  326.17    9.50
  -2   3   1  314.17    9.60
   1  -3  -1   33.70    1.80
   1  -3  -1   35.10    1.90
   1  -3  -1   36.50    1.90
   1  -3  -1   32.20    1.70
  -1   3   1   34.70    1.80
  -1   3   1   37.30    1.90
  -1   3   1   35.40    1.70
   0  -3  -1  566.44   16.40
   0  -3  -1  556.34   15.90
   0  -3  -1  567.14   16.50
   0  -3  -1  595.24   16.70
   0  -3  -1  574.84   16.60
   0   3   1  567.74   16.30
   0   3   1  572.64   16.50
   0   3   1  555.54   16.60
  -1  -3  -1 4580.94  119.49
  -1  -3  -1 4485.65  129.59
  -1  -3  -1 4168.98  124.49
  -1  -3  -1 4462.15  122.39
   1   3   1 4529.65  123.29
   1   3   1 4517.25  125.29
   1   3   1 4570.24  124.69
   1   3   1 4471.35  124.99
   1   3   1 4479.85  119.99
  -2  -3  -1  121.89    4.20
  -2  -3  -1  114.79    3.90
  -2  -3  -1  114.79    3.70
   2   3   1  110.19    3.90
   2   3   1  109.59    3.90
   2   3   1  111.79    3.90
   2   3   1  116.19    3.90
   2   3   1  113.49    4.00
  -3  -3  -1    2.70    0.60
   3   3   1    1.70    0.50
   3   3   1    2.30    0.50
   3   3   1    3.40    0.70
   3   3   1    2.80    0.50
   3   3   1    2.50    0.60
   3   3   1    2.40    0.60
  -4  -3  -1  105.99    3.00
   4   3   1  105.89    3.50
   4   3   1  105.79    3.40
   4   3   1  108.89    3.40
   4   3   1  107.49    3.60
   4   3   1  114.79    3.70
   4   3   1  103.39    3.60
  -5  -3  -1  116.59    4.90
   5   3   1  118.79    3.90
   5   3   1  122.99    3.90
   5   3   1  121.39    3.90
   5   3   1  115.39    3.80
  -6  -3  -1   51.79    3.20
   6   3   1   51.89    2.00
   6   3   1   54.39    2.00
  -7  -3  -1   34.80    2.80
   7   3   1   37.30    1.60
   7   3   1   42.50    1.90
   7   3   1   36.80    1.60
  -8  -3  -1    4.90    1.50
   8   3   1    4.60    0.60
   8   3   1    4.40    0.60
  -9  -3  -1    5.70    1.80
   9   3   1    4.00    0.60
   9   3   1    4.20    0.50
 -10  -3  -1    9.30    2.40
 -11  -3  -1    3.50    1.80
 -12  -3  -1   -0.70    1.60
 -13  -3  -1    0.90    2.00
 -14  -3  -1    1.60    2.30
 -12   4   1    1.20    1.80
  11  -4  -1   -0.40    1.10
  11  -4  -1    0.90    1.40
 -11   4   1    0.90    2.00
  10  -4  -1    0.90    1.20
  10  -4  -1    2.20    1.40
 -10   4   1    5.10    2.10
   9  -4  -1    8.70    1.80
   9  -4  -1    6.80    1.50
  -9   4   1    4.10    2.00
   8  -4  -1    1.20    1.10
   8  -4  -1    1.10    1.00
  -8   4   1    0.70    1.20
   7  -4  -1   18.80    2.00
   7  -4  -1   15.50    2.00
  -7   4   1   21.00    2.80
   6  -4  -1   21.90    2.10
   6  -4  -1   19.70    2.10
   6  -4  -1   22.60    2.20
  -6   4   1   19.10    2.70
   5  -4  -1   20.00    1.90
   5  -4  -1   26.70    2.50
   5  -4  -1   22.70    2.20
   5  -4  -1   22.40    2.10
  -5   4   1   27.80    2.90
  -5   4   1   22.40    1.30
  -5   4   1   24.30    1.30
   4  -4  -1   16.10    1.80
   4  -4  -1   20.30    2.10
   4  -4  -1   21.20    1.90
   4  -4  -1   16.00    1.70
  -4   4   1   17.80    1.40
  -4   4   1   18.50    2.20
   3  -4  -1  188.28    6.50
   3  -4  -1  194.38    6.70
   3  -4  -1  184.28    6.70
   3  -4  -1  193.98    6.60
  -3   4   1  186.58    6.40
  -3   4   1  179.68    6.90
  -3   4   1  191.28    6.30
   2  -4  -1   20.10    1.90
   2  -4  -1   22.80    1.60
   2  -4  -1   19.10    1.70
   2  -4  -1   21.40    2.00
  -2   4   1   19.70    1.50
  -2   4   1   19.10    1.70
   1  -4  -1  169.78    5.90
   1  -4  -1  174.38    6.10
   1  -4  -1  179.78    6.10
   1  -4  -1  181.78    6.10
  -1   4   1  158.18    5.90
  -1   4   1  172.18    5.90
  -1   4   1  169.18    5.80
   0  -4  -1   67.69    3.00
   0  -4  -1   67.49    2.80
   0  -4  -1   62.29    2.90
   0   4   1   63.39    2.80
   0   4   1   64.99    2.90
   0   4   1   58.39    2.80
  -1  -4  -1  119.59    4.00
   1   4   1  121.19    4.40
   1   4   1  115.59    4.40
  -2  -4  -1 1794.42   49.50
  -2  -4  -1 1799.22   52.09
  -2  -4  -1 1855.61   49.99
   2   4   1 1763.22   50.19
   2   4   1 1764.62   50.09
   2   4   1 1823.02   50.39
   2   4   1 1751.12   49.50
  -3  -4  -1    4.30    0.80
  -3  -4  -1    3.50    0.70
  -3  -4  -1    4.60    0.90
   3   4   1    5.20    0.80
   3   4   1    4.10    0.90
   3   4   1    3.60    0.80
   3   4   1    3.60    0.80
   3   4   1    4.30    0.80
   3   4   1    3.60    0.80
  -4  -4  -1   36.40    1.60
  -4  -4  -1   35.60    1.80
  -4  -4  -1   36.40    1.20
  -4  -4  -1   37.40    1.60
   4   4   1   39.50    1.90
   4   4   1   38.30    1.80
   4   4   1   37.30    2.00
   4   4   1   40.50    2.00
   4   4   1   37.30    1.90
   4   4   1   36.50    1.90
  -5  -4  -1  202.38    5.50
   5   4   1  205.38    6.50
   5   4   1  205.08    6.50
   5   4   1  202.28    6.30
   5   4   1  195.98    6.30
   5   4   1  202.28    6.30
   5   4   1  194.98    6.40
  -6  -4  -1    6.90    1.50
   6   4   1    6.30    0.80
   6   4   1    5.90    0.90
   6   4   1    8.00    1.00
   6   4   1    6.40    0.70
   6   4   1    8.20    1.00
   6   4   1    9.30    1.10
  -7  -4  -1   62.39    3.80
   7   4   1   69.09    2.80
   7   4   1   70.69    2.80
   7   4   1   64.89    2.40
   7   4   1   72.99    2.70
   7   4   1   70.79    2.40
  -8  -4  -1   16.40    2.50
   8   4   1   14.90    1.30
   8   4   1   16.30    1.50
   8   4   1   15.80    1.30
  -9  -4  -1   14.40    2.60
   9   4   1   15.70    1.20
   9   4   1   15.80    1.30
 -10  -4  -1    4.60    1.80
  10   4   1    2.00    0.60
  10   4   1    1.10    0.60
 -11  -4  -1    2.40    1.80
  11   4   1    2.70    0.70
 -12  -4  -1   -0.20    1.60
 -13  -4  -1    1.40    2.00
 -14  -4  -1    0.20    2.10
  11  -5  -1    0.70    1.60
  11  -5  -1    0.40    1.40
 -11   5   1    1.40    1.80
  10  -5  -1    0.00    1.10
  10  -5  -1    0.00    1.40
 -10   5   1    1.30    1.90
   9  -5  -1   -0.80    1.00
   9  -5  -1    0.30    1.30
  -9   5   1    2.90    1.80
   8  -5  -1    1.20    1.20
   8  -5  -1    0.10    1.10
  -8   5   1   -0.70    1.20
   7  -5  -1   10.00    1.90
   7  -5  -1    9.50    1.70
  -7   5   1   10.50    2.30
   6  -5  -1   56.69    3.30
   6  -5  -1   57.59    3.50
  -6   5   1   52.29    3.90
   5  -5  -1   -0.10    0.70
   5  -5  -1   -0.70    0.80
   5  -5  -1    0.50    0.90
  -5   5   1    0.60    0.60
  -5   5   1    1.30    1.10
   4  -5  -1    9.00    1.50
   4  -5  -1   10.00    1.70
   4  -5  -1   10.60    1.70
   4  -5  -1   10.10    1.60
  -4   5   1    9.00    1.30
  -4   5   1   12.90    1.50
  -4   5   1   13.90    2.10
   3  -5  -1   16.70    2.00
   3  -5  -1   19.50    2.20
   3  -5  -1   14.70    1.90
   3  -5  -1   18.10    2.00
  -3   5   1   14.90    1.70
  -3   5   1   14.20    1.80
  -3   5   1   17.70    1.80
   2  -5  -1   42.30    2.60
   2  -5  -1   47.00    2.80
   2  -5  -1   45.00    2.80
   2  -5  -1   47.30    2.80
  -2   5   1   44.60    2.60
  -2   5   1   49.90    2.60
   1  -5  -1   55.09    2.70
   1  -5  -1   49.80    2.80
   1  -5  -1   54.69    3.00
  -1   5   1   48.90    2.70
  -1   5   1   47.80    2.70
   0  -5  -1   13.60    1.80
   0  -5  -1   11.80    1.50
   0  -5  -1   13.50    1.60
   0   5   1   10.60    1.50
   0   5   1   11.00    1.50
   0   5   1   12.10    1.50
  -1  -5  -1  512.95   14.90
  -1  -5  -1  492.25   14.80
   1   5   1  475.15   14.90
   1   5   1  488.55   14.80
   1   5   1  481.65   15.00
  -2  -5  -1   92.19    3.80
  -2  -5  -1   95.19    3.60
   2   5   1   94.59    3.90
   2   5   1   88.39    3.80
   2   5   1   93.99    3.80
   2   5   1   83.99    3.80
  -3  -5  -1  208.38    7.40
  -3  -5  -1  223.18    7.00
   3   5   1  202.28    7.00
   3   5   1  199.38    7.10
   3   5   1  212.98    7.20
   3   5   1  211.48    7.00
  -4  -5  -1   90.09    3.40
  -4  -5  -1   86.99    3.70
  -4  -5  -1   94.29    3.50
   4   5   1   85.99    3.60
   4   5   1   92.39    3.80
   4   5   1   84.79    3.60
   4   5   1   83.89    3.60
  -5  -5  -1   20.10    1.20
  -5  -5  -1   17.40    0.80
  -5  -5  -1   19.00    1.40
   5   5   1   21.40    1.90
   5   5   1   18.90    1.40
   5   5   1   17.10    1.70
   5   5   1   19.20    1.70
   5   5   1   25.30    2.10
   5   5   1   21.40    1.60
   6   5   1   46.70    2.30
   6   5   1   48.00    2.40
   6   5   1   42.70    2.20
   6   5   1   41.10    2.30
   6   5   1   39.90    2.30
   6   5   1   43.00    2.30
   7   5   1    2.80    0.80
   7   5   1    1.70    0.70
   7   5   1    2.70    0.70
   7   5   1    2.90    0.70
   8   5   1   -0.40    0.50
   8   5   1    0.40    0.60
   8   5   1    1.00    0.50
   8   5   1   -0.10    0.50
   8   5   1   -0.30    0.50
   9   5   1   22.00    1.50
   9   5   1   22.40    1.40
   9   5   1   24.20    1.70
   9   5   1   22.60    1.50
 -10  -5  -1    2.20    1.60
  10   5   1    0.90    0.60
  10   5   1    0.40    0.50
  10   5   1    0.10    0.50
  10   5   1    1.70    0.70
 -11  -5  -1    0.50    1.60
  11   5   1    1.50    0.60
  11   5   1    0.80    0.70
  11   5   1    0.90    0.60
  12   5   1    1.30    0.60
  12   5   1   -0.50    0.50
  13   5   1    0.00    0.60
  13   5   1    0.20    0.60
  14   5   1    1.60    0.80
  14   5   1    2.10    0.80
  10  -6  -1   -0.10    1.50
  10  -6  -1   -0.70    1.30
 -10   6   1    2.50    2.10
   9  -6  -1   12.20    2.30
   9  -6  -1    9.60    2.20
  -9   6   1    9.00    2.60
   8  -6  -1   -0.70    1.20
   8  -6  -1    0.80    1.20
  -8   6   1   -2.20    1.20
   7  -6  -1   -0.30    1.00
   7  -6  -1   -0.50    1.10
  -7   6   1   -0.10    1.30
   6  -6  -1    1.20    1.00
   6  -6  -1    0.30    1.10
  -6   6   1    0.40    0.60
  -6   6   1    2.10    1.40
   5  -6  -1   10.10    1.80
   5  -6  -1   11.10    2.00
   5  -6  -1    7.40    1.70
  -5   6   1    9.20    1.40
  -5   6   1    8.50    1.90
   4  -6  -1   19.00    2.40
   4  -6  -1   18.00    2.20
   4  -6  -1   19.40    2.40
  -4   6   1   17.10    2.20
  -4   6   1   15.80    1.90
   3  -6  -1   26.10    2.60
   3  -6  -1   20.50    2.40
   3  -6  -1   25.70    2.60
  -3   6   1   20.10    2.20
  -3   6   1   24.80    2.60
  -3   6   1   25.10    2.40
   2  -6  -1   49.10    3.20
   2  -6  -1   47.00    3.10
   2  -6  -1   50.59    3.00
  -2   6   1   51.19    3.00
  -2   6   1   52.59    3.00
   1  -6  -1   10.60    1.70
   1  -6  -1   12.60    1.80
   1  -6  -1   13.60    1.80
  -1   6   1   16.10    2.00
  -1   6   1    6.40    1.10
  -1   6   1   11.10    1.70
   0  -6  -1   30.10    2.20
   0  -6  -1   32.10    2.20
   0  -6  -1   24.60    2.50
   0   6   1   27.40    2.10
   0   6   1   28.30    2.60
   0   6   1   30.70    2.70
  -1  -6  -1   41.80    2.60
  -1  -6  -1   42.60    2.50
   1   6   1   45.30    2.70
   1   6   1   40.30    2.70
   1   6   1   43.10    2.70
  -2  -6  -1  481.05   14.90
   2   6   1  477.75   15.00
   2   6   1  490.45   15.10
   2   6   1  484.75   15.20
  -3  -6  -1    3.50    1.10
  -3  -6  -1    6.20    1.30
   3   6   1    5.00    1.20
   3   6   1   11.10    1.70
   3   6   1    7.30    1.40
   3   6   1    6.70    1.30
  -4  -6  -1   11.90    1.50
  -4  -6  -1   11.10    1.60
   4   6   1    9.50    1.40
   4   6   1    9.60    1.40
   4   6   1   10.30    1.50
   4   6   1   10.10    1.30
  -5  -6  -1   16.50    1.80
   5   6   1   20.90    2.00
   5   6   1   22.40    2.10
   5   6   1   18.20    1.90
   5   6   1   23.60    2.30
  -6  -6  -1    1.90    0.70
   6   6   1    1.40    0.80
   6   6   1    1.80    1.00
   6   6   1    1.00    0.80
   6   6   1    1.70    0.80
   7   6   1    0.70    0.70
   7   6   1   -1.10    0.50
   7   6   1    0.20    0.70
   8   6   1    0.50    0.70
   8   6   1    1.10    0.70
   8   6   1    3.50    0.90
   9   6   1   20.30    1.90
   9   6   1   27.90    1.90
   9   6   1   27.60    2.00
  10   6   1   11.30    1.40
  10   6   1    9.50    1.30
  10   6   1    6.70    1.30
  11   6   1    0.40    0.70
  11   6   1    0.00    0.70
  11   6   1    1.30    0.90
  12   6   1    1.80    1.00
  12   6   1    0.30    0.90
  12   6   1    0.90    0.80
  13   6   1   -0.40    0.80
  14   6   1    0.00    0.80
  10  -7  -1   -0.90    1.60
  10  -7  -1    1.70    1.90
 -10   7   1   -0.40    1.80
   9  -7  -1    0.20    1.60
   9  -7  -1    0.70    1.50
  -9   7   1   -0.10    1.50
   8  -7  -1   -1.00    1.30
   8  -7  -1    2.50    1.70
  -8   7   1    1.30    1.70
   7  -7  -1    0.50    1.50
   7  -7  -1   -1.30    1.20
  -7   7   1   -0.10    1.40
   6  -7  -1    0.10    1.20
   6  -7  -1   -1.30    1.00
  -6   7   1   -0.10    1.20
  -6   7   1    0.40    0.70
   5  -7  -1   21.10    3.00
   5  -7  -1   26.30    3.10
   5  -7  -1   21.30    2.70
  -5   7   1   18.00    2.70
  -5   7   1   20.00    2.20
   4  -7  -1    0.80    1.10
   4  -7  -1   -0.10    1.00
   4  -7  -1   -0.70    0.90
  -4   7   1    0.00    0.90
  -4   7   1   -0.60    0.90
   3  -7  -1    8.90    2.00
   3  -7  -1    8.30    1.80
   3  -7  -1   10.50    1.90
  -3   7   1    8.70    1.60
  -3   7   1    4.10    1.30
  -3   7   1   12.70    1.90
   2  -7  -1    8.90    1.60
   2  -7  -1   14.20    2.30
   2  -7  -1   12.70    2.10
  -2   7   1   13.50    1.90
  -2   7   1   11.70    1.90
   1  -7  -1   38.50    2.90
   1  -7  -1   34.40    3.10
   1  -7  -1   38.70    3.50
  -1   7   1   34.90    3.20
  -1   7   1   29.20    2.90
   0  -7  -1    5.50    1.20
   0  -7  -1    4.50    1.40
   0  -7  -1    5.00    1.30
   0   7   1    3.30    1.20
   0   7   1    4.60    1.30
   0   7   1    6.40    1.40
  -1  -7  -1   17.80    2.20
  -1  -7  -1   14.40    1.80
   1   7   1   16.40    2.10
   1   7   1   15.30    2.00
   1   7   1   19.00    2.10
  -2  -7  -1    8.20    1.50
   2   7   1    5.90    1.50
   2   7   1    9.50    1.80
   2   7   1   11.80    1.80
  -3  -7  -1   20.00    2.20
  -3  -7  -1   17.00    2.20
   3   7   1   13.10    1.90
   3   7   1   14.80    2.00
   3   7   1   17.30    2.00
  -4  -7  -1  103.19    4.90
  -4  -7  -1  107.69    4.60
   4   7   1  105.29    4.90
   4   7   1  114.59    4.90
   4   7   1   98.39    4.70
   4   7   1  108.59    4.70
  -5  -7  -1   29.30    2.00
  -5  -7  -1   27.00    2.20
   5   7   1   22.80    2.20
   5   7   1   26.30    2.60
   5   7   1   29.50    2.70
   5   7   1   25.80    2.50
  -6  -7  -1   51.19    1.90
  -6  -7  -1   50.39    2.80
   6   7   1   52.59    3.10
   6   7   1   54.79    3.20
   6   7   1   52.39    3.10
   6   7   1   51.79    3.10
  -7  -7  -1   -0.40    0.50
   7   7   1   -0.10    0.70
   7   7   1    0.10    0.70
   7   7   1   -0.90    0.70
   8   7   1    2.10    0.90
   8   7   1    2.00    1.00
   9   7   1    0.20    0.80
   9   7   1    1.70    1.00
  10   7   1    0.00    0.70
  10   7   1   -1.00    0.80
  11   7   1   -0.70    0.80
  11   7   1    0.40    0.90
  12   7   1    0.60    0.90
  12   7   1    1.10    1.10
  13   7   1    1.30    1.00
   9  -8  -1   -0.10    1.80
   9  -8  -1    1.00    1.70
  -9   8   1   -0.40    1.70
   8  -8  -1    0.80    1.80
   8  -8  -1    1.80    1.70
  -8   8   1    0.90    1.70
   7  -8  -1   -1.10    1.40
   7  -8  -1    1.40    1.70
  -7   8   1    1.70    1.60
   6  -8  -1   -1.70    1.10
   6  -8  -1    3.00    1.60
  -6   8   1    0.70    0.90
  -6   8   1   -0.60    1.10
   5  -8  -1   -0.20    1.30
   5  -8  -1    0.30    1.30
  -5   8   1   -0.20    1.20
  -5   8   1    0.60    1.00
   4  -8  -1    1.90    1.40
   4  -8  -1    0.40    1.30
   4  -8  -1    2.70    1.50
  -4   8   1    1.10    1.10
  -4   8   1    7.80    1.90
   3  -8  -1    8.20    2.00
   3  -8  -1   14.90    2.40
   3  -8  -1   18.50    2.70
  -3   8   1   12.40    2.00
  -3   8   1   11.30    1.90
   2  -8  -1   -0.30    1.10
   2  -8  -1    0.90    1.10
   2  -8  -1   -1.50    1.00
  -2   8   1    1.00    1.00
  -2   8   1   -0.70    0.80
  -2   8   1    0.70    0.90
   1  -8  -1    9.70    2.10
   1  -8  -1    8.50    1.90
   1  -8  -1    8.40    1.80
  -1   8   1    8.70    1.80
  -1   8   1    9.70    1.80
   0  -8  -1   17.50    2.20
   0  -8  -1   20.30    2.40
   0  -8  -1   15.00    2.30
   0   8   1   19.70    2.40
   0   8   1   16.30    2.30
  -1  -8  -1   16.30    2.10
  -1  -8  -1   13.00    2.10
   1   8   1    7.40    1.70
   1   8   1   10.60    1.90
   1   8   1   11.10    1.90
  -2  -8  -1    3.70    1.30
   2   8   1    3.40    1.40
   2   8   1    6.60    1.60
   2   8   1    3.80    1.40
  -3  -8  -1   14.70    2.30
  -3  -8  -1   13.50    2.00
   3   8   1   13.90    2.10
   3   8   1   18.60    2.40
   3   8   1   14.70    2.20
  -4  -8  -1   -0.80    0.90
  -4  -8  -1   -0.10    0.90
   4   8   1    0.00    1.00
   4   8   1    0.50    1.00
   4   8   1   -0.40    1.00
  -5  -8  -1    0.90    0.80
   5   8   1    0.00    0.90
   5   8   1   -1.00    0.80
   5   8   1    0.80    1.00
  -6  -8  -1   23.00    2.30
   6   8   1   28.60    2.80
   6   8   1   22.80    2.60
   6   8   1   34.50    3.30
  -7  -8  -1    0.20    0.70
   7   8   1    0.60    1.00
   7   8   1   -0.10    1.00
   8   8   1    0.90    1.00
   8   8   1   -0.10    1.00
   9   8   1   -0.20    0.90
   9   8   1    2.20    1.20
  10   8   1   -0.30    0.90
  10   8   1    2.00    1.10
  11   8   1    1.50    1.20
  11   8   1    2.10    1.20
  12   8   1   -0.80    1.00
  12   8   1    0.00    1.00
  13   8   1   -0.30    1.10
  13   8   1    0.50    1.10
   8  -9  -1    1.20    2.10
   8  -9  -1   -0.60    1.70
   7  -9  -1    2.20    1.70
   7  -9  -1    3.30    2.10
  -7   9   1    1.30    1.80
   6  -9  -1   -2.10    1.40
   6  -9  -1   -2.60    1.60
   6  -9  -1    0.40    1.40
  -6   9   1   -1.20    1.20
  -6   9   1   -0.30    0.90
   5  -9  -1    4.50    1.80
   5  -9  -1    4.10    2.00
  -5   9   1    4.70    1.70
  -5   9   1    7.50    1.80
   4  -9  -1    2.00    1.50
   4  -9  -1    1.20    1.50
   4  -9  -1    2.60    1.60
  -4   9   1    0.60    1.10
  -4   9   1    0.10    1.10
   3  -9  -1   -0.90    1.20
   3  -9  -1    0.70    1.30
   3  -9  -1   -0.60    1.40
  -3   9   1   -0.70    0.90
  -3   9   1   -0.20    1.00
   2  -9  -1   28.00    3.50
   2  -9  -1   18.70    2.70
   2  -9  -1   29.30    3.60
  -2   9   1   22.10    2.90
  -2   9   1   25.40    2.90
   1  -9  -1   16.10    2.60
   1  -9  -1   13.80    2.50
  -1   9   1   19.30    2.70
  -1   9   1   17.90    2.70
   0  -9  -1    2.70    1.30
   0   9   1    1.50    1.20
   0   9   1    1.00    1.20
  -1  -9  -1    4.80    1.60
   1   9   1    4.60    1.50
   1   9   1    4.20    1.60
  -2  -9  -1   11.10    2.10
   2   9   1    3.80    1.60
   2   9   1    6.70    1.70
   2   9   1    6.50    1.80
  -3  -9  -1   23.60    2.80
  -3  -9  -1   23.80    3.00
   3   9   1   25.70    3.10
   3   9   1   20.90    2.80
   3   9   1   24.40    2.90
  -4  -9  -1    3.50    1.40
  -4  -9  -1    3.80    1.40
   4   9   1    2.60    1.40
   4   9   1    3.10    1.40
   4   9   1    5.10    1.60
  -5  -9  -1    3.60    1.30
   5   9   1    2.30    1.40
   5   9   1    5.40    1.60
   5   9   1    4.70    1.70
  -6  -9  -1    0.70    0.90
   6   9   1    0.50    1.10
   6   9   1   -0.70    0.90
   6   9   1    0.80    1.30
  -7  -9  -1    2.50    1.10
   7   9   1    2.30    1.30
   7   9   1    4.00    1.50
   8   9   1    0.70    1.10
   8   9   1    1.50    1.20
   9   9   1    8.50    1.80
   9   9   1    4.40    1.50
  10   9   1    0.60    1.20
  10   9   1    1.00    1.30
  11   9   1    2.50    1.40
  11   9   1    3.00    1.50
  12   9   1    1.30    1.40
  12   9   1    0.10    1.20
  13   9   1   -1.60    1.10
  13   9   1    0.40    1.10
   7 -10  -1   -1.30    1.90
   6 -10  -1    0.70    2.20
   6 -10  -1    2.70    2.20
  -6  10   1    0.30    1.10
   5 -10  -1    8.70    2.70
   5 -10  -1    4.90    2.50
  -5  10   1    6.10    1.80
   4 -10  -1    2.90    2.00
  -4  10   1    1.70    1.30
   3 -10  -1    1.30    1.70
  -3  10   1    0.90    1.30
  -3  10   1   -0.10    1.30
   2 -10  -1   -0.80    1.30
  -2  10   1   -0.40    1.00
  -2  10   1    1.10    1.20
   1 -10  -1    8.30    2.20
  -1  10   1    9.10    2.20
  -1  10   1   11.60    2.40
   0 -10  -1   -1.20    1.20
   0  10   1   -0.80    0.90
   0  10   1   -0.40    1.20
  -1 -10  -1    0.30    1.20
   1  10   1    2.70    1.40
   1  10   1    0.40    1.30
  -2 -10  -1    1.40    1.40
  -2 -10  -1   -1.30    1.10
   2  10   1   -0.70    1.00
   2  10   1    1.70    1.20
  -3 -10  -1    3.00    1.50
  -3 -10  -1   -0.30    1.20
   3  10   1    1.70    1.50
   3  10   1    1.40    1.50
  -4 -10  -1   16.90    2.80
   4  10   1   17.90    2.90
   4  10   1   18.90    2.70
   4  10   1   16.40    2.90
  -5 -10  -1    1.80    1.30
   5  10   1    3.60    1.60
   5  10   1    4.60    1.90
   5  10   1    0.30    1.30
  -6 -10  -1    0.00    1.00
   6  10   1   -0.20    1.30
   6  10   1    2.40    1.50
   6  10   1    3.90    1.70
  -7 -10  -1    0.10    0.90
   7  10   1    0.30    1.20
   7  10   1    0.20    1.10
   8  10   1   -1.80    1.00
   8  10   1   -0.60    1.20
   9  10   1    0.30    1.30
   9  10   1    2.30    1.60
  10  10   1    0.10    1.20
  10  10   1   -0.90    1.10
  11  10   1   -1.00    1.20
  11  10   1   -0.10    1.20
  12  10   1    1.30    1.40
  12  10   1    0.20    1.30
   5 -11  -1    0.40    2.00
   5 -11  -1   -2.10    2.10
  -5  11   1    0.10    1.30
   4 -11  -1   -0.90    1.70
   4 -11  -1    3.30    2.30
  -4  11   1   -0.60    1.30
   3 -11  -1    2.90    2.30
   3 -11  -1    2.40    2.10
  -3  11   1    2.90    1.50
   2 -11  -1    0.20    1.60
   2 -11  -1   -1.90    1.60
  -2  11   1    1.50    1.50
   1 -11  -1   11.90    3.00
   1 -11  -1   11.90    2.80
  -1  11   1   10.90    2.50
   0 -11  -1    3.60    2.10
   0 -11  -1    2.00    1.80
   0  11   1    1.80    1.60
   0  11   1    2.30    1.60
  -1 -11  -1    2.60    1.60
  -1 -11  -1    0.20    1.60
   1  11   1    0.00    1.20
   1  11   1    0.30    1.40
  -2 -11  -1   -0.50    1.50
  -2 -11  -1   -1.50    1.40
   2  11   1   -0.20    1.20
   2  11   1    2.10    1.50
  -3 -11  -1    1.70    1.70
   3  11   1    4.40    1.80
   3  11   1    5.50    2.00
  -4 -11  -1   -1.20    1.20
   4  11   1   -2.20    1.20
   4  11   1   -1.00    1.00
  -5 -11  -1   -0.50    1.10
   5  11   1   -0.40    1.40
   5  11   1   -2.30    1.10
   5  11   1    1.10    1.40
  -6 -11  -1    0.70    1.20
   6  11   1    1.40    1.40
   6  11   1    0.40    1.40
   6  11   1    0.50    1.40
  -7 -11  -1    1.80    1.30
   7  11   1    1.00    1.50
   7  11   1    0.10    1.30
   8  11   1    2.50    1.60
   8  11   1    3.90    1.70
   9  11   1   -1.50    1.30
   9  11   1   -0.40    1.10
  10  11   1   -1.50    1.30
  10  11   1    2.40    1.60
  11  11   1    1.10    1.60
  11  11   1    0.60    1.50
   4 -12  -1    0.30    2.40
   4 -12  -1   -1.60    2.00
  -4  12   1    2.00    1.70
   3 -12  -1   -1.00    1.70
   3 -12  -1   -1.80    2.00
  -3  12   1   -0.90    1.40
   2 -12  -1    5.00    2.40
   2 -12  -1    4.00    2.60
  -2  12   1    2.80    1.80
   1 -12  -1    0.70    2.00
   1 -12  -1    0.50    1.90
  -1  12   1    0.20    1.30
   0 -12  -1    1.50    1.90
   0 -12  -1   -1.50    1.70
   0  12   1   -0.10    1.30
  -1 -12  -1    1.20    1.90
  -1 -12  -1    1.80    1.90
   1  12   1    2.00    1.60
   1  12   1    1.50    1.60
  -2 -12  -1   -0.60    1.70
   2  12   1    1.50    1.50
   2  12   1    1.70    1.70
  -3 -12  -1    4.50    2.00
   3  12   1    2.50    1.70
   3  12   1    2.50    1.90
  -4 -12  -1    0.50    1.50
   4  12   1   -1.00    1.50
   4  12   1    1.60    1.80
  -5 -12  -1    2.80    1.70
   5  12   1    2.90    1.70
   5  12   1    3.20    2.00
  -6 -12  -1   -1.10    1.20
   6  12   1   -1.00    1.30
   6  12   1   -2.60    1.40
  -7 -12  -1    0.60    1.20
   7  12   1    0.70    1.60
   8  12   1    3.60    2.00
   8  12   1   -0.20    1.40
   9  12   1    0.90    1.60
   9  12   1   -1.80    1.50
  10  12   1    1.80    1.60
  10  12   1    2.90    1.80
   2 -13  -1    0.00    2.40
   2 -13  -1    2.20    2.70
  -2  13   1    1.20    1.70
   1 -13  -1    0.50    2.50
   1 -13  -1    2.00    2.20
  -1  13   1    0.90    1.60
   0 -13  -1   -0.40    2.10
   0 -13  -1    1.50    2.20
   0  13   1   -0.20    1.50
  -1 -13  -1   -1.00    2.00
   1  13   1    0.10    1.70
  -2 -13  -1    1.40    1.90
   2  13   1    1.00    1.90
   2  13   1    2.10    2.00
  -3 -13  -1   -0.60    1.80
   3  13   1    0.50    1.70
   3  13   1    0.60    1.70
  -4 -13  -1    1.90    1.80
   4  13   1    2.50    2.10
   4  13   1    3.40    1.80
  -5 -13  -1    0.80    1.70
   5  13   1    0.40    1.50
   5  13   1    2.20    2.40
  -6 -13  -1    0.30    1.50
   6  13   1    0.40    1.60
  -7 -13  -1    1.60    1.70
   7  13   1    4.40    2.00
   8  13   1    0.50    1.40
   9  13   1   -0.70    1.40
   1  14   1    1.90    2.10
  -2 -14  -1   -1.20    2.40
   2  14   1    0.60    2.10
  -3 -14  -1    2.80    2.30
   3  14   1   -1.30    2.10
   3  14   1   -0.30    1.70
  -4 -14  -1   -0.70    1.80
   4  14   1   -1.00    1.90
   4  14   1   -1.40    1.80
  -5 -14  -1   -1.10    1.80
   5  14   1    0.00    1.80
   5  14   1   -0.30    2.10
  -6 -14  -1    4.00    2.00
   6  14   1    1.00    1.70
   7  13  -2    2.20    2.00
   6  13  -2    3.60    2.30
  -6 -13   2    2.50    1.80
   5  13  -2    0.60    1.90
   5  13  -2    0.80    1.90
  -5 -13   2    1.00    1.80
   4  13  -2   -2.40    1.60
   4  13  -2    1.70    1.90
  -4 -13   2   -1.20    1.60
   3  13  -2   -1.90    1.70
   3  13  -2   -1.00    1.80
   2  13  -2   -1.20    1.70
   2  13  -2    1.90    2.10
   1  13  -2   -2.20    1.60
   0  13  -2   -3.30    1.60
  -1  13  -2   -0.20    1.60
   9  12  -2    0.60    2.00
   9  12  -2    1.70    2.00
   8  12  -2   -1.40    1.40
   7  12  -2   -1.90    1.40
  -7 -12   2    0.30    1.20
   6  12  -2    0.50    1.70
  -6 -12   2    3.20    1.70
   5  12  -2    8.10    2.60
   5  12  -2    3.60    2.20
  -5 -12   2    6.90    2.20
   4  12  -2    1.50    1.90
   4  12  -2    7.40    2.30
   3  12  -2    0.60    1.80
   3  12  -2   -1.00    1.50
   2  12  -2   -0.20    1.60
   2  12  -2   -1.70    1.60
   1  12  -2    8.40    2.70
   1  12  -2    9.90    2.70
  -1 -12   2    4.60    2.30
   0  12  -2    3.00    1.90
   0 -12   2    2.80    2.30
   0 -12   2    5.20    2.40
  -1  12  -2    2.20    1.90
   1 -12   2   -1.30    1.60
   1 -12   2    0.60    2.10
  -2  12  -2   -0.90    1.50
   2 -12   2    1.00    2.30
   2 -12   2   -0.50    1.80
  -3  12  -2   -0.60    1.50
   3 -12   2   -0.50    2.00
   3 -12   2    0.70    1.90
  10  11  -2   -0.60    1.50
  10  11  -2    0.70    1.60
   9  11  -2    1.60    1.70
   9  11  -2    1.50    1.80
   8  11  -2    0.30    1.50
   8  11  -2    2.80    1.70
   7  11  -2    1.60    1.60
   7  11  -2    0.00    1.60
  -7 -11   2   -0.80    1.20
   6  11  -2   -1.00    1.30
  -6 -11   2    0.00    1.30
   5  11  -2    2.40    1.70
   5  11  -2    2.70    1.80
   4  11  -2    9.80    2.70
   4  11  -2    9.00    2.30
   3  11  -2    1.10    1.50
   3  11  -2    1.60    1.50
   2  11  -2    2.70    2.00
   2  11  -2    1.00    1.50
  -2 -11   2   -0.90    1.20
   1  11  -2    3.20    1.80
   1  11  -2    5.00    2.00
  -1 -11   2    5.70    2.20
  -1 -11   2    4.70    2.10
   0  11  -2    0.70    1.50
   0  11  -2    3.70    1.90
   0 -11   2    2.10    1.90
   0 -11   2    1.30    1.70
  -1  11  -2   -1.50    1.20
   1 -11   2    3.70    2.10
   1 -11   2   -0.60    1.80
  -2  11  -2   -0.50    1.60
   2 -11   2    0.60    1.90
   2 -11   2    1.40    1.80
  -3  11  -2    1.30    1.70
   3 -11   2    1.90    1.90
   3 -11   2    1.30    2.00
  -4  11  -2    0.00    1.40
   4 -11   2   -0.70    2.00
   4 -11   2    2.10    2.10
  -5  11  -2    2.90    1.60
   5 -11   2    1.20    2.20
  11  10  -2    0.70    1.40
  11  10  -2   -2.10    1.30
  10  10  -2    0.30    1.40
  10  10  -2    2.30    1.60
   9  10  -2    0.90    1.50
   9  10  -2   -0.30    1.40
   8  10  -2    1.00    1.40
   8  10  -2    4.00    1.80
   7  10  -2    1.30    1.40
   7  10  -2    0.00    1.20
  -7 -10   2    0.20    1.10
   6  10  -2    0.80    1.40
   6  10  -2    1.10    1.40
  -6 -10   2   -1.20    1.00
   5  10  -2   -0.50    1.30
   5  10  -2    0.20    1.30
   5  10  -2    1.20    1.50
   4  10  -2    2.70    1.70
   4  10  -2    3.50    1.60
   3  10  -2    7.70    2.10
   3  10  -2    7.60    2.10
  -3 -10   2    8.40    2.00
   2  10  -2   10.20    2.40
   2  10  -2    7.30    2.00
  -2 -10   2   12.90    2.50
  -2 -10   2    8.30    2.10
   1  10  -2   -0.40    1.10
   1  10  -2   -0.90    1.20
  -1 -10   2    0.20    1.20
  -1 -10   2   -1.90    1.30
   0  10  -2   10.20    2.40
   0  10  -2   10.70    2.30
   0 -10   2   10.50    2.50
   0 -10   2    8.90    2.40
  -1  10  -2    1.10    1.30
  -1  10  -2    0.40    1.50
   1 -10   2    0.10    1.50
   1 -10   2    1.40    1.60
  -2  10  -2   -1.60    1.00
   2 -10   2    0.40    1.50
   2 -10   2   -0.10    1.60
  -3  10  -2    0.10    1.30
   3 -10   2    3.20    2.10
   3 -10   2   -0.20    1.50
  -4  10  -2    0.80    1.40
   4 -10   2    3.70    2.30
   4 -10   2    2.90    2.10
  -5  10  -2    0.70    1.30
   5 -10   2    0.00    1.90
  -6  10  -2    0.40    1.20
   6 -10   2    2.10    2.10
  12   9  -2    1.40    1.40
  12   9  -2   -1.40    1.50
  11   9  -2    0.80    1.30
  11   9  -2    2.00    1.50
  10   9  -2    1.20    1.30
  10   9  -2    1.10    1.40
   9   9  -2    2.50    1.50
   9   9  -2    4.30    1.60
   8   9  -2    4.80    1.70
   8   9  -2    7.90    1.90
   7   9  -2   10.50    2.20
   7   9  -2    4.30    1.70
  -7  -9   2    8.20    1.60
   6   9  -2   10.10    2.10
   6   9  -2   11.40    2.20
  -6  -9   2    7.40    1.70
   5   9  -2    5.00    1.60
   5   9  -2    5.70    1.70
   5   9  -2    3.90    1.70
   4   9  -2   20.00    3.00
   4   9  -2   25.90    3.20
   4   9  -2   27.90    3.20
  -4  -9   2   20.60    2.70
   3   9  -2   15.30    2.60
   3   9  -2   13.60    2.40
   3   9  -2   13.60    2.50
  -3  -9   2   13.20    2.40
  -3  -9   2   18.00    2.60
   2   9  -2    3.10    1.60
   2   9  -2    2.60    1.50
  -2  -9   2    4.20    1.60
  -2  -9   2    5.60    1.70
   1   9  -2   48.50    3.80
   1   9  -2   54.99    4.00
  -1  -9   2   53.79    4.00
  -1  -9   2   56.09    4.00
   0   9  -2   -0.20    1.20
   0   9  -2    0.00    1.20
   0  -9   2   -0.70    1.30
   0  -9   2    1.30    1.30
  -1   9  -2    1.30    1.30
  -1   9  -2    0.40    1.10
   1  -9   2   -0.20    1.40
   1  -9   2    0.10    1.30
  -2   9  -2   54.19    4.00
   2  -9   2   56.89    4.40
   2  -9   2   58.89    4.50
  -3   9  -2    5.50    1.70
   3  -9   2    4.40    1.80
   3  -9   2    3.30    1.80
  -4   9  -2    5.70    1.70
   4  -9   2    8.20    2.30
   4  -9   2    3.60    2.00
  -5   9  -2    0.90    1.20
   5  -9   2    1.50    1.90
  -6   9  -2    1.10    1.20
   6  -9   2    2.00    1.90
   7  -9   2    1.80    2.10
   8  -9   2   -1.30    2.20
  12   8  -2    0.00    1.20
  12   8  -2    1.60    1.30
  11   8  -2   -1.00    1.00
  11   8  -2   -0.70    1.10
  10   8  -2    5.20    1.60
  10   8  -2    4.60    1.50
   9   8  -2    1.20    1.10
   9   8  -2    3.10    1.40
   8   8  -2    9.90    2.00
   8   8  -2   12.60    2.10
   7   8  -2   -0.20    1.00
   7   8  -2    0.50    1.10
  -7  -8   2    1.80    1.00
   6   8  -2    2.80    1.30
   6   8  -2    4.50    1.50
   5   8  -2    6.90    1.60
   5   8  -2    9.10    2.00
   5   8  -2    5.80    1.50
   4   8  -2    0.50    1.10
   4   8  -2    4.50    1.50
   4   8  -2    0.60    1.20
  -4  -8   2    2.00    1.10
   3   8  -2   57.99    3.80
   3   8  -2   57.79    3.70
   3   8  -2   57.39    3.80
  -3  -8   2   60.29    3.70
  -3  -8   2   51.09    3.50
   2   8  -2    8.50    1.90
   2   8  -2   10.10    2.00
   2   8  -2    9.40    1.90
  -2  -8   2   10.30    1.90
  -2  -8   2    8.10    1.80
   1   8  -2    7.70    1.90
   1   8  -2    7.30    1.70
   1   8  -2   11.40    2.20
  -1  -8   2    4.40    1.60
  -1  -8   2    3.70    1.50
   0   8  -2    2.90    1.40
   0   8  -2    0.90    1.20
   0  -8   2    0.20    1.10
   0  -8   2    3.10    1.50
  -1   8  -2    5.40    1.60
  -1   8  -2    7.80    1.90
   1  -8   2    6.50    1.70
   1  -8   2    8.30    2.00
  -2   8  -2   37.60    3.60
  -2   8  -2   34.40    3.60
   2  -8   2   39.40    3.90
   2  -8   2   41.00    3.80
   2  -8   2   32.30    3.60
  -3   8  -2   19.10    2.60
   3  -8   2   15.10    2.40
   3  -8   2   18.90    3.00
   3  -8   2   20.80    2.80
  -4   8  -2    9.50    1.90
   4  -8   2   10.40    2.40
   4  -8   2    7.90    2.10
   4  -8   2   11.10    2.30
  -5   8  -2    3.30    1.40
   5  -8   2    4.30    1.90
   5  -8   2    3.80    1.80
   5  -8   2    5.20    1.80
  -6   8  -2    2.40    1.20
   6  -8   2    3.00    1.60
   6  -8   2    3.60    1.90
   7  -8   2    3.10    1.90
   7  -8   2    3.10    1.80
   8  -8   2   -0.90    1.80
   8  -8   2    0.30    1.60
   9  -8   2   -2.40    1.50
   9  -8   2   -0.80    1.90
  13   7  -2   -0.50    1.00
  12   7  -2    1.20    1.00
  12   7  -2    1.90    1.20
  11   7  -2    0.80    1.10
  11   7  -2    0.40    1.00
  10   7  -2    1.20    1.20
  10   7  -2    1.00    1.00
   9   7  -2   12.00    1.90
   9   7  -2   12.80    2.00
   8   7  -2   -0.60    0.90
   8   7  -2   -0.30    0.90
   7   7  -2    0.70    0.90
   7   7  -2    0.50    0.90
  -7  -7   2    0.10    0.60
  -7  -7   2    1.10    0.90
   6   7  -2   24.00    2.90
   6   7  -2   19.70    2.30
   6   7  -2   28.80    2.70
   5   7  -2    4.20    1.20
   5   7  -2    3.10    1.20
   5   7  -2    5.10    1.40
   4   7  -2   27.00    2.80
   4   7  -2   23.30    2.50
   4   7  -2   19.40    2.30
  -4  -7   2   23.70    2.30
  -4  -7   2   19.80    2.30
   3   7  -2    5.40    1.40
   3   7  -2    6.30    1.50
   3   7  -2    5.30    1.60
  -3  -7   2    3.70    1.20
  -3  -7   2    4.30    1.30
   2   7  -2   -0.40    0.80
   2   7  -2    0.40    0.90
   2   7  -2   -0.80    0.80
  -2  -7   2    1.40    1.10
  -2  -7   2   -0.70    0.80
   1   7  -2    8.60    1.70
   1   7  -2   10.50    1.90
   1   7  -2   13.40    2.10
  -1  -7   2    9.30    1.60
  -1  -7   2    9.30    1.80
  -1  -7   2   12.30    2.00
   0   7  -2   75.59    4.20
   0   7  -2   73.59    2.90
   0   7  -2   77.69    4.10
   0   7  -2   70.09    3.90
   0  -7   2   63.59    4.00
   0  -7   2   73.39    4.20
   0  -7   2   78.59    4.00
  -1   7  -2    2.00    1.10
  -1   7  -2    2.40    1.30
   1  -7   2   -0.20    0.80
   1  -7   2    4.10    1.60
   1  -7   2    1.30    1.20
  -2   7  -2   42.10    3.20
  -2   7  -2   48.80    3.30
  -2   7  -2   49.30    2.70
   2  -7   2   48.10    3.50
   2  -7   2   48.20    3.30
   2  -7   2   45.60    3.40
  -3   7  -2    2.80    1.30
  -3   7  -2    2.50    1.20
  -3   7  -2    1.30    0.80
   3  -7   2    0.60    1.20
   3  -7   2    1.20    1.40
   3  -7   2    0.80    1.00
  -4   7  -2   15.80    2.20
  -4   7  -2    8.10    1.70
   4  -7   2   10.20    2.10
   4  -7   2   13.60    2.50
   4  -7   2   11.80    2.10
  -5   7  -2    2.50    1.10
   5  -7   2    1.90    1.50
   5  -7   2    1.70    1.30
   5  -7   2    2.30    1.50
  -6   7  -2   -0.70    0.80
   6  -7   2    0.80    1.30
   6  -7   2   -0.20    1.10
   7  -7   2    2.80    1.60
   7  -7   2    1.50    1.50
   8  -7   2    1.00    1.70
   8  -7   2    1.30    1.40
   9  -7   2    2.60    1.70
   9  -7   2    0.10    1.70
  10  -7   2   -1.30    1.40
  10  -7   2    0.20    2.00
  13   6  -2   -0.70    0.90
 -13  -6   2    0.30    1.80
  12   6  -2   -0.50    1.00
  12   6  -2    1.40    1.00
 -12  -6   2   -0.30    1.70
  11   6  -2   -0.60    0.80
  11   6  -2    0.60    1.00
 -11  -6   2    0.90    1.50
  10   6  -2    0.80    0.90
  10   6  -2   -0.20    0.80
 -10  -6   2    0.70    1.40
   9   6  -2    2.00    1.00
   9   6  -2    1.90    1.00
  -9  -6   2    1.80    1.40
   8   6  -2   10.20    1.60
   8   6  -2    7.70    1.40
  -8  -6   2    6.70    1.30
  -8  -6   2    7.30    1.80
   7   6  -2    1.30    0.90
   7   6  -2   -0.10    0.70
  -7  -6   2   -0.10    0.90
  -7  -6   2    0.90    0.40
  -7  -6   2    0.80    0.80
   6   6  -2    0.70    0.80
   6   6  -2    0.00    0.70
   6   6  -2    0.80    0.90
   6   6  -2   -0.40    0.70
  -6  -6   2   -0.10    0.70
  -6  -6   2    0.40    0.60
   5   6  -2   73.29    3.80
   5   6  -2   74.29    3.70
   5   6  -2   69.59    3.60
   5   6  -2   70.29    3.80
   4   6  -2    0.40    0.80
   4   6  -2    0.70    0.80
   4   6  -2    0.60    0.80
   4   6  -2    0.80    0.80
  -4  -6   2    0.20    0.70
  -4  -6   2    0.00    0.70
   3   6  -2   -0.30    0.80
   3   6  -2   -0.60    0.60
   3   6  -2    0.20    0.80
   3   6  -2    2.10    1.00
  -3  -6   2   -0.40    0.70
  -3  -6   2    0.90    0.90
   2   6  -2   20.90    2.20
   2   6  -2   18.90    2.10
   2   6  -2   19.10    2.30
  -2  -6   2   16.40    2.10
  -2  -6   2   19.30    2.00
  -2  -6   2   19.60    2.10
   1   6  -2   37.10    2.60
   1   6  -2   33.30    2.60
   1   6  -2   39.50    2.70
  -1  -6   2   34.90    2.50
  -1  -6   2   35.50    2.60
  -1  -6   2   31.60    2.30
   0   6  -2   40.00    2.80
   0   6  -2   40.70    2.70
   0   6  -2   36.10    2.70
   0  -6   2   37.10    2.60
   0  -6   2   42.20    2.80
   0  -6   2   38.60    2.80
  -1   6  -2  141.19    6.20
  -1   6  -2  149.99    6.10
  -1   6  -2  155.98    5.10
  -1   6  -2  157.58    6.10
   1  -6   2  154.88    6.30
   1  -6   2  155.88    6.20
   1  -6   2  151.98    6.50
  -2   6  -2   45.20    3.00
  -2   6  -2   45.00    2.30
  -2   6  -2   46.80    3.00
   2  -6   2   42.80    3.10
   2  -6   2   44.40    3.10
   2  -6   2   46.20    3.00
  -3   6  -2    3.40    1.10
  -3   6  -2    1.50    1.00
  -3   6  -2    2.30    0.90
   3  -6   2    5.10    1.50
   3  -6   2    3.90    1.30
   3  -6   2    1.60    1.30
  -4   6  -2   60.69    3.20
  -4   6  -2   54.39    3.30
   4  -6   2   68.69    4.00
   4  -6   2   58.99    3.90
   4  -6   2   64.09    3.70
  -5   6  -2   22.70    2.40
  -5   6  -2   21.90    2.30
   5  -6   2   22.20    2.50
   5  -6   2   18.90    2.50
   5  -6   2   16.30    2.60
  -6   6  -2   11.30    2.00
  -6   6  -2    5.60    1.20
   6  -6   2    7.30    1.70
   6  -6   2   11.40    2.20
  -7   6  -2    0.00    1.10
   7  -6   2    1.30    1.10
   7  -6   2    0.20    1.30
  -8   6  -2    4.10    1.60
   8  -6   2    1.10    1.50
   8  -6   2    1.20    1.30
  -9   6  -2    3.00    1.70
   9  -6   2    1.90    1.60
   9  -6   2    0.50    1.50
  10  -6   2    2.10    1.60
  10  -6   2    0.40    1.60
  13   5  -2    0.40    0.80
 -13  -5   2   -1.30    1.80
  12   5  -2   -0.50    0.70
  12   5  -2    0.90    1.00
 -12  -5   2   -1.60    1.60
  11   5  -2    1.30    0.80
  11   5  -2    0.40    0.90
 -11  -5   2    2.40    1.70
  10   5  -2    4.00    1.00
  10   5  -2    3.60    1.10
  10   5  -2    2.00    0.90
 -10  -5   2    5.00    1.80
   9   5  -2    1.00    0.70
   9   5  -2    1.20    0.90
   9   5  -2    0.40    0.70
  -9  -5   2    1.50    1.30
   8   5  -2   -0.70    0.60
   8   5  -2    0.30    0.70
   8   5  -2    0.10    0.70
  -8  -5   2   -0.10    0.80
  -8  -5   2    0.50    1.10
   7   5  -2   24.00    1.90
   7   5  -2   20.90    2.10
   7   5  -2   28.60    2.00
  -7  -5   2   27.80    2.30
  -7  -5   2   23.80    2.70
   6   5  -2   22.50    2.10
   6   5  -2   24.50    2.20
   6   5  -2   21.20    2.10
   6   5  -2   23.50    2.10
  -6  -5   2   19.30    1.40
  -6  -5   2   25.40    2.60
  -6  -5   2   22.00    2.00
   5   5  -2  171.08    6.00
   5   5  -2  158.98    6.00
   5   5  -2  161.98    6.10
   5   5  -2  158.38    6.00
  -5  -5   2  163.78    6.30
  -5  -5   2  166.48    5.40
   4   5  -2    0.90    0.70
   4   5  -2    0.90    0.70
   4   5  -2    0.30    0.70
   4   5  -2   -0.70    0.60
  -4  -5   2    0.70    0.60
  -4  -5   2    1.70    0.70
   3   5  -2   25.50    2.00
   3   5  -2   27.50    2.10
   3   5  -2   22.50    2.10
   3   5  -2   27.80    1.90
  -3  -5   2   23.00    1.80
  -3  -5   2   27.90    1.90
   2   5  -2   11.10    1.50
   2   5  -2   10.30    1.50
   2   5  -2   15.10    1.70
   2   5  -2    8.80    1.40
  -2  -5   2   11.10    1.50
  -2  -5   2   13.50    1.60
  -2  -5   2   12.10    1.40
   1   5  -2  280.57    9.10
   1   5  -2  268.57    9.20
  -1  -5   2  269.57    9.30
  -1  -5   2  269.07    8.90
  -1  -5   2  263.37    9.00
   0   5  -2    0.50    0.70
   0   5  -2    1.60    0.90
   0   5  -2    0.10    0.80
   0  -5   2   -0.20    0.70
   0  -5   2    0.90    0.60
   0  -5   2    1.70    1.00
  -1   5  -2   27.30    2.50
  -1   5  -2   29.50    2.60
  -1   5  -2   27.40    1.40
  -1   5  -2   26.30    2.00
   1  -5   2   28.40    2.10
   1  -5   2   28.90    2.20
   1  -5   2   25.10    2.50
  -2   5  -2   17.60    1.30
  -2   5  -2   23.40    2.10
  -2   5  -2   15.90    1.90
  -2   5  -2   20.50    2.20
   2  -5   2   18.30    2.10
   2  -5   2   23.00    2.50
   2  -5   2   13.50    1.70
  -3   5  -2   73.09    3.20
  -3   5  -2   71.99    3.50
  -3   5  -2   70.09    3.60
   3  -5   2   71.79    3.90
   3  -5   2   69.69    3.80
   3  -5   2   75.79    3.80
   3  -5   2   77.19    3.80
  -4   5  -2    5.10    1.10
  -4   5  -2    4.90    1.10
  -4   5  -2    6.20    1.20
   4  -5   2    5.40    1.30
   4  -5   2    5.20    1.40
   4  -5   2    5.90    1.50
  -5   5  -2   34.10    2.60
  -5   5  -2   30.60    2.10
   5  -5   2   36.60    3.40
   5  -5   2   34.60    2.60
   5  -5   2   39.00    2.90
  -6   5  -2    1.80    1.20
  -6   5  -2    1.60    0.70
   6  -5   2    1.60    1.20
   6  -5   2    2.90    1.20
  -7   5  -2    2.10    1.20
   7  -5   2    5.10    1.50
   7  -5   2    2.80    1.20
  -8   5  -2    3.10    1.60
   8  -5   2    3.70    1.40
   8  -5   2    1.80    1.40
  -9   5  -2    0.40    1.30
   9  -5   2    0.70    1.30
   9  -5   2   -1.50    1.00
 -10   5  -2    3.50    1.90
  10  -5   2    1.80    1.40
  10  -5   2    3.10    1.70
 -11   5  -2   -1.50    1.50
  11  -5   2    0.10    1.50
  11  -5   2    2.80    1.60
  13   4  -2    0.30    0.80
 -13  -4   2    1.50    2.00
  12   4  -2    1.90    0.80
  12   4  -2    0.90    0.70
 -12  -4   2   -0.20    1.60
  11   4  -2    1.10    0.70
  11   4  -2    0.10    0.70
  11   4  -2    1.00    0.80
 -11  -4   2   -1.70    1.40
  10   4  -2    0.90    0.70
  10   4  -2    0.20    0.60
  10   4  -2    0.40    0.70
 -10  -4   2   -1.40    1.20
   9   4  -2    0.60    0.60
   9   4  -2    0.00    0.60
   9   4  -2    1.80    0.80
  -9  -4   2    1.80    1.30
  -9  -4   2   -0.40    0.80
   8   4  -2   -0.40    0.50
   8   4  -2    0.40    0.60
   8   4  -2   -0.70    0.50
  -8  -4   2   -0.10    1.10
  -8  -4   2    0.20    0.80
   7   4  -2  121.59    4.40
   7   4  -2  114.79    4.30
   7   4  -2  114.99    4.50
  -7  -4   2  123.59    5.70
  -7  -4   2  115.49    4.60
   6   4  -2   10.30    1.40
   6   4  -2    6.70    1.00
   6   4  -2    6.80    1.00
   6   4  -2    6.60    1.10
   6   4  -2    6.20    1.10
  -6  -4   2    5.20    1.40
  -6  -4   2    6.50    1.10
   5   4  -2  147.79    5.40
   5   4  -2  158.08    5.40
   5   4  -2  158.08    5.60
   5   4  -2  157.78    5.60
   5   4  -2  156.88    5.60
  -5  -4   2  158.88    5.50
  -5  -4   2  156.08    6.10
   4   4  -2    0.50    0.70
   4   4  -2    1.40    0.70
   4   4  -2    0.30    0.60
   4   4  -2    1.40    0.70
   4   4  -2    1.10    0.70
  -4  -4   2    1.20    0.70
  -4  -4   2   -0.20    0.30
  -4  -4   2    0.60    0.60
   3   4  -2   16.20    1.60
   3   4  -2   15.80    1.60
   3   4  -2   14.30    1.60
  -3  -4   2   14.30    1.50
  -3  -4   2   14.80    1.50
  -3  -4   2   15.20    1.40
   2   4  -2  467.75   14.10
   2   4  -2  470.45   14.10
   2   4  -2  475.45   14.30
   2   4  -2  440.06   14.00
  -2  -4   2  458.35   13.90
  -2  -4   2  475.15   14.20
  -2  -4   2  469.15   14.20
   1   4  -2  316.97   10.30
   1   4  -2  319.47   10.10
   1   4  -2  323.17   10.20
  -1  -4   2  322.17   10.30
  -1  -4   2  322.57   10.10
   0   4  -2   14.10    1.60
   0   4  -2   11.70    1.40
   0   4  -2   14.10    1.60
   0  -4   2   15.30    1.70
   0  -4   2   12.60    1.40
   0  -4   2   16.20    1.80
  -1   4  -2  118.29    4.80
  -1   4  -2  124.29    4.80
  -1   4  -2  126.79    4.70
  -1   4  -2  130.29    4.00
   1  -4   2  114.39    4.80
   1  -4   2  119.49    4.90
   1  -4   2  126.79    4.80
  -2   4  -2  220.08    7.60
  -2   4  -2  234.88    7.50
  -2   4  -2  221.28    7.80
  -2   4  -2  226.98    7.20
   2  -4   2  226.78    7.80
   2  -4   2  250.17    7.90
   2  -4   2  218.58    7.70
   2  -4   2  226.48    8.00
  -3   4  -2    1.40    0.80
  -3   4  -2    1.30    0.70
  -3   4  -2    1.90    0.80
   3  -4   2    1.50    0.90
   3  -4   2    2.40    0.80
   3  -4   2    2.10    0.90
   3  -4   2    0.00    0.70
  -4   4  -2    4.90    1.00
  -4   4  -2    1.90    0.80
  -4   4  -2    3.00    0.90
   4  -4   2    4.80    1.20
   4  -4   2    4.20    1.00
   4  -4   2    2.10    1.00
   4  -4   2    4.00    1.10
  -5   4  -2   15.30    1.90
  -5   4  -2   12.50    1.40
   5  -4   2   10.70    1.70
   5  -4   2   13.20    1.70
   5  -4   2   13.60    2.00
   5  -4   2   11.90    1.60
  -6   4  -2   -0.10    0.80
  -6   4  -2   -0.40    0.40
   6  -4   2   -0.10    0.80
   6  -4   2    0.20    0.80
  -7   4  -2   58.69    3.80
   7  -4   2   54.69    3.20
   7  -4   2   44.40    3.10
  -8   4  -2    2.80    1.50
   8  -4   2    5.20    1.50
   8  -4   2    3.60    1.20
  -9   4  -2   -1.60    1.00
   9  -4   2    1.20    1.20
   9  -4   2    1.20    1.00
 -10   4  -2    7.90    2.40
  10  -4   2    4.20    1.60
  10  -4   2    6.20    1.60
 -11   4  -2   -0.20    1.50
  11  -4   2    1.90    1.40
  11  -4   2   -1.50    1.40
 -12   4  -2   -1.10    1.50
  12  -4   2   -0.90    1.40
  12  -4   2    0.50    1.20
  13   3  -2    0.40    0.70
 -13  -3   2   -0.20    1.80
  12   3  -2    2.20    0.90
  12   3  -2    4.70    0.90
 -12  -3   2    1.60    1.80
  11   3  -2   -1.40    0.60
  11   3  -2    0.40    0.60
  11   3  -2   -0.30    0.50
 -11  -3   2    1.30    1.70
  10   3  -2    3.70    0.80
  10   3  -2    2.60    0.70
  10   3  -2    3.60    0.80
 -10  -3   2    2.90    1.90
 -10  -3   2    4.00    1.40
   9   3  -2    4.00    0.90
   9   3  -2    5.80    0.80
   9   3  -2    4.00    0.70
  -9  -3   2    2.50    1.50
  -9  -3   2    5.80    1.40
   8   3  -2    0.00    0.50
   8   3  -2   -0.10    0.40
   8   3  -2    1.00    0.50
  -8  -3   2    0.20    1.00
  -8  -3   2    0.40    0.80
   7   3  -2   44.30    2.00
   7   3  -2   41.70    2.20
   7   3  -2   42.00    1.90
  -7  -3   2   44.90    3.30
  -7  -3   2   38.60    2.50
   6   3  -2   73.29    2.80
   6   3  -2   75.79    3.10
   6   3  -2   74.99    3.00
   6   3  -2   76.29    2.90
  -6  -3   2   78.79    3.40
  -6  -3   2   71.29    4.00
   5   3  -2   17.90    1.50
   5   3  -2   18.30    1.20
   5   3  -2   18.30    1.40
   5   3  -2   17.50    1.20
  -5  -3   2   21.80    1.80
  -5  -3   2   18.50    2.00
  -5  -3   2   15.30    0.80
   4   3  -2   62.99    2.60
   4   3  -2   64.49    2.70
   4   3  -2   63.79    2.60
   4   3  -2   64.89    2.70
  -4  -3   2   60.49    3.00
  -4  -3   2   63.29    2.30
  -4  -3   2   59.49    2.70
  -4  -3   2   63.89    2.30
   3   3  -2  302.07    9.00
   3   3  -2  282.07    8.90
   3   3  -2  288.27    9.00
   3   3  -2  286.37    9.00
   3   3  -2  294.27    9.10
  -3  -3   2  292.27    9.20
  -3  -3   2  297.57    8.70
  -3  -3   2  285.97    8.90
   2   3  -2   19.30    1.40
   2   3  -2   23.90    1.50
   2   3  -2   20.80    1.40
   2   3  -2   19.80    1.40
  -2  -3   2   18.40    1.40
  -2  -3   2   20.20    1.20
  -2  -3   2   19.60    1.40
   1   3  -2  145.09    4.80
   1   3  -2  131.19    4.70
   1   3  -2  128.39    4.80
   1   3  -2  129.79    4.70
  -1  -3   2  126.39    4.80
  -1  -3   2  141.09    4.80
   0   3  -2  230.18    7.80
   0   3  -2  243.98    7.70
   0   3  -2  235.58    7.70
   0  -3   2  248.48    7.90
   0  -3   2  241.68    7.70
   0  -3   2  243.58    7.70
  -1   3  -2   60.49    2.80
  -1   3  -2   70.99    3.10
  -1   3  -2   75.89    3.10
  -1   3  -2   75.89    2.30
   1  -3   2   66.49    3.10
   1  -3   2   73.09    3.00
   1  -3   2   69.99    3.10
  -2   3  -2    7.50    1.00
  -2   3  -2    9.00    0.90
  -2   3  -2    7.90    1.10
  -2   3  -2    7.40    1.10
   2  -3   2    6.60    1.20
   2  -3   2   10.70    1.30
   2  -3   2    8.10    1.10
   2  -3   2    6.10    1.00
  -3   3  -2    0.20    0.50
  -3   3  -2   -0.50    0.40
  -3   3  -2   -0.10    0.50
   3  -3   2   -0.70    0.40
   3  -3   2    1.30    0.60
   3  -3   2   -0.40    0.60
   3  -3   2    0.20    0.60
  -4   3  -2   53.69    2.50
  -4   3  -2   46.40    2.30
  -4   3  -2   55.39    2.80
  -4   3  -2   57.79    2.50
   4  -3   2   53.89    2.70
   4  -3   2   56.09    2.90
   4  -3   2   55.49    2.80
   4  -3   2   55.89    2.70
  -5   3  -2   74.99    3.70
  -5   3  -2   79.39    2.90
  -5   3  -2   77.59    2.90
  -5   3  -2   75.09    2.90
   5  -3   2   77.69    3.40
   5  -3   2   74.29    3.60
   5  -3   2   69.19    3.40
   5  -3   2   77.29    3.40
  -6   3  -2  113.19    5.30
   6  -3   2  128.49    4.90
   6  -3   2  117.19    5.00
   6  -3   2  113.89    4.90
   6  -3   2  124.39    4.80
  -7   3  -2   21.10    2.60
   7  -3   2   22.30    2.10
   7  -3   2   22.10    2.10
   7  -3   2   21.30    2.20
  -8   3  -2    1.50    1.30
   8  -3   2   -0.10    0.80
   8  -3   2   -0.10    0.90
   8  -3   2    0.40    1.00
  -9   3  -2   -1.90    0.90
   9  -3   2    2.20    1.10
   9  -3   2    0.50    1.00
 -10   3  -2    2.10    1.70
  10  -3   2    0.00    1.10
  10  -3   2    4.70    1.30
 -11   3  -2    8.20    2.60
  11  -3   2    1.90    1.50
  11  -3   2    5.40    1.60
 -12   3  -2    2.20    1.90
  12  -3   2    0.80    1.10
  12  -3   2    0.60    1.40
  13   2  -2    2.20    1.00
  13   2  -2    1.40    0.80
 -13  -2   2    2.20    2.20
  12   2  -2    3.20    0.80
  12   2  -2    3.10    0.90
 -12  -2   2    4.90    2.40
  11   2  -2    0.40    0.50
  11   2  -2   -0.40    0.50
  11   2  -2    0.00    0.70
 -11  -2   2   -0.30    1.50
  10   2  -2    1.20    0.50
  10   2  -2    1.10    0.60
  10   2  -2    1.60    0.70
 -10  -2   2    3.30    1.70
 -10  -2   2    2.70    1.30
   9   2  -2    3.20    0.60
   9   2  -2    2.30    0.70
   9   2  -2    3.30    0.50
  -9  -2   2    1.80    1.50
  -9  -2   2    3.50    1.30
   8   2  -2   70.19    2.40
   8   2  -2   68.59    2.40
   8   2  -2   73.29    2.80
  -8  -2   2   59.59    4.30
  -8  -2   2   78.69    3.80
   7   2  -2   53.59    2.30
   7   2  -2   58.99    2.40
   7   2  -2   55.19    1.90
   7   2  -2   49.99    1.90
  -7  -2   2   61.39    3.10
  -7  -2   2   54.49    3.70
   6   2  -2   16.50    0.90
   6   2  -2   17.80    1.30
   6   2  -2   15.90    0.90
   6   2  -2   17.50    1.20
  -6  -2   2   21.40    2.50
  -6  -2   2   18.00    1.90
   5   2  -2    3.00    0.50
   5   2  -2    3.40    0.70
   5   2  -2    3.50    0.70
   5   2  -2    3.80    0.50
  -5  -2   2    4.10    1.00
  -5  -2   2    3.80    1.10
   4   2  -2    8.90    0.80
   4   2  -2   10.00    1.00
   4   2  -2    9.00    0.80
   4   2  -2    8.40    0.90
  -4  -2   2   11.80    1.40
  -4  -2   2    8.00    0.60
  -4  -2   2    8.00    1.10
   3   2  -2  328.67    9.50
   3   2  -2  312.87    9.50
   3   2  -2  312.17    9.50
   3   2  -2  335.97    9.60
  -3  -2   2  317.27    9.40
  -3  -2   2  321.47   10.10
  -3  -2   2  321.47    9.50
  -3  -2   2  313.67    9.30
   2   2  -2  250.67    7.80
   2   2  -2  246.68    7.80
   2   2  -2  250.37    7.80
   2   2  -2  263.17    7.80
  -2  -2   2  258.07    7.90
  -2  -2   2  264.07    7.70
  -2  -2   2  250.67    7.80
   1   2  -2  652.03   18.40
   1   2  -2  653.33   18.60
   1   2  -2  636.54   18.70
   1   2  -2  659.23   18.60
  -1  -2   2  657.33   18.40
  -1  -2   2  642.34   18.70
  -1  -2   2  674.93   18.50
  -1  -2   2  605.74   18.50
   0   2  -2   36.80    1.80
   0   2  -2   34.20    1.80
   0   2  -2   34.60    1.80
   0  -2   2   36.50    1.90
   0  -2   2   35.20    1.80
   0  -2   2   36.00    1.90
  -1   2  -2  264.57    8.40
  -1   2  -2  271.27    8.60
  -1   2  -2  278.87    8.00
   1  -2   2  275.37    8.50
   1  -2   2  277.27    8.50
   1  -2   2  288.57    8.70
   1  -2   2  284.87    8.50
  -2   2  -2  313.77    9.40
  -2   2  -2  309.07    9.50
  -2   2  -2  317.57    9.40
   2  -2   2  301.77    9.50
   2  -2   2  323.47    9.70
   2  -2   2  296.77    9.50
   2  -2   2  322.17    9.50
  -3   2  -2  443.46   12.80
  -3   2  -2  419.06   13.00
  -3   2  -2  435.76   12.80
  -3   2  -2  432.26   12.50
   3  -2   2  410.26   12.70
   3  -2   2  446.06   13.00
   3  -2   2  426.16   12.80
   3  -2   2  418.86   12.70
   3  -2   2  437.16   12.70
  -4   2  -2    0.50    0.40
  -4   2  -2    0.80    0.40
  -4   2  -2    0.40    0.60
  -4   2  -2    0.60    0.50
   4  -2   2    0.20    0.60
   4  -2   2    0.70    0.50
   4  -2   2    1.20    0.60
   4  -2   2    0.70    0.50
   4  -2   2    0.20    0.50
  -5   2  -2   42.80    2.60
   5  -2   2   41.40    2.10
   5  -2   2   43.70    2.30
   5  -2   2   42.00    2.30
   5  -2   2   42.20    2.10
   5  -2   2   45.30    2.30
  -6   2  -2    7.70    1.50
   6  -2   2    9.50    1.30
   6  -2   2    6.30    1.00
   6  -2   2    6.90    1.00
   6  -2   2    8.60    1.30
   6  -2   2    9.60    1.30
  -7   2  -2   65.59    3.90
   7  -2   2   60.49    3.00
   7  -2   2   55.49    2.70
   7  -2   2   58.39    2.80
  -8   2  -2   24.90    3.10
   8  -2   2   19.10    1.90
   8  -2   2   24.80    1.80
   8  -2   2   19.90    1.80
  -9   2  -2    2.10    1.50
   9  -2   2    8.60    1.40
   9  -2   2    5.50    1.30
   9  -2   2   10.30    1.40
 -10   2  -2   -1.90    1.20
  10  -2   2    0.40    0.80
  10  -2   2    0.20    0.90
 -11   2  -2    0.60    1.60
  11  -2   2    1.40    1.00
  11  -2   2    0.10    1.10
 -12   2  -2    0.60    1.80
  12  -2   2    1.00    1.10
  12  -2   2    2.60    1.40
 -13   2  -2    1.00    2.00
  13  -2   2    0.50    1.10
  13   1  -2    1.40    0.80
 -13  -1   2    2.90    2.20
  12   1  -2    3.20    0.90
  12   1  -2    3.00    0.80
 -12  -1   2    1.10    2.10
  11   1  -2    7.80    1.00
  11   1  -2    7.50    1.00
  11   1  -2    8.30    1.20
 -11  -1   2    4.10    2.10
  10   1  -2    0.80    0.50
  10   1  -2   -0.40    0.60
  10   1  -2    0.30    0.50
 -10  -1   2   -1.20    1.10
 -10  -1   2    0.50    1.20
   9   1  -2    0.30    0.40
   9   1  -2    1.10    0.60
   9   1  -2    0.80    0.40
  -9  -1   2    0.90    1.20
  -9  -1   2    1.70    1.10
   8   1  -2   38.10    1.90
  -8  -1   2   42.00    2.80
  -8  -1   2   40.30    3.80
   7   1  -2   13.30    1.20
   7   1  -2   11.80    1.10
  -7  -1   2   15.00    2.30
  -7  -1   2   11.50    1.70
   6   1  -2   42.60    1.90
   6   1  -2   44.50    2.00
  -6  -1   2   45.30    2.60
  -6  -1   2   46.20    3.10
   5   1  -2  180.98    5.60
   5   1  -2  185.68    5.70
   5   1  -2  179.58    5.20
  -5  -1   2  181.28    6.30
  -5  -1   2  180.38    6.90
   4   1  -2  260.47    7.80
   4   1  -2  259.47    7.60
   4   1  -2  264.87    7.60
   4   1  -2  268.97    7.90
  -4  -1   2  266.07    8.90
  -4  -1   2  261.47    8.20
   3   1  -2   26.00    1.30
   3   1  -2   22.80    1.30
   3   1  -2   24.50    1.20
   3   1  -2   26.20    1.20
  -3  -1   2   26.10    1.20
  -3  -1   2   26.50    1.70
  -3  -1   2   25.20    1.00
  -3  -1   2   25.30    1.00
  -3  -1   2   26.40    1.00
  -3  -1   2   23.40    1.50
   2   1  -2  154.58    4.90
   2   1  -2  156.18    4.90
   2   1  -2  152.58    4.90
   2   1  -2  155.08    4.90
  -2  -1   2  164.38    4.90
  -2  -1   2  157.08    5.20
  -2  -1   2  155.38    5.00
   1   1  -2   92.09    3.10
   1   1  -2   89.79    3.10
   1   1  -2   86.29    3.10
  -1  -1   2   86.89    3.00
  -1  -1   2   86.99    3.10
  -1  -1   2   91.69    3.00
  -1  -1   2   87.39    3.10
   0   1  -2   25.50    1.40
   0   1  -2   23.10    1.30
   0   1  -2   26.40    1.30
   0  -1   2   23.20    1.30
   0  -1   2   24.50    1.30
   0  -1   2   21.30    1.30
  -1   1  -2  228.38    6.90
  -1   1  -2  217.68    7.00
   1  -1   2  231.98    7.00
   1  -1   2  234.48    7.00
   1  -1   2  225.78    7.00
   1  -1   2  231.68    7.10
   1  -1   2  232.18    7.00
  -2   1  -2  271.87    7.80
  -2   1  -2  271.47    8.00
  -2   1  -2  255.17    7.90
  -2   1  -2  267.17    8.00
   2  -1   2  254.67    7.90
   2  -1   2  265.57    7.90
   2  -1   2  260.17    7.90
   2  -1   2  271.57    8.10
   2  -1   2  255.37    7.90
  -3   1  -2  474.55   14.00
  -3   1  -2  458.25   13.40
   3  -1   2  464.85   13.40
   3  -1   2  475.55   13.70
   3  -1   2  453.85   13.40
   3  -1   2  470.65   13.50
   3  -1   2  462.85   13.40
  -4   1  -2    6.90    0.50
  -4   1  -2    7.10    0.50
  -4   1  -2    9.40    1.30
  -4   1  -2    8.00    0.60
   4  -1   2    8.30    1.00
   4  -1   2    8.90    0.90
   4  -1   2    5.50    0.80
   4  -1   2    8.30    0.80
   4  -1   2    6.90    0.80
  -5   1  -2    3.80    1.00
   5  -1   2    4.40    0.80
   5  -1   2    4.10    0.60
   5  -1   2    4.10    0.70
   5  -1   2    2.90    0.70
   5  -1   2    4.30    0.60
  -6   1  -2  269.27    9.90
   6  -1   2  277.87    8.50
   6  -1   2  282.37    8.70
   6  -1   2  290.77    8.70
   6  -1   2  293.57    8.90
   6  -1   2  280.07    8.50
  -7   1  -2   48.60    3.30
   7  -1   2   41.50    1.90
   7  -1   2   38.30    1.90
   7  -1   2   40.00    2.10
   7  -1   2   40.40    2.20
  -8   1  -2   19.90    2.70
   8  -1   2   18.70    1.40
   8  -1   2   21.30    1.40
   8  -1   2   19.60    1.70
  -9   1  -2    2.50    1.50
   9  -1   2    2.70    0.80
   9  -1   2    2.90    1.00
   9  -1   2    3.00    0.80
 -10   1  -2    4.20    1.90
  10  -1   2    2.30    0.80
  10  -1   2    6.50    1.10
  10  -1   2    1.70    1.00
 -11   1  -2    7.50    2.30
  11  -1   2    4.70    1.10
  11  -1   2    6.80    1.30
  11  -1   2    5.70    1.20
 -12   1  -2    1.10    1.80
  12  -1   2    2.40    1.20
  12  -1   2    1.00    0.90
 -13   1  -2    1.10    1.90
  13  -1   2    0.90    0.90
  13   0  -2   -0.60    0.80
 -13   0   2   -3.50    1.50
  12   0  -2    4.60    1.00
 -12   0   2    1.40    2.00
  11   0  -2    0.80    0.80
  11   0  -2    0.30    0.80
  11   0  -2    0.90    0.70
 -11   0   2    3.70    2.10
  10   0  -2    9.90    1.20
  10   0  -2    8.60    1.10
  10   0  -2    8.50    1.00
 -10   0   2    4.80    2.10
   9   0  -2    0.40    0.40
   9   0  -2    1.10    0.70
   9   0  -2    1.10    0.50
  -9   0   2   -1.20    0.80
  -9   0   2   -0.70    1.00
   8   0  -2   10.00    1.10
   8   0  -2    7.00    0.70
   8   0  -2    8.70    0.80
  -8   0   2    8.60    2.10
  -8   0   2   11.30    1.90
   7   0  -2   48.80    2.20
   7   0  -2   49.70    2.20
   7   0  -2   50.79    2.20
   7   0  -2   49.20    1.80
   7   0  -2   51.89    2.40
   7   0  -2   47.80    1.80
  -7   0   2   50.29    3.60
  -7   0   2   55.99    3.20
   6   0  -2    0.50    0.50
   6   0  -2   -0.10    0.40
   6   0  -2   -0.20    0.50
   6   0  -2    0.40    0.30
   6   0  -2   -0.10    0.30
   6   0  -2   -0.10    0.40
  -6   0   2   -0.20    0.70
  -6   0   2   -1.50    0.80
   5   0  -2  106.89    3.80
   5   0  -2  109.79    3.60
   5   0  -2  104.39    3.20
   5   0  -2  104.59    3.20
   5   0  -2  104.59    3.60
   5   0  -2  107.79    3.50
  -5   0   2  103.49    4.30
  -5   0   2  100.29    4.70
   4   0  -2  278.97    8.60
   4   0  -2  271.07    8.10
   4   0  -2  278.87    8.20
   4   0  -2  274.27    8.00
   4   0  -2  273.67    7.90
  -4   0   2  280.37    8.70
  -4   0   2  281.07    9.40
   3   0  -2  386.56   11.00
   3   0  -2  376.66   11.00
   3   0  -2  392.56   11.10
   3   0  -2  390.56   11.00
   3   0  -2  389.36   11.70
  -3   0   2  387.66   10.60
  -3   0   2  378.66   11.30
  -3   0   2  381.56   12.10
   2   0  -2   69.79    2.70
   2   0  -2   65.79    2.40
   2   0  -2   68.19    2.50
   2   0  -2   67.19    2.50
   2   0  -2   68.49    2.40
  -2   0   2   69.09    2.90
  -2   0   2   68.39    2.40
  -2   0   2   70.79    2.70
  -2   0   2   70.19    2.60
   1   0  -2   48.20    1.90
   1   0  -2   50.99    2.00
   1   0  -2   47.30    1.90
   1   0  -2   48.80    1.90
  -1   0   2   50.69    1.90
  -1   0   2   52.69    2.10
  -1   0   2   51.29    2.00
  -1   0   2   47.90    2.10
  -1   0   2   46.80    1.80
   0   0  -2  347.07   10.40
   0   0  -2  375.76   10.40
   0   0  -2  360.66   10.30
   0   0  -2  350.76   10.40
   0   0   2  354.16   10.30
   0   0   2  368.96   10.40
   0   0   2  352.86   10.40
   0   0   2  368.66   10.50
  -1   0  -2   11.20    0.90
   1   0   2   11.10    0.90
   1   0   2   13.10    0.90
   1   0   2   11.20    0.80
   1   0   2   12.40    0.90
   1   0   2    8.80    0.80
  -2   0  -2   46.10    1.70
  -2   0  -2   45.00    1.70
  -2   0  -2   46.40    1.70
   2   0   2   44.30    1.80
   2   0   2   42.20    1.70
   2   0   2   40.70    1.80
   2   0   2   45.90    1.80
   2   0   2   42.20    1.70
  -3   0  -2   83.19    2.60
  -3   0  -2   81.99    2.60
  -3   0  -2   83.69    2.60
  -3   0  -2   82.09    3.20
   3   0   2   79.39    2.70
   3   0   2   79.49    2.80
   3   0   2   87.09    2.90
   3   0   2   85.19    2.90
   3   0   2   80.59    2.70
  -4   0  -2   76.19    3.40
   4   0   2   80.79    2.60
   4   0   2   85.79    2.90
   4   0   2   82.29    2.80
   4   0   2   85.69    2.90
   4   0   2   80.69    2.60
  -5   0  -2   95.49    4.20
   5   0   2   95.79    2.80
   5   0   2   98.99    3.30
   5   0   2   91.19    2.80
   5   0   2   93.19    3.20
   5   0   2   96.69    3.20
  -6   0  -2   78.19    4.10
   6   0   2   82.69    3.00
   6   0   2   87.69    3.00
   6   0   2   90.29    3.10
  -7   0  -2    0.80    1.00
   7   0   2    0.60    0.50
   7   0   2    0.70    0.50
  -8   0  -2    1.30    1.20
   8   0   2    1.90    0.40
   8   0   2    1.50    0.60
  -9   0  -2   12.90    2.40
   9   0   2   13.60    1.30
   9   0   2   12.60    0.90
   9   0   2   12.50    0.90
 -10   0  -2    9.70    2.30
  10   0   2    7.10    0.90
  10   0   2    7.70    0.90
  10   0   2    8.10    1.20
 -11   0  -2    1.70    1.70
  11   0   2   -0.20    0.70
  11   0   2   -0.10    0.60
  11   0   2    0.80    0.60
 -12   0  -2    1.60    2.00
  12   0   2   -0.10    0.70
  12   0   2    0.80    0.70
 -13   0  -2    0.20    1.70
  13   0   2   -0.10    0.70
  13  -1  -2    0.90    1.00
 -13   1   2   -1.10    1.80
  12  -1  -2    0.10    0.80
 -12   1   2    1.10    1.90
  11  -1  -2   -0.90    0.90
  11  -1  -2    1.00    0.80
 -11   1   2    1.30    1.80
  10  -1  -2    1.10    0.80
  10  -1  -2    1.10    0.90
  10  -1  -2    1.30    0.60
 -10   1   2    0.40    1.50
   9  -1  -2   -0.70    0.60
   9  -1  -2    0.40    0.60
   9  -1  -2   -0.40    0.70
  -9   1   2   -2.00    1.00
   8  -1  -2   26.20    1.60
   8  -1  -2   25.40    1.80
   8  -1  -2   24.30    1.50
  -8   1   2   29.40    3.00
  -8   1   2   30.00    3.50
   7  -1  -2    1.50    0.70
   7  -1  -2    1.40    0.80
   7  -1  -2    0.30    0.50
   7  -1  -2    1.80    0.50
  -7   1   2    0.90    1.00
  -7   1   2    0.40    1.10
   6  -1  -2   30.90    1.80
   6  -1  -2   31.50    1.80
   6  -1  -2   33.10    1.60
   6  -1  -2   34.10    1.80
   6  -1  -2   32.10    1.60
   6  -1  -2   32.50    1.90
  -6   1   2   23.70    2.60
  -6   1   2   35.80    2.60
   5  -1  -2  306.97    8.90
   5  -1  -2  289.47    8.70
   5  -1  -2  286.97    8.90
   5  -1  -2  302.17    9.50
   5  -1  -2  294.07    8.80
   5  -1  -2  305.47    8.90
  -5   1   2  292.07    9.60
  -5   1   2  294.97   10.40
   4  -1  -2    7.40    0.90
   4  -1  -2    6.00    0.80
   4  -1  -2    6.90    0.90
   4  -1  -2    6.50    0.70
   4  -1  -2    7.80    1.00
   4  -1  -2    7.10    0.70
  -4   1   2    6.50    1.20
  -4   1   2    6.80    1.30
   3  -1  -2   20.50    1.20
   3  -1  -2   21.10    1.40
   3  -1  -2   21.50    1.30
   3  -1  -2   21.70    1.30
   3  -1  -2   21.00    1.20
   3  -1  -2   20.80    1.10
  -3   1   2   17.90    1.80
  -3   1   2   20.60    0.90
  -3   1   2   21.50    1.00
  -3   1   2   20.30    1.50
  -3   1   2   21.80    1.00
   2  -1  -2   94.09    3.10
   2  -1  -2   83.09    3.00
   2  -1  -2   90.39    3.00
   2  -1  -2   85.89    3.30
   2  -1  -2   88.29    3.10
   2  -1  -2   88.89    3.00
   2  -1  -2   80.89    2.90
  -2   1   2   89.49    3.00
  -2   1   2   90.29    3.20
  -2   1   2   82.19    3.30
  -2   1   2   88.19    3.00
  -2   1   2   80.49    3.40
   1  -1  -2  132.89    4.20
   1  -1  -2  130.19    4.30
   1  -1  -2  124.59    4.40
   1  -1  -2  129.59    4.20
   1  -1  -2  127.59    4.20
   1  -1  -2  128.99    4.20
  -1   1   2  126.09    4.20
  -1   1   2  127.79    4.10
  -1   1   2  131.69    4.20
  -1   1   2  141.79    4.50
  -1   1   2  126.79    4.10
  -1   1   2  130.59    4.20
  -1   1   2  127.59    4.20
   0  -1  -2 2145.69   58.29
   0  -1  -2 2159.08   59.09
   0  -1  -2 2093.29   59.09
   0  -1  -2 2158.38   56.79
   0  -1  -2 2115.29   61.29
   0  -1  -2 2136.59   58.29
   0   1   2 2091.79   56.79
   0   1   2 2177.68   59.09
   0   1   2 2233.58   61.29
   0   1   2 2124.89   59.19
   0   1   2 2073.09   58.29
  -1  -1  -2 1056.99   28.50
   1   1   2 1046.00   28.50
   1   1   2 1071.69   28.80
   1   1   2 1014.20   28.90
   1   1   2 1007.30   28.50
   1   1   2 1000.00   28.80
  -2  -1  -2   49.70    1.90
  -2  -1  -2   50.69    1.90
   2   1   2   50.69    1.90
   2   1   2   48.20    1.80
   2   1   2   51.69    1.90
   2   1   2   48.80    1.90
   2   1   2   49.90    1.90
  -3  -1  -2   45.00    1.50
  -3  -1  -2   46.40    1.50
  -3  -1  -2   43.50    1.50
  -3  -1  -2   43.50    2.20
   3   1   2   43.60    1.60
   3   1   2   45.30    1.70
   3   1   2   44.50    1.70
   3   1   2   41.50    1.50
   3   1   2   44.50    1.70
  -4  -1  -2    7.90    1.20
   4   1   2    7.00    0.70
   4   1   2    7.70    0.70
   4   1   2    6.80    0.70
  -5  -1  -2   92.99    4.10
   5   1   2   92.89    3.40
   5   1   2   96.69    3.10
   5   1   2   91.99    3.00
   5   1   2   93.79    3.00
  -6  -1  -2    8.10    1.40
   6   1   2    9.20    0.80
   6   1   2    8.40    0.70
  -7  -1  -2    2.50    1.10
   7   1   2    2.80    0.50
   7   1   2    4.00    0.60
  -8  -1  -2   22.70    2.90
   8   1   2   18.00    1.10
   8   1   2   16.70    1.10
  -9  -1  -2   18.40    2.70
   9   1   2   20.00    1.30
 -10  -1  -2   16.50    2.80
  10   1   2   13.80    1.20
 -11  -1  -2    1.40    1.50
  11   1   2    1.70    0.70
 -12  -1  -2    2.60    1.80
  12   1   2    0.80    0.60
 -13  -1  -2    0.20    1.70
  13   1   2    1.20    0.70
  13   1   2    0.90    0.60
 -14  -1  -2   -3.10    1.70
  14   1   2    0.20    0.70
  12  -2  -2    1.20    1.20
  12  -2  -2   -0.10    1.30
 -12   2   2    1.40    2.10
  11  -2  -2   -0.30    1.20
  11  -2  -2    1.70    1.00
 -11   2   2   -0.40    1.70
  10  -2  -2    0.20    1.00
  10  -2  -2    0.20    0.80
 -10   2   2    0.40    1.30
   9  -2  -2    1.20    0.90
   9  -2  -2    3.20    1.00
   9  -2  -2    2.20    0.80
  -9   2   2    4.20    1.90
   8  -2  -2   -0.10    0.70
   8  -2  -2   -0.70    0.70
   8  -2  -2    0.70    0.60
  -8   2   2    0.50    1.30
   7  -2  -2   11.00    1.20
   7  -2  -2    8.30    1.10
   7  -2  -2    6.70    1.20
  -7   2   2   12.20    2.10
  -7   2   2    7.20    1.80
   6  -2  -2   44.50    2.20
   6  -2  -2   43.20    2.40
   6  -2  -2   37.30    2.00
   6  -2  -2   37.00    2.20
   6  -2  -2   42.30    2.40
  -6   2   2   36.50    3.20
  -6   2   2   35.90    3.50
   5  -2  -2  130.79    4.80
   5  -2  -2  132.09    4.60
   5  -2  -2  135.39    4.80
   5  -2  -2  140.29    5.20
   5  -2  -2  133.99    4.70
   5  -2  -2  143.39    4.80
  -5   2   2  136.39    5.60
  -5   2   2  130.59    5.80
   4  -2  -2   84.09    3.50
   4  -2  -2   84.89    3.30
   4  -2  -2   82.69    3.20
   4  -2  -2   84.39    3.30
   4  -2  -2   85.79    3.30
   4  -2  -2   83.39    3.20
  -4   2   2   88.09    2.60
  -4   2   2   84.09    2.60
  -4   2   2   80.29    4.00
  -4   2   2   83.39    3.80
   3  -2  -2  123.39    4.20
   3  -2  -2  116.99    4.10
   3  -2  -2  127.19    4.20
   3  -2  -2  117.19    4.20
   3  -2  -2  119.49    4.20
   3  -2  -2  118.69    4.50
  -3   2   2  117.19    4.80
  -3   2   2  116.79    3.90
  -3   2   2  121.99    4.60
  -3   2   2  114.19    3.90
   2  -2  -2   64.09    2.60
   2  -2  -2   66.19    2.60
   2  -2  -2   63.99    2.60
   2  -2  -2   65.69    2.80
   2  -2  -2   65.19    2.60
   2  -2  -2   65.09    2.60
  -2   2   2   67.79    2.60
  -2   2   2   67.19    2.60
  -2   2   2   66.39    2.50
   1  -2  -2  208.48    6.50
   1  -2  -2  206.98    6.50
   1  -2  -2  210.28    6.90
   1  -2  -2  209.58    6.50
   1  -2  -2  216.48    6.50
   1  -2  -2  207.68    6.50
  -1   2   2  206.18    6.40
  -1   2   2  210.38    6.40
  -1   2   2  201.68    6.50
  -1   2   2  208.08    6.50
  -1   2   2  204.58    6.50
   0  -2  -2 1141.09   32.10
   0  -2  -2 1143.39   31.20
   0  -2  -2 1173.98   33.80
   0  -2  -2 1163.98   32.50
   0  -2  -2 1153.48   32.50
   0   2   2 1189.48   32.10
   0   2   2 1180.28   32.60
   0   2   2 1134.99   32.50
   0   2   2 1160.78   31.20
   0   2   2 1140.19   31.70
  -1  -2  -2 1485.35   39.30
  -1  -2  -2 1430.96   42.60
  -1  -2  -2 1460.65   40.50
   1   2   2 1531.25   40.80
   1   2   2 1456.95   39.30
   1   2   2 1488.05   41.20
   1   2   2 1454.55   40.60
   1   2   2 1474.65   41.10
   1   2   2 1484.95   41.10
  -2  -2  -2    2.50    0.60
  -2  -2  -2    2.00    0.50
  -2  -2  -2    2.60    0.60
  -2  -2  -2    2.10    0.50
   2   2   2    1.40    0.50
   2   2   2    2.20    0.60
   2   2   2    2.90    0.60
   2   2   2    1.80    0.30
   2   2   2    2.30    0.50
   2   2   2    2.10    0.50
  -3  -2  -2  415.96   11.60
   3   2   2  417.86   12.00
   3   2   2  403.76   11.80
   3   2   2  416.96   11.90
   3   2   2  402.26   11.80
   3   2   2  424.16   11.80
   4   2   2   20.50    0.90
   4   2   2   20.60    1.10
   4   2   2   21.10    1.10
   4   2   2   19.60    0.90
   4   2   2   20.60    1.10
   4   2   2   20.50    0.90
  -5  -2  -2  574.84   18.20
   5   2   2  585.44   16.50
   5   2   2  594.84   16.20
   5   2   2  601.34   16.50
   5   2   2  602.54   16.80
  -6  -2  -2   39.20    2.70
   6   2   2   43.60    1.70
   6   2   2   41.20    1.90
   6   2   2   41.90    1.60
  -7  -2  -2    0.70    1.00
   7   2   2    0.30    0.40
   7   2   2   -0.80    0.30
  -8  -2  -2    1.80    1.20
   8   2   2    1.60    0.50
   8   2   2    0.70    0.40
  -9  -2  -2   18.00    2.70
   9   2   2   18.70    1.10
 -10  -2  -2    0.80    1.30
  10   2   2    1.00    0.50
 -11  -2  -2   -1.80    1.20
  11   2   2   -0.40    0.50
 -12  -2  -2   -1.80    1.40
 -13  -2  -2    1.50    2.20
 -14  -2  -2    0.00    1.90
  12  -3  -2    0.00    1.40
  12  -3  -2    0.60    1.10
 -12   3   2   -1.10    1.80
  11  -3  -2    1.00    1.10
  11  -3  -2    1.00    1.30
 -11   3   2    1.80    1.90
  10  -3  -2    0.40    1.10
  10  -3  -2    1.60    1.10
 -10   3   2    3.70    2.00
   9  -3  -2    0.70    0.90
   9  -3  -2    0.40    1.10
  -9   3   2    0.90    1.50
   8  -3  -2    0.70    0.90
   8  -3  -2    0.10    0.90
   8  -3  -2    0.20    0.70
  -8   3   2    1.40    1.20
   7  -3  -2   99.69    4.40
   7  -3  -2   98.09    4.20
   7  -3  -2  107.19    4.40
  -7   3   2   93.29    5.40
   6  -3  -2   31.00    2.20
   6  -3  -2   35.20    2.40
   6  -3  -2   33.20    2.20
   6  -3  -2   35.50    2.10
  -6   3   2   26.00    3.00
   5  -3  -2   26.10    1.90
   5  -3  -2   26.60    1.80
   5  -3  -2   28.60    2.00
   5  -3  -2   24.90    2.00
   5  -3  -2   23.70    1.80
   5  -3  -2   29.80    2.00
  -5   3   2   23.70    2.60
  -5   3   2   19.30    2.40
   4  -3  -2   18.90    1.50
   4  -3  -2   20.40    1.90
   4  -3  -2   21.00    1.80
   4  -3  -2   23.60    2.00
   4  -3  -2   20.90    2.00
   4  -3  -2   20.80    1.60
  -4   3   2   19.70    1.20
  -4   3   2   17.50    2.10
  -4   3   2   17.90    2.10
  -4   3   2   20.40    1.20
  -4   3   2   20.60    1.20
   3  -3  -2   38.60    2.10
   3  -3  -2   40.20    2.20
   3  -3  -2   40.30    2.20
   3  -3  -2   38.40    2.30
   3  -3  -2   42.00    2.50
   3  -3  -2   38.00    2.20
  -3   3   2   42.10    2.00
  -3   3   2   45.80    2.10
  -3   3   2   41.80    2.70
  -3   3   2   42.90    2.50
  -3   3   2   40.20    2.00
   2  -3  -2    7.80    1.10
   2  -3  -2    9.20    1.20
   2  -3  -2    8.00    1.00
   2  -3  -2    6.10    1.10
  -2   3   2    7.40    1.00
  -2   3   2    7.10    1.00
  -2   3   2    6.40    1.10
   1  -3  -2  135.19    4.80
   1  -3  -2  137.09    4.80
   1  -3  -2  140.59    4.80
   1  -3  -2  142.69    5.20
  -1   3   2  140.99    4.70
  -1   3   2  131.39    4.80
  -1   3   2  133.89    4.80
  -1   3   2  140.79    4.80
   0  -3  -2  313.17    9.80
   0  -3  -2  316.37   10.40
   0  -3  -2  326.57    9.50
   0  -3  -2  330.77    9.90
   0   3   2  327.97    9.70
   0   3   2  329.57   10.00
   0   3   2  328.47    9.90
   0   3   2  318.17    9.50
   0   3   2  323.07    9.80
  -1  -3  -2  495.75   13.70
  -1  -3  -2  507.85   14.40
  -1  -3  -2  493.25   14.30
  -1  -3  -2  480.05   15.10
   1   3   2  484.25   13.70
   1   3   2  514.15   14.50
   1   3   2  490.25   14.40
   1   3   2  491.75   14.20
   1   3   2  500.55   14.50
   1   3   2  473.35   14.50
  -2  -3  -2  869.01   24.00
  -2  -3  -2  855.11   25.30
  -2  -3  -2  855.31   24.20
  -2  -3  -2  845.62   22.90
   2   3   2  852.01   22.90
   2   3   2  869.41   24.30
   2   3   2  849.22   24.40
   2   3   2  912.91   24.40
   2   3   2  846.72   24.00
   2   3   2  842.32   24.30
   2   3   2  840.12   23.80
   2   3   2  833.72   24.30
  -3  -3  -2   79.09    2.70
  -3  -3  -2   73.29    2.90
  -3  -3  -2   70.59    2.70
   3   3   2   67.59    2.70
   3   3   2   73.59    2.80
   3   3   2   76.89    2.90
   3   3   2   69.99    2.70
   3   3   2   71.79    2.90
   3   3   2   73.09    2.90
  -4  -3  -2   24.10    1.10
  -4  -3  -2   25.50    1.10
   4   3   2   26.70    1.40
   4   3   2   25.90    1.30
   4   3   2   25.90    1.40
   4   3   2   25.00    1.40
   4   3   2   24.70    1.30
   5   3   2    6.30    0.90
   5   3   2    5.30    0.60
   5   3   2    7.00    0.90
   5   3   2    6.20    0.60
   5   3   2    6.80    0.80
  -6  -3  -2   16.50    2.10
   6   3   2   12.10    0.60
   6   3   2   12.90    1.10
   6   3   2   12.50    0.60
   6   3   2   13.70    0.80
   6   3   2   14.20    1.00
   6   3   2   13.80    1.00
  -7  -3  -2   41.30    3.00
   7   3   2   43.00    1.90
   7   3   2   42.50    1.80
   7   3   2   41.20    1.90
  -8  -3  -2    3.10    1.50
   8   3   2    2.40    0.60
   8   3   2    2.00    0.60
  -9  -3  -2   26.60    3.20
   9   3   2   26.30    1.40
 -10  -3  -2   -1.00    1.30
  10   3   2    0.00    0.50
 -11  -3  -2    2.40    1.80
  11   3   2    2.20    0.60
 -12  -3  -2    0.50    1.70
 -13  -3  -2    0.10    1.90
 -14  -3  -2    2.50    2.30
  11  -4  -2    2.10    1.60
  11  -4  -2   -0.50    1.20
 -11   4   2   -0.70    1.80
  10  -4  -2    1.80    1.40
  10  -4  -2   -0.60    1.10
 -10   4   2    2.10    2.00
   9  -4  -2    0.10    1.00
   9  -4  -2   -1.90    1.00
  -9   4   2    1.80    1.50
   8  -4  -2    6.30    1.50
   8  -4  -2    7.20    1.60
  -8   4   2    8.70    2.30
   7  -4  -2    1.10    1.10
   7  -4  -2    1.30    1.00
  -7   4   2    0.70    1.40
   6  -4  -2    4.60    1.30
   6  -4  -2    6.30    1.50
   6  -4  -2    6.90    1.30
   6  -4  -2    6.60    1.50
  -6   4   2    6.30    1.70
   5  -4  -2    8.10    1.40
   5  -4  -2    5.80    1.40
   5  -4  -2    6.60    1.20
   5  -4  -2    4.30    1.20
  -5   4   2    7.90    0.90
  -5   4   2    8.20    1.70
  -5   4   2    8.80    0.90
   4  -4  -2    5.50    1.30
   4  -4  -2    5.40    1.20
   4  -4  -2    5.20    1.20
   4  -4  -2    6.40    1.40
   4  -4  -2    6.20    1.20
  -4   4   2    5.10    0.90
  -4   4   2    4.80    1.30
   3  -4  -2   56.39    2.90
   3  -4  -2   54.89    2.80
   3  -4  -2   53.59    2.90
  -3   4   2   60.19    3.30
  -3   4   2   55.69    2.70
  -3   4   2   54.09    2.60
   2  -4  -2   75.29    3.30
   2  -4  -2   69.79    3.30
   2  -4  -2   68.19    3.20
   2  -4  -2   74.09    3.50
  -2   4   2   70.79    3.10
  -2   4   2   73.29    3.20
  -2   4   2   70.89    3.40
   1  -4  -2   21.20    1.90
   1  -4  -2   20.90    2.00
   1  -4  -2   23.90    2.00
   1  -4  -2   16.90    1.60
  -1   4   2   17.40    1.60
  -1   4   2   19.30    1.80
  -1   4   2   21.00    1.90
  -1   4   2   17.80    1.40
   0  -4  -2   17.60    1.80
   0  -4  -2   21.60    1.90
   0  -4  -2   19.40    1.50
   0   4   2   19.70    1.70
   0   4   2   18.00    1.70
   0   4   2   18.00    1.70
   0   4   2   21.10    1.60
  -1  -4  -2  350.66   10.20
  -1  -4  -2  340.37   10.70
  -1  -4  -2  352.26   10.80
  -1  -4  -2  339.57   11.40
   1   4   2  365.06   10.70
   1   4   2  354.26   10.80
   1   4   2  354.96   11.00
   1   4   2  356.56   10.90
  -2  -4  -2  111.29    3.50
  -2  -4  -2  101.19    4.30
  -2  -4  -2  111.19    4.10
   2   4   2  108.69    4.10
   2   4   2  110.79    4.10
   2   4   2  107.69    4.10
   2   4   2  111.59    4.10
   2   4   2  109.09    4.20
  -3  -4  -2  172.08    6.10
  -3  -4  -2  179.28    5.00
  -3  -4  -2  180.98    5.80
   3   4   2  175.28    5.90
   3   4   2  173.48    5.80
   3   4   2  167.18    5.90
   3   4   2  176.38    5.90
   3   4   2  177.98    6.00
   3   4   2  174.48    5.90
  -4  -4  -2   19.30    1.40
   4   4   2   20.60    1.30
   4   4   2   18.20    1.30
   4   4   2   20.00    1.40
   4   4   2   18.80    1.40
   4   4   2   18.70    1.60
   4   4   2   19.20    1.40
   5   4   2   80.69    3.20
   5   4   2   80.19    3.20
   5   4   2   76.19    3.10
   5   4   2   80.19    3.00
   5   4   2   76.29    3.00
   5   4   2   79.89    3.20
   6   4   2   12.30    1.10
   6   4   2   11.40    1.00
   6   4   2   11.50    1.20
   6   4   2   14.00    1.40
   6   4   2   13.90    1.40
   6   4   2   13.60    1.30
   7   4   2    6.00    0.80
   7   4   2    7.60    0.80
   7   4   2    7.40    1.00
   7   4   2    6.30    1.00
   7   4   2    7.10    1.00
   8   4   2    1.70    0.60
   8   4   2    1.70    0.70
   8   4   2    2.60    0.50
   8   4   2    1.90    0.50
  -9  -4  -2    3.80    1.70
   9   4   2    1.70    0.40
   9   4   2    1.90    0.50
   9   4   2    3.60    0.70
 -10  -4  -2    2.30    1.50
  10   4   2    0.80    0.60
  10   4   2    1.90    0.60
 -11  -4  -2   -0.30    1.50
  11   4   2    0.20    0.60
  11   4   2   -0.10    0.60
 -12  -4  -2    1.90    2.00
  11  -5  -2    3.60    1.60
  11  -5  -2    1.10    1.60
 -11   5   2    0.60    1.90
  10  -5  -2   -1.40    1.10
  10  -5  -2    0.80    1.50
 -10   5   2   -0.40    1.50
   9  -5  -2    0.10    1.00
   9  -5  -2   -1.20    1.10
  -9   5   2    1.70    1.60
   8  -5  -2    9.70    2.00
   8  -5  -2   11.40    1.90
  -8   5   2    6.60    2.10
   7  -5  -2    1.90    1.20
   7  -5  -2    0.30    1.10
  -7   5   2    1.50    1.60
   6  -5  -2    7.10    1.80
   6  -5  -2    8.00    1.60
   6  -5  -2   11.20    1.90
  -6   5   2   14.40    2.50
   5  -5  -2   -0.10    1.00
   5  -5  -2    1.30    1.10
   5  -5  -2   -0.80    0.80
  -5   5   2    1.20    0.70
  -5   5   2    1.10    1.10
   4  -5  -2   51.19    3.00
   4  -5  -2   56.69    3.30
   4  -5  -2   58.79    3.40
   4  -5  -2   54.49    3.30
  -4   5   2   51.99    2.70
  -4   5   2   54.29    2.70
  -4   5   2   54.79    3.50
   3  -5  -2   97.59    4.60
   3  -5  -2  104.39    4.60
   3  -5  -2   98.59    4.30
   3  -5  -2   96.99    4.50
  -3   5   2   94.79    4.10
  -3   5   2   94.99    4.10
  -3   5   2   97.79    4.70
   2  -5  -2   20.80    2.00
   2  -5  -2   24.20    2.30
   2  -5  -2   27.10    2.50
  -2   5   2   24.50    2.20
  -2   5   2   17.80    1.90
   1  -5  -2   17.40    2.00
   1  -5  -2   16.70    1.90
   1  -5  -2   17.60    1.80
  -1   5   2   17.80    1.80
  -1   5   2   18.00    1.90
  -1   5   2   15.60    1.80
   0  -5  -2   -0.60    0.50
   0  -5  -2    0.70    0.90
   0  -5  -2    0.70    0.70
   0   5   2    0.60    0.60
   0   5   2   -0.90    0.50
   0   5   2    0.60    0.60
  -1  -5  -2    7.80    1.20
  -1  -5  -2    7.80    1.40
  -1  -5  -2    6.30    1.00
   1   5   2    7.40    1.30
   1   5   2    6.10    1.20
   1   5   2    8.30    1.40
  -2  -5  -2  672.03   21.70
  -2  -5  -2  702.63   20.60
  -2  -5  -2  712.13   19.60
   2   5   2  729.43   20.80
   2   5   2  704.73   21.00
   2   5   2  712.63   20.50
   2   5   2  701.93   20.90
   2   5   2  711.43   20.70
  -3  -5  -2    9.50    0.90
  -3  -5  -2    7.70    1.10
  -3  -5  -2    6.80    1.20
   3   5   2    8.90    1.20
   3   5   2    7.00    1.20
   3   5   2    5.70    1.00
   3   5   2    8.90    1.30
   3   5   2    8.40    1.30
  -4  -5  -2  118.49    4.70
  -4  -5  -2  124.19    4.40
  -4  -5  -2  121.49    3.50
  -4  -5  -2  131.29    4.50
   4   5   2  118.39    4.60
   4   5   2  121.09    4.60
   4   5   2  124.19    4.60
   4   5   2  118.39    4.70
   4   5   2  119.69    4.70
  -5  -5  -2  107.09    3.60
  -5  -5  -2   97.09    3.90
  -5  -5  -2  104.29    3.60
   5   5   2   98.49    4.00
   5   5   2   97.09    3.90
   5   5   2  104.59    4.10
   5   5   2  100.99    4.10
   5   5   2  101.79    3.90
   5   5   2   94.09    4.00
   5   5   2   99.49    4.00
   6   5   2    7.00    1.20
   6   5   2    7.20    1.00
   6   5   2    5.40    1.00
   6   5   2    6.10    1.10
   6   5   2    6.40    1.10
   6   5   2    5.60    1.10
   7   5   2   -0.40    0.60
   7   5   2    0.60    0.60
   7   5   2   -0.10    0.50
   7   5   2   -0.10    0.60
   8   5   2   20.90    1.80
   8   5   2   17.60    1.40
   8   5   2   20.00    1.80
   8   5   2   18.40    1.40
   9   5   2    0.60    0.50
   9   5   2   -0.30    0.60
   9   5   2   -0.50    0.50
   9   5   2    0.20    0.60
  10   5   2    0.20    0.70
  10   5   2    1.60    0.70
  10   5   2    1.90    0.70
  10   5   2    0.90    0.70
  11   5   2    0.30    0.60
  11   5   2    0.10    0.70
  11   5   2    1.20    0.70
  11   5   2   -0.30    0.60
  12   5   2    1.20    0.70
  12   5   2    0.40    0.60
  12   5   2   -0.30    0.60
  13   5   2   -1.00    0.60
  13   5   2    0.40    0.70
  14   5   2   -0.30    0.70
  14   5   2    0.20    0.70
  10  -6  -2    1.20    1.70
  10  -6  -2   -1.20    1.10
 -10   6   2   -0.60    1.60
   9  -6  -2   -0.70    1.20
   9  -6  -2   -0.20    1.40
  -9   6   2    1.80    1.70
   8  -6  -2    9.00    2.20
   8  -6  -2    6.90    1.80
  -8   6   2    7.70    2.30
   7  -6  -2    0.80    1.30
   7  -6  -2   -1.10    0.90
  -7   6   2    1.00    1.40
   6  -6  -2    0.90    1.30
   6  -6  -2    3.10    1.20
   6  -6  -2    0.50    1.20
  -6   6   2    0.60    0.60
  -6   6   2   -0.80    1.00
   5  -6  -2   28.80    3.20
   5  -6  -2   27.50    2.80
   5  -6  -2   20.60    2.60
  -5   6   2   25.50    1.90
  -5   6   2   26.30    3.30
   4  -6  -2    1.70    1.10
   4  -6  -2    2.90    1.20
  -4   6   2    1.40    0.90
  -4   6   2   -0.10    1.00
   3  -6  -2   57.99    3.40
   3  -6  -2   56.49    3.50
  -3   6   2   56.39    3.60
  -3   6   2   60.19    3.20
  -3   6   2   54.09    3.10
   2  -6  -2   74.69    3.80
   2  -6  -2   73.19    3.90
  -2   6   2   69.89    3.60
  -2   6   2   71.79    3.60
   1  -6  -2   48.80    2.90
   1  -6  -2   42.30    2.90
  -1   6   2   44.60    2.80
  -1   6   2   42.80    2.80
  -1   6   2   46.30    2.70
   0  -6  -2   11.00    1.50
   0  -6  -2   11.20    1.70
   0  -6  -2   12.50    1.80
   0   6   2   14.70    1.80
   0   6   2   13.20    1.90
   0   6   2   16.00    2.00
  -1  -6  -2   75.39    3.70
  -1  -6  -2   70.79    3.50
  -1  -6  -2   80.59    4.00
   1   6   2   81.39    3.80
   1   6   2   69.29    3.60
   1   6   2   70.49    3.60
  -2  -6  -2  507.35   15.60
  -2  -6  -2  518.05   16.60
   2   6   2  520.15   15.90
   2   6   2  510.95   15.70
   2   6   2  490.95   15.90
  -3  -6  -2  581.14   15.80
  -3  -6  -2  542.45   16.50
  -3  -6  -2  529.15   17.40
   3   6   2  556.14   16.90
   3   6   2  543.65   16.80
   3   6   2  546.45   17.00
  -4  -6  -2    1.10    0.80
  -4  -6  -2    0.80    0.80
  -4  -6  -2    0.90    0.40
   4   6   2    1.30    0.80
   4   6   2    0.50    0.70
   4   6   2    2.00    0.90
   4   6   2    2.10    0.90
   4   6   2    1.20    0.80
  -5  -6  -2   21.40    2.00
  -5  -6  -2   22.00    1.60
   5   6   2   22.70    2.10
   5   6   2   24.10    1.80
   5   6   2   22.80    2.10
   5   6   2   23.70    2.20
   5   6   2   26.50    2.40
  -6  -6  -2   50.29    2.50
   6   6   2   52.49    2.90
   6   6   2   51.49    2.80
   6   6   2   46.30    2.80
   6   6   2   52.79    2.90
   6   6   2   51.19    2.70
   7   6   2    7.00    1.30
   7   6   2    5.30    1.20
   7   6   2    6.90    1.20
   7   6   2    6.10    1.10
   8   6   2   26.10    1.90
   8   6   2   21.10    2.00
   8   6   2   22.60    2.10
   8   6   2   23.50    2.20
   9   6   2    1.70    0.80
   9   6   2    0.00    0.80
   9   6   2    1.00    0.80
   9   6   2    1.00    0.80
  10   6   2    0.50    0.70
  10   6   2    0.90    0.70
  10   6   2    1.40    0.80
  10   6   2    0.70    0.80
  11   6   2    0.70    0.70
  11   6   2    0.90    0.90
  11   6   2    1.80    0.80
  12   6   2   -0.10    0.80
  12   6   2    0.90    0.80
  12   6   2    1.20    0.80
  13   6   2    0.10    0.80
  14   6   2    0.20    0.80
   9  -7  -2    1.10    1.60
   9  -7  -2   -0.20    1.50
  -9   7   2    1.60    1.80
   8  -7  -2   -0.10    1.20
   8  -7  -2    1.20    1.60
  -8   7   2    0.70    1.70
   7  -7  -2    1.30    1.50
   7  -7  -2   -0.90    1.20
  -7   7   2   -0.30    1.30
   6  -7  -2    3.30    1.70
   6  -7  -2    4.80    1.70
   6  -7  -2    1.80    1.30
  -6   7   2    4.00    1.00
  -6   7   2    5.10    1.90
   5  -7  -2   32.60    3.50
   5  -7  -2   29.30    3.10
   5  -7  -2   33.20    3.70
  -5   7   2   31.90    3.60
  -5   7   2   28.60    2.30
   4  -7  -2    0.50    1.20
   4  -7  -2   -0.50    1.00
   4  -7  -2    1.30    1.10
  -4   7   2   -0.60    0.80
  -4   7   2    0.20    1.00
   3  -7  -2   22.40    2.70
   3  -7  -2   25.80    2.70
  -3   7   2   24.30    2.60
  -3   7   2   29.10    3.20
  -3   7   2   27.50    2.80
   2  -7  -2   26.50    2.90
   2  -7  -2   26.00    2.70
  -2   7   2   23.00    2.50
  -2   7   2   26.80    2.70
   1  -7  -2   36.20    3.10
   1  -7  -2   32.00    3.10
  -1   7   2   22.00    2.50
  -1   7   2   32.10    3.00
   0  -7  -2    1.30    1.10
   0  -7  -2    0.10    0.60
   0  -7  -2    1.50    1.00
   0   7   2    0.30    0.80
   0   7   2    0.10    0.90
   0   7   2    0.40    0.80
  -1  -7  -2    1.70    0.90
  -1  -7  -2    2.10    1.10
  -1  -7  -2    1.00    0.90
   1   7   2    2.70    1.10
   1   7   2    1.60    1.00
   1   7   2    1.60    1.10
  -2  -7  -2   22.70    2.40
  -2  -7  -2   28.10    2.80
   2   7   2   23.90    2.40
   2   7   2   25.10    2.60
   2   7   2   30.60    2.80
  -3  -7  -2   18.70    2.30
  -3  -7  -2   23.00    2.30
   3   7   2   19.90    2.20
   3   7   2   18.90    2.30
   3   7   2   20.10    2.30
  -4  -7  -2   50.09    2.90
  -4  -7  -2   43.60    3.00
   4   7   2   46.50    2.90
   4   7   2   44.10    3.00
   4   7   2   47.50    3.00
   4   7   2   47.70    3.00
  -5  -7  -2   -0.20    0.40
  -5  -7  -2    0.10    0.70
  -5  -7  -2    0.70    0.80
   5   7   2   -0.50    0.70
   5   7   2    1.20    0.90
   5   7   2    0.60    0.90
   5   7   2   -1.10    0.60
  -6  -7  -2    1.50    0.80
   6   7   2    1.70    1.10
   6   7   2    3.60    1.10
   6   7   2    1.70    1.00
   6   7   2    1.80    1.00
   7   7   2    4.30    1.10
   7   7   2    6.70    1.40
   7   7   2    5.20    1.30
   8   7   2    1.90    1.00
   8   7   2   -0.10    0.80
   9   7   2    0.70    0.80
   9   7   2    1.50    0.90
  10   7   2    9.70    1.60
  10   7   2    8.80    1.50
  11   7   2   -0.10    0.80
  11   7   2    1.00    0.90
  12   7   2   -0.10    0.90
  12   7   2   -0.30    0.80
  13   7   2   -0.10    1.00
  13   7   2   -0.50    0.90
  14   7   2    0.60    1.00
   9  -8  -2   -1.40    1.70
   9  -8  -2    0.90    1.90
  -9   8   2   -0.40    1.70
   8  -8  -2    2.50    1.90
   8  -8  -2    0.50    1.60
  -8   8   2    4.00    2.20
   7  -8  -2    0.20    1.50
   7  -8  -2    1.80    1.70
  -7   8   2    0.90    1.50
   6  -8  -2    0.50    1.30
   6  -8  -2   -2.20    1.30
   6  -8  -2    1.50    1.90
  -6   8   2    1.10    1.50
  -6   8   2    0.20    0.80
   5  -8  -2    0.00    1.20
   5  -8  -2   -0.70    1.30
   5  -8  -2    0.10    1.30
  -5   8   2    0.80    1.00
  -5   8   2    1.70    1.50
   4  -8  -2   -0.10    1.20
   4  -8  -2   -0.20    1.20
   4  -8  -2    2.40    1.60
  -4   8   2    1.40    1.30
  -4   8   2    0.30    1.00
   3  -8  -2    5.40    1.70
   3  -8  -2   11.60    2.40
   3  -8  -2    6.70    1.80
  -3   8   2    7.20    1.80
  -3   8   2    5.80    1.50
   2  -8  -2    4.00    1.40
   2  -8  -2    4.60    1.60
   2  -8  -2    3.00    1.60
  -2   8   2    5.50    1.50
  -2   8   2    2.80    1.40
   1  -8  -2    1.40    1.30
   1  -8  -2    1.30    1.00
   1  -8  -2    0.20    1.10
  -1   8   2    1.90    1.10
  -1   8   2    2.10    1.20
   0  -8  -2   -0.30    1.00
   0  -8  -2    0.00    1.00
   0  -8  -2    0.50    0.90
   0   8   2    1.70    1.00
   0   8   2   -0.70    0.90
  -1  -8  -2   17.10    2.30
  -1  -8  -2   15.40    2.00
  -1  -8  -2   11.90    2.30
   1   8   2   17.10    2.40
   1   8   2   13.50    2.00
   1   8   2   13.30    2.10
  -2  -8  -2  212.28    9.10
  -2  -8  -2  243.08    8.70
   2   8   2  223.38    8.90
   2   8   2  233.58    8.80
   2   8   2  235.08    8.80
  -3  -8  -2  112.59    5.70
  -3  -8  -2  119.79    5.40
   3   8   2  116.89    5.60
   3   8   2  133.89    5.80
   3   8   2  118.49    5.50
  -4  -8  -2   30.90    2.90
  -4  -8  -2   17.00    2.30
   4   8   2   24.90    2.60
   4   8   2   24.20    2.60
   4   8   2   23.80    2.80
  -5  -8  -2   -0.30    0.80
   5   8   2   -0.40    0.90
   5   8   2    0.40    0.80
   5   8   2    0.10    0.80
  -6  -8  -2    0.10    0.80
   6   8   2    1.50    1.10
   6   8   2    0.60    0.90
   6   8   2    0.70    0.90
  -7  -8  -2   16.20    1.80
   7   8   2   14.70    2.00
   7   8   2   10.00    1.80
   8   8   2    1.30    1.00
   8   8   2    0.40    0.90
   9   8   2    0.60    0.90
   9   8   2    0.70    0.90
  10   8   2    9.10    1.70
  10   8   2    4.10    1.40
  11   8   2    0.80    1.00
  11   8   2   -0.60    0.90
  12   8   2    0.40    1.10
  12   8   2    0.00    1.00
  13   8   2    1.10    1.20
  13   8   2    0.60    1.10
   8  -9  -2    1.40    2.00
   8  -9  -2   -0.80    1.80
  -8   9   2    3.70    2.10
   7  -9  -2   -1.20    1.40
   7  -9  -2   -0.40    1.80
  -7   9   2    1.40    2.00
   6  -9  -2   -0.50    1.70
   6  -9  -2    0.60    1.50
   6  -9  -2    3.70    2.30
  -6   9   2    2.20    1.10
  -6   9   2   -1.80    1.40
   5  -9  -2    1.30    1.70
   5  -9  -2    0.40    1.90
   5  -9  -2    0.90    1.50
  -5   9   2   -0.80    1.00
  -5   9   2    0.40    1.50
   4  -9  -2    1.50    1.50
   4  -9  -2   -0.10    1.50
   4  -9  -2    1.70    1.70
  -4   9   2    0.80    1.20
  -4   9   2    4.20    1.80
   3  -9  -2    3.40    1.60
   3  -9  -2    1.20    1.60
   3  -9  -2    1.70    1.50
  -3   9   2   -0.70    0.90
  -3   9   2    0.80    1.20
   2  -9  -2   -2.10    1.10
   2  -9  -2   -0.50    1.10
   2  -9  -2   -0.40    1.30
  -2   9   2   -0.20    1.00
  -2   9   2   -0.40    0.90
   1  -9  -2    6.20    1.80
   1  -9  -2    2.80    1.80
  -1   9   2    5.80    1.70
  -1   9   2    6.30    1.80
   0  -9  -2   24.30    2.90
   0  -9  -2   18.80    2.80
   0   9   2   18.80    2.60
   0   9   2   26.20    3.20
  -1  -9  -2    6.70    1.80
  -1  -9  -2    2.50    1.40
   1   9   2    6.10    1.80
   1   9   2    5.80    1.70
  -2  -9  -2    1.20    1.10
  -2  -9  -2    1.20    1.30
   2   9   2    1.30    1.20
   2   9   2    3.30    1.50
   2   9   2    0.40    1.00
  -3  -9  -2   52.09    3.60
  -3  -9  -2   46.20    3.70
   3   9   2   58.49    3.90
   3   9   2   61.29    3.90
   3   9   2   54.89    3.80
  -4  -9  -2    3.00    1.30
  -4  -9  -2    4.50    1.40
   4   9   2    3.70    1.50
   4   9   2    2.00    1.40
   4   9   2    2.70    1.50
  -5  -9  -2   16.90    2.40
   5   9   2   18.70    2.50
   5   9   2   36.40    3.60
   5   9   2   18.30    2.60
  -6  -9  -2    1.40    1.00
   6   9   2    1.70    1.30
   6   9   2    2.80    1.20
   6   9   2    1.50    1.40
  -7  -9  -2    7.60    1.50
   7   9   2   10.20    2.00
   7   9   2    8.70    1.80
   8   9   2    1.40    1.10
   8   9   2    1.20    1.20
   9   9   2   -0.60    0.90
   9   9   2    2.30    1.20
  10   9   2   -1.30    1.00
  10   9   2    0.90    1.30
  11   9   2    2.90    1.50
  11   9   2    2.90    1.40
  12   9   2   -0.20    1.10
  12   9   2    1.00    1.20
  13   9   2    0.00    1.20
  13   9   2    0.60    1.20
   7 -10  -2    0.30    2.00
   6 -10  -2    1.10    2.00
   6 -10  -2   -0.40    2.30
  -6  10   2   -0.40    1.00
  -6  10   2   -0.40    1.60
   5 -10  -2   -1.20    1.60
   5 -10  -2    3.60    2.40
  -5  10   2   -0.60    1.60
  -5  10   2   -0.10    1.10
   4 -10  -2    2.00    2.00
   4 -10  -2    5.20    2.50
  -4  10   2    4.60    1.70
  -4  10   2    0.80    1.60
   3 -10  -2    0.10    1.60
   3 -10  -2    4.40    2.10
  -3  10   2   -0.10    1.20
  -3  10   2   -0.10    1.20
   2 -10  -2    5.20    2.40
   2 -10  -2    5.10    1.90
  -2  10   2    2.70    1.60
  -2  10   2    4.80    1.80
   1 -10  -2    0.90    1.70
   1 -10  -2    1.80    1.60
  -1  10   2    0.10    1.10
  -1  10   2    2.70    1.60
   0 -10  -2   -1.10    1.30
   0 -10  -2    2.10    1.30
   0  10   2    1.50    1.40
   0  10   2   -0.50    1.00
  -1 -10  -2    2.00    1.50
  -1 -10  -2    3.60    1.70
   1  10   2    2.70    1.50
   1  10   2    1.40    1.40
  -2 -10  -2    7.40    1.90
  -2 -10  -2    7.90    2.20
   2  10   2    7.90    2.00
   2  10   2    6.00    2.00
  -3 -10  -2   -0.50    1.20
  -3 -10  -2   -0.80    1.20
   3  10   2   -0.60    1.20
   3  10   2    1.10    1.40
  -4 -10  -2    6.20    1.90
   4  10   2    9.90    2.20
   4  10   2    6.50    2.00
   4  10   2    8.70    2.20
  -5 -10  -2    4.10    1.70
   5  10   2    6.80    2.00
   5  10   2    4.10    1.50
   5  10   2    4.20    1.80
  -6 -10  -2   -0.20    1.00
   6  10   2   -0.50    1.10
   6  10   2    0.60    1.20
   6  10   2    0.30    1.20
  -7 -10  -2   19.20    2.50
   7  10   2   25.40    3.10
   7  10   2   25.30    3.00
   8  10   2   -0.20    1.20
   8  10   2    1.00    1.30
   9  10   2    1.40    1.50
   9  10   2    0.50    1.20
  10  10   2   -0.40    1.20
  10  10   2    0.00    1.20
  11  10   2   -0.30    1.20
  11  10   2    0.10    1.30
  12  10   2   -0.90    1.20
  12  10   2    1.00    1.40
   5 -11  -2   -1.10    1.80
   5 -11  -2    3.70    2.80
  -5  11   2   -0.30    1.30
   4 -11  -2    1.90    2.40
   4 -11  -2    1.40    1.90
  -4  11   2    0.80    1.40
   3 -11  -2   -0.70    1.70
   3 -11  -2    1.70    2.20
  -3  11   2    1.60    1.50
   2 -11  -2   -0.10    2.20
   2 -11  -2   -0.30    1.50
  -2  11   2    1.20    1.60
  -2  11   2   -0.10    1.20
   1 -11  -2   -1.30    1.70
   1 -11  -2    3.10    1.80
  -1  11   2   -0.70    1.30
   0 -11  -2    1.80    1.70
   0 -11  -2    2.10    1.70
   0  11   2   -1.40    1.40
   0  11   2    0.40    1.30
  -1 -11  -2   -1.30    1.30
  -1 -11  -2   -0.60    1.50
   1  11   2    0.10    1.30
   1  11   2   -0.90    1.10
  -2 -11  -2   -1.10    1.20
  -2 -11  -2    4.40    1.90
   2  11   2    2.00    1.40
   2  11   2    1.80    1.60
  -3 -11  -2   -0.70    1.20
   3  11   2   -1.80    1.10
   3  11   2   -0.90    1.30
  -4 -11  -2    5.20    1.80
   4  11   2    3.20    1.70
   4  11   2    7.00    2.10
  -5 -11  -2    3.00    1.70
   5  11   2    7.10    2.20
   5  11   2    4.70    1.90
   5  11   2    5.30    2.00
  -6 -11  -2    0.50    1.20
   6  11   2    0.80    1.60
   6  11   2    3.10    1.70
   6  11   2    1.30    1.50
  -7 -11  -2    0.80    1.20
   7  11   2   -0.80    1.30
   7  11   2    0.70    1.30
   8  11   2   -0.30    1.30
   8  11   2   -0.90    1.30
   9  11   2   -0.20    1.50
   9  11   2    0.90    1.40
  10  11   2    2.30    1.60
  10  11   2   -0.50    1.30
  11  11   2    0.60    1.50
  11  11   2   -0.50    1.40
   4 -12  -2   -0.40    2.60
   4 -12  -2    1.10    2.30
  -4  12   2    0.40    1.50
   3 -12  -2   -1.50    2.20
   3 -12  -2   -1.80    1.90
  -3  12   2    0.20    1.30
   2 -12  -2    0.40    2.00
   2 -12  -2   -1.70    1.90
  -2  12   2    0.20    1.50
   1 -12  -2   -2.40    1.60
   1 -12  -2   -0.70    1.70
  -1  12   2    0.00    1.30
   0 -12  -2   10.10    2.80
   0 -12  -2    6.60    2.70
   0  12   2    8.20    2.30
  -1 -12  -2    2.90    2.00
  -1 -12  -2   -0.30    1.80
   1  12   2   -0.50    1.50
   1  12   2   -1.80    1.30
  -2 -12  -2   -0.70    1.50
   2  12   2    1.50    1.70
   2  12   2    1.40    1.60
  -3 -12  -2    1.00    1.50
   3  12   2   -0.60    1.40
   3  12   2    0.40    1.40
  -4 -12  -2    0.80    1.70
   4  12   2   11.40    2.80
   4  12   2    3.80    2.00
  -5 -12  -2    3.60    1.90
   5  12   2    0.20    1.70
   5  12   2    1.70    1.90
  -6 -12  -2    1.50    1.30
   6  12   2   -1.40    1.40
   6  12   2    1.10    1.80
  -7 -12  -2    0.40    1.30
   7  12   2   -0.80    1.40
   8  12   2   -0.20    1.40
   8  12   2   -1.20    1.30
   9  12   2   -1.80    1.40
   9  12   2   -0.70    1.60
  10  12   2    1.20    1.60
  10  12   2   -2.20    1.50
   2 -13  -2   -0.30    2.20
   2 -13  -2    1.60    2.70
  -2  13   2   -1.10    1.50
   1 -13  -2   -2.70    2.10
   1 -13  -2    0.50    2.20
  -1  13   2   -0.30    1.40
   0 -13  -2    4.50    2.50
   0 -13  -2    6.00    2.90
   0  13   2    2.70    1.90
  -1 -13  -2   -1.80    1.80
   1  13   2    0.30    1.70
  -2 -13  -2    3.80    2.10
   2  13   2   -0.50    1.50
   2  13   2   -0.70    1.60
  -3 -13  -2   -1.70    1.60
   3  13   2   -0.20    1.70
   3  13   2    1.10    1.80
  -4 -13  -2    2.30    1.90
   4  13   2    1.50    1.90
   4  13   2    3.20    2.30
  -5 -13  -2    0.10    1.50
   5  13   2    2.90    2.20
   5  13   2    0.90    1.80
  -6 -13  -2    3.00    1.70
   6  13   2    2.10    2.20
   6  13   2    2.30    1.70
  -7 -13  -2    1.10    1.50
   7  13   2   -0.80    1.50
   8  13   2   -0.80    1.60
   9  13   2    1.20    1.80
   1  14   2   -0.40    1.70
  -2 -14  -2   -0.60    2.30
   2  14   2    3.10    2.20
  -3 -14  -2    1.90    2.50
   3  14   2    1.20    2.00
   3  14   2    3.90    2.30
  -4 -14  -2    1.40    2.00
   4  14   2    0.70    2.00
   4  14   2    0.70    2.10
  -5 -14  -2   -0.10    1.70
   5  14   2    0.30    1.80
   5  14   2   -2.30    1.90
  -6 -14  -2   -1.10    1.60
   6  14   2    0.30    2.00
  -7 -14  -2   -0.50    1.60
   7  14   2   -1.20    1.80
   5  13  -3    6.80    2.70
   5  13  -3    4.10    2.50
  -5 -13   3    5.00    2.20
   4  13  -3   -0.40    2.00
   4  13  -3   -1.20    1.80
   3  13  -3   -0.20    1.90
   3  13  -3    0.60    2.00
   2  13  -3   -1.20    1.70
   2  13  -3    0.50    2.10
   1  13  -3   -0.80    1.70
  -1 -13   3    0.20    2.00
   0  13  -3   -0.90    1.60
   0 -13   3   -1.30    1.70
   8  12  -3    0.20    1.70
   7  12  -3    1.30    1.90
   6  12  -3   -0.80    1.60
  -6 -12   3    1.50    1.60
   5  12  -3    2.50    2.00
   5  12  -3   -0.20    1.80
   4  12  -3   -1.00    1.40
   4  12  -3   -0.40    1.80
   3  12  -3    2.50    1.90
   3  12  -3    1.60    1.90
   2  12  -3    1.50    2.00
   2  12  -3    6.20    2.50
  -2 -12   3    2.60    1.90
   1  12  -3    1.40    1.90
   1  12  -3    0.40    1.80
  -1 -12   3   -0.60    1.60
   0  12  -3    0.40    1.60
   0 -12   3    0.90    1.70
  -1  12  -3    9.00    2.80
   1 -12   3    5.20    2.30
   1 -12   3    8.20    3.00
  -2  12  -3    2.00    1.90
   2 -12   3    2.70    2.60
   2 -12   3    0.50    2.00
  -3  12  -3    0.30    1.50
   3 -12   3   -1.10    2.30
   3 -12   3    2.60    2.30
   9  11  -3    2.20    2.00
   9  11  -3    3.80    2.00
   8  11  -3   10.30    2.70
   8  11  -3   11.50    2.70
   7  11  -3    3.90    2.10
   7  11  -3    0.60    1.70
   6  11  -3   -0.40    1.40
  -6 -11   3    1.60    1.40
   5  11  -3   -1.20    1.50
   5  11  -3    3.00    1.70
   4  11  -3   -0.70    1.70
   4  11  -3    0.80    1.70
   3  11  -3    2.00    1.60
   3  11  -3    0.40    1.80
  -3 -11   3   -0.70    1.30
   2  11  -3    0.20    1.50
   2  11  -3    0.30    1.60
  -2 -11   3    0.90    1.50
   1  11  -3    1.40    1.80
   1  11  -3    0.30    1.60
  -1 -11   3   -1.20    1.30
   0  11  -3   -0.40    1.50
   0  11  -3    2.20    1.70
   0 -11   3    2.80    2.00
   0 -11   3   -1.80    1.60
  -1  11  -3   -1.80    1.20
   1 -11   3   -1.20    1.50
   1 -11   3    1.80    2.10
  -2  11  -3    1.60    1.50
   2 -11   3   -0.10    1.70
   2 -11   3    0.90    1.90
  -3  11  -3    0.90    1.80
   3 -11   3    1.80    2.00
   3 -11   3   -0.60    2.00
  -4  11  -3   -0.10    1.40
   4 -11   3    0.80    2.20
   4 -11   3   -3.00    1.70
  -5  11  -3    2.20    1.60
   5 -11   3   -0.40    2.20
  10  10  -3   -1.90    1.40
  10  10  -3    0.30    1.50
   9  10  -3   -1.50    1.40
   9  10  -3    0.50    1.40
   8  10  -3    2.60    1.70
   8  10  -3    0.50    1.50
   7  10  -3    1.80    1.60
   7  10  -3   -1.50    1.20
  -7 -10   3   -0.10    1.20
   6  10  -3   -0.20    1.50
   6  10  -3    0.10    1.30
   5  10  -3   10.30    2.30
   5  10  -3   13.30    2.60
   5  10  -3    8.60    2.40
   4  10  -3    8.20    2.30
   4  10  -3   10.00    2.50
  -4 -10   3    6.70    2.00
   3  10  -3    2.30    1.70
   3  10  -3    3.80    1.60
  -3 -10   3   -0.40    1.20
   2  10  -3    1.80    1.50
   2  10  -3   -0.20    1.40
  -2 -10   3   -0.50    1.20
   1  10  -3    2.40    1.60
   1  10  -3    4.60    1.90
  -1 -10   3    2.30    1.80
  -1 -10   3    2.80    1.70
   0  10  -3    0.60    1.30
   0  10  -3    0.00    1.40
   0 -10   3    3.90    2.00
   0 -10   3    2.80    1.80
  -1  10  -3    0.50    1.30
   1 -10   3    3.20    2.00
   1 -10   3    1.30    1.70
  -2  10  -3    0.50    1.40
   2 -10   3   -1.70    1.30
   2 -10   3   -0.60    1.60
  -3  10  -3   -2.10    1.00
   3 -10   3   -0.90    1.70
   3 -10   3   -0.70    1.40
  -4  10  -3    0.20    1.30
   4 -10   3    0.60    1.70
   4 -10   3   -1.30    1.60
  -5  10  -3   -0.10    1.40
   5 -10   3   -1.90    1.70
  -6  10  -3    1.00    1.30
   6 -10   3    2.60    2.40
  11   9  -3    1.90    1.50
  11   9  -3   -0.60    1.20
  10   9  -3   -1.70    1.00
  10   9  -3    0.20    1.40
   9   9  -3   -1.20    1.30
   9   9  -3   -1.70    1.10
   8   9  -3    6.00    1.90
   8   9  -3    5.50    1.80
   7   9  -3   -0.90    1.00
   7   9  -3   -0.40    1.10
  -7  -9   3    0.50    1.00
   6   9  -3    1.50    1.40
   6   9  -3    4.00    1.60
   5   9  -3    1.40    1.50
   5   9  -3    1.30    1.40
   5   9  -3    1.70    1.30
   4   9  -3    1.30    1.30
   4   9  -3   -0.10    1.30
   4   9  -3   -0.10    1.20
  -4  -9   3    0.90    1.20
   3   9  -3    5.40    1.70
   3   9  -3    5.30    1.90
   3   9  -3    4.30    1.80
  -3  -9   3    5.50    1.70
   2   9  -3    0.30    1.30
   2   9  -3    0.40    1.10
  -2  -9   3    0.40    1.30
  -2  -9   3   -0.60    1.00
   1   9  -3    0.20    1.20
   1   9  -3    4.60    1.80
  -1  -9   3   -0.20    1.30
  -1  -9   3    0.00    1.30
   0   9  -3    1.60    1.50
   0   9  -3    3.30    1.60
   0  -9   3    3.50    1.70
   0  -9   3    3.20    1.80
  -1   9  -3   14.20    2.50
  -1   9  -3   22.10    3.20
   1  -9   3   13.80    2.60
   1  -9   3   17.20    2.80
  -2   9  -3    2.00    1.40
   2  -9   3    1.80    1.60
   2  -9   3    1.20    1.60
  -3   9  -3   12.60    2.40
   3  -9   3   13.50    2.80
   3  -9   3   12.90    2.80
  -4   9  -3    4.20    1.70
   4  -9   3    7.50    2.30
   4  -9   3    4.50    2.00
  -5   9  -3    0.10    1.20
   5  -9   3   -0.50    1.60
  -6   9  -3    5.50    1.60
   6  -9   3    9.30    2.60
   7  -9   3    1.70    2.00
  12   8  -3   -1.60    1.20
  12   8  -3    0.50    1.40
  11   8  -3   -0.40    1.20
  11   8  -3   -0.40    1.20
  10   8  -3    0.70    1.20
  10   8  -3   -1.80    1.00
   9   8  -3   -0.90    0.90
   9   8  -3   -0.50    1.10
   8   8  -3    8.60    1.80
   8   8  -3    5.80    1.80
   7   8  -3    8.00    1.90
   7   8  -3    9.00    2.00
  -7  -8   3   10.40    1.70
   6   8  -3   -1.00    0.90
   6   8  -3    0.40    1.00
   5   8  -3   21.60    2.90
   5   8  -3   17.40    2.50
   5   8  -3   22.50    2.80
  -5  -8   3   14.70    2.10
   4   8  -3    7.10    1.80
   4   8  -3    5.40    1.80
   4   8  -3    2.00    1.30
  -4  -8   3    6.10    1.60
   3   8  -3   10.70    2.00
   3   8  -3   12.10    2.30
   3   8  -3    8.20    1.80
  -3  -8   3   10.70    2.00
  -3  -8   3   12.10    2.10
   2   8  -3    2.40    1.40
   2   8  -3    4.40    1.50
   2   8  -3    3.10    1.40
  -2  -8   3    0.10    1.00
  -2  -8   3    2.70    1.40
   1   8  -3   20.40    2.90
   1   8  -3   23.60    3.00
  -1  -8   3   15.80    2.50
  -1  -8   3   22.90    2.80
   0   8  -3    1.20    1.30
   0   8  -3    0.90    1.20
   0  -8   3    6.20    1.80
   0  -8   3    2.60    1.50
  -1   8  -3   31.10    3.50
  -1   8  -3   42.90    4.00
   1  -8   3   33.40    3.50
  -2   8  -3    1.10    1.30
  -2   8  -3    6.90    1.80
   2  -8   3    2.80    1.50
   2  -8   3    3.90    1.70
  -3   8  -3    3.10    1.40
   3  -8   3    0.50    1.20
   3  -8   3   -0.20    1.30
   3  -8   3   -0.40    1.40
  -4   8  -3    0.30    1.10
   4  -8   3   -0.70    1.10
   4  -8   3    0.80    1.40
   4  -8   3    2.10    1.50
  -5   8  -3    3.40    1.40
   5  -8   3    5.70    1.90
   5  -8   3    5.00    1.90
   5  -8   3    8.70    2.40
  -6   8  -3    0.30    1.00
   6  -8   3    0.20    1.40
   6  -8   3   -1.50    1.50
   7  -8   3    0.90    1.70
   7  -8   3   -0.30    1.70
   8  -8   3    2.50    1.90
   8  -8   3    3.40    2.10
  12   7  -3    0.90    1.10
  12   7  -3    0.20    1.40
  11   7  -3    1.80    1.30
  11   7  -3    0.20    1.20
  10   7  -3    2.50    1.30
  10   7  -3    0.60    1.10
   9   7  -3   -0.80    1.00
   9   7  -3    0.20    1.00
   8   7  -3   26.20    2.70
   8   7  -3   18.80    2.50
   7   7  -3    0.50    1.00
   7   7  -3    2.10    1.10
  -7  -7   3   -0.50    0.60
  -7  -7   3    1.50    1.10
   6   7  -3   23.30    2.60
   6   7  -3   17.20    2.30
   5   7  -3    0.00    1.00
   5   7  -3    1.10    1.10
   5   7  -3    0.30    1.00
  -5  -7   3   -0.20    0.70
   4   7  -3    6.50    1.60
   4   7  -3    9.10    1.80
   4   7  -3    6.20    1.50
  -4  -7   3    3.70    1.20
   3   7  -3   57.99    3.60
   3   7  -3   53.79    3.50
   3   7  -3   57.39    3.60
  -3  -7   3   48.80    3.30
  -3  -7   3   59.19    3.50
   2   7  -3   24.70    2.70
   2   7  -3   28.90    3.10
   2   7  -3   22.70    2.60
  -2  -7   3   22.50    2.60
  -2  -7   3   23.50    2.60
   1   7  -3    1.50    1.10
   1   7  -3    1.70    1.20
   1   7  -3    1.70    1.10
  -1  -7   3    1.80    1.20
  -1  -7   3    1.10    1.10
   0   7  -3   25.50    3.00
   0   7  -3   27.80    3.00
   0   7  -3   26.80    3.00
   0  -7   3   27.80    2.90
   0  -7   3   23.20    2.80
   0  -7   3   25.80    3.10
  -1   7  -3   59.69    3.90
  -1   7  -3   60.29    3.80
   1  -7   3   64.09    4.20
   1  -7   3   64.09    3.80
   1  -7   3   64.09    3.90
  -2   7  -3    0.70    1.00
  -2   7  -3   -0.90    0.90
   2  -7   3    0.30    1.00
   2  -7   3    0.70    1.30
   2  -7   3    0.00    1.20
  -3   7  -3  133.49    5.90
  -3   7  -3  120.39    5.90
   3  -7   3  122.19    6.20
   3  -7   3  120.49    6.30
   3  -7   3  133.39    6.10
  -4   7  -3    1.20    1.10
   4  -7   3   -0.60    1.00
   4  -7   3    0.90    1.30
   4  -7   3   -0.90    1.10
  -5   7  -3    1.60    1.10
   5  -7   3    0.90    1.40
   5  -7   3    0.30    1.20
   5  -7   3    1.10    1.30
  -6   7  -3    2.30    1.10
   6  -7   3   -0.40    1.30
   6  -7   3    2.60    1.40
  -7   7  -3   -0.10    0.80
   7  -7   3    0.70    1.70
   7  -7   3    0.30    1.30
   8  -7   3    2.00    1.60
   8  -7   3    0.20    1.60
   9  -7   3    0.50    1.60
   9  -7   3   -0.10    1.40
  12   6  -3    2.00    1.30
  12   6  -3    0.00    1.00
 -12  -6   3    0.50    1.80
  11   6  -3    1.40    1.20
  11   6  -3    1.10    1.00
 -11  -6   3   -1.50    1.30
  10   6  -3    1.30    1.00
  10   6  -3    2.50    1.20
 -10  -6   3    2.70    1.70
   9   6  -3    3.20    1.20
   9   6  -3    2.40    1.20
  -9  -6   3    1.20    1.30
   8   6  -3    3.10    1.20
   8   6  -3    1.90    1.00
  -8  -6   3    0.60    1.20
  -8  -6   3    2.70    1.10
   7   6  -3   26.90    2.60
   7   6  -3   32.10    2.90
  -7  -6   3   34.80    2.90
  -7  -6   3   30.70    1.80
  -7  -6   3   28.10    2.90
   6   6  -3   19.40    2.20
   6   6  -3   21.50    2.40
  -6  -6   3   22.70    2.30
  -6  -6   3   19.70    2.30
   5   6  -3    0.30    1.00
   5   6  -3    1.20    1.00
   5   6  -3    0.40    0.70
  -5  -6   3    0.70    0.80
   4   6  -3   24.90    2.40
   4   6  -3   24.20    2.60
   4   6  -3   24.10    2.50
  -4  -6   3   24.40    2.30
  -4  -6   3   22.30    2.20
   3   6  -3    0.30    0.80
   3   6  -3   -1.10    0.70
   3   6  -3    0.00    0.90
  -3  -6   3   -0.30    0.70
  -3  -6   3    0.20    0.90
   2   6  -3   67.39    3.70
   2   6  -3   69.39    3.80
   2   6  -3   66.29    3.70
  -2  -6   3   69.59    3.50
  -2  -6   3   57.39    3.50
  -2  -6   3   63.39    3.50
   1   6  -3   78.39    4.10
   1   6  -3   82.59    4.10
   1   6  -3   69.69    3.90
  -1  -6   3   77.99    4.00
  -1  -6   3   86.39    4.00
  -1  -6   3   71.19    4.10
   0   6  -3    3.40    1.30
   0   6  -3    2.00    1.10
   0   6  -3    3.20    1.10
   0  -6   3    5.40    1.60
   0  -6   3    2.20    1.20
   0  -6   3    6.00    1.40
  -1   6  -3   40.90    2.90
  -1   6  -3   42.90    2.80
  -1   6  -3   36.20    2.80
   1  -6   3   42.40    3.00
   1  -6   3   40.40    2.90
   1  -6   3   44.90    3.10
  -2   6  -3    1.00    1.00
  -2   6  -3    1.50    1.10
   2  -6   3    0.50    1.00
   2  -6   3    0.50    1.00
   2  -6   3    0.20    0.90
  -3   6  -3   83.39    4.20
  -3   6  -3   74.69    4.20
   3  -6   3   91.59    4.80
   3  -6   3   85.19    4.40
   3  -6   3   78.29    4.40
  -4   6  -3    9.40    1.70
   4  -6   3   15.40    2.20
   4  -6   3    7.90    1.90
   4  -6   3   19.10    2.70
  -5   6  -3    3.30    1.20
   5  -6   3    2.20    1.40
   5  -6   3    0.50    1.00
   5  -6   3    3.00    1.60
  -6   6  -3   10.30    1.60
   6  -6   3    8.60    2.00
   6  -6   3   14.10    2.30
  -7   6  -3    2.30    0.80
   7  -6   3    2.00    1.40
   7  -6   3    3.60    1.70
   8  -6   3    7.30    2.00
   8  -6   3    2.90    1.80
   9  -6   3    1.20    1.40
   9  -6   3    2.10    1.60
  10  -6   3    0.10    1.50
  10  -6   3    1.70    1.80
  13   5  -3   -0.10    0.90
 -13  -5   3   -1.20    1.80
  12   5  -3    1.50    1.00
  12   5  -3    0.00    1.10
 -12  -5   3    0.10    1.50
  11   5  -3   -0.10    0.80
  11   5  -3    0.10    1.00
 -11  -5   3    0.50    1.50
  10   5  -3   -0.80    0.70
  10   5  -3    0.20    0.90
 -10  -5   3   -1.10    1.30
   9   5  -3    1.80    0.90
   9   5  -3    1.30    1.00
  -9  -5   3    1.80    1.10
  -9  -5   3    3.50    1.40
   8   5  -3   17.20    1.90
   8   5  -3   16.00    1.90
  -8  -5   3   17.40    2.10
  -8  -5   3   13.80    2.30
   7   5  -3   95.99    4.20
   7   5  -3   82.39    4.10
   7   5  -3   94.59    4.20
  -7  -5   3   93.19    4.80
  -7  -5   3   94.09    4.30
   6   5  -3    3.10    1.00
   6   5  -3    1.70    1.00
   6   5  -3    2.50    1.00
  -6  -5   3    0.90    1.00
  -6  -5   3    3.50    1.10
   5   5  -3   52.79    3.00
   5   5  -3   51.99    3.00
   5   5  -3   56.39    3.10
   5   5  -3   48.90    2.90
  -5  -5   3   52.59    2.50
  -5  -5   3   52.99    3.00
   4   5  -3    3.10    1.00
   4   5  -3    1.60    0.90
   4   5  -3    1.20    0.80
   4   5  -3    2.60    1.00
  -4  -5   3    1.70    0.80
  -4  -5   3    2.40    0.90
  -4  -5   3    1.30    0.80
   3   5  -3  173.98    6.50
   3   5  -3  176.48    6.70
   3   5  -3  172.08    6.50
   3   5  -3  170.98    6.60
  -3  -5   3  182.98    6.40
  -3  -5   3  171.18    6.50
   2   5  -3  102.89    4.60
   2   5  -3   99.79    4.50
   2   5  -3  107.39    4.70
  -2  -5   3  104.49    4.60
  -2  -5   3  103.29    4.40
  -2  -5   3   97.89    4.30
   1   5  -3   29.20    2.30
   1   5  -3   36.10    2.50
   1   5  -3   38.30    2.50
  -1  -5   3   35.60    2.50
  -1  -5   3   37.80    2.30
  -1  -5   3   31.40    2.30
   0   5  -3   44.30    2.70
   0   5  -3   47.80    2.90
   0   5  -3   49.50    3.00
   0  -5   3   51.49    2.90
   0  -5   3   45.20    3.00
   0  -5   3   52.89    3.00
  -1   5  -3  167.28    6.30
  -1   5  -3  159.28    6.40
  -1   5  -3  152.68    6.00
   1  -5   3  153.28    6.30
   1  -5   3  158.38    6.50
   1  -5   3  170.08    6.30
  -2   5  -3    6.50    1.40
  -2   5  -3    7.50    1.30
  -2   5  -3    7.90    0.80
  -2   5  -3    5.20    1.20
   2  -5   3    7.90    1.70
   2  -5   3    6.80    1.30
   2  -5   3    7.90    1.60
  -3   5  -3   68.19    3.70
  -3   5  -3   77.69    3.70
  -3   5  -3   68.69    3.00
   3  -5   3   76.99    4.10
   3  -5   3   68.49    3.90
   3  -5   3   68.49    3.70
  -4   5  -3   24.40    2.30
  -4   5  -3   18.30    2.10
  -4   5  -3   21.40    2.00
   4  -5   3   18.70    2.50
   4  -5   3   24.50    2.60
   4  -5   3   19.90    2.20
  -5   5  -3   10.40    1.60
  -5   5  -3    9.20    1.50
   5  -5   3   13.10    2.30
   5  -5   3   10.70    1.80
   5  -5   3    8.20    1.80
  -6   5  -3   11.90    1.50
  -6   5  -3   15.10    2.10
   6  -5   3   14.30    2.10
   6  -5   3   13.50    2.20
  -7   5  -3   19.40    2.60
   7  -5   3   18.90    2.40
   7  -5   3   19.00    2.60
  -8   5  -3   -0.70    1.10
   8  -5   3   -1.00    1.20
   8  -5   3   -1.80    1.00
  -9   5  -3    0.50    1.40
   9  -5   3   -1.10    1.30
   9  -5   3    2.90    1.50
 -10   5  -3   -1.60    1.30
  10  -5   3    1.00    1.40
  10  -5   3   -0.20    1.40
  11  -5   3   -1.00    1.30
  11  -5   3    0.60    1.70
  13   4  -3    2.10    1.00
 -13  -4   3   -0.60    1.80
  12   4  -3   -0.30    0.70
  12   4  -3   -1.10    0.90
 -12  -4   3    0.50    1.60
  11   4  -3   -0.30    0.70
  11   4  -3   -0.90    0.90
 -11  -4   3    1.70    1.70
  10   4  -3   -0.50    0.80
  10   4  -3    0.30    0.70
  10   4  -3    1.40    0.90
 -10  -4   3   -1.00    1.30
   9   4  -3    2.10    0.90
   9   4  -3    2.70    1.00
   9   4  -3    1.50    0.80
  -9  -4   3    1.80    1.10
  -9  -4   3    1.30    1.50
   8   4  -3    0.50    0.60
   8   4  -3   -0.30    0.60
   8   4  -3    0.90    0.80
  -8  -4   3   -0.10    1.00
  -8  -4   3   -0.20    0.80
   7   4  -3   22.20    1.90
   7   4  -3   21.20    2.10
   7   4  -3   20.40    1.90
  -7  -4   3   22.10    2.70
  -7  -4   3   20.50    2.20
   6   4  -3    4.10    1.10
   6   4  -3    4.10    1.00
   6   4  -3    5.70    1.10
  -6  -4   3    5.20    1.40
  -6  -4   3    7.20    1.40
   5   4  -3  101.29    4.30
   5   4  -3  112.99    4.50
   5   4  -3  100.29    4.10
   5   4  -3  100.99    4.20
  -5  -4   3  100.99    3.60
  -5  -4   3   99.29    4.30
  -5  -4   3  104.49    4.60
   4   4  -3   29.70    2.10
   4   4  -3   33.20    2.20
   4   4  -3   38.30    2.30
   4   4  -3   36.30    2.30
  -4  -4   3   39.00    2.10
  -4  -4   3   36.20    2.20
   3   4  -3   57.79    3.00
   3   4  -3   55.79    3.00
   3   4  -3   56.79    3.00
   3   4  -3   56.79    2.90
  -3  -4   3   64.19    3.00
  -3  -4   3   61.19    2.70
  -3  -4   3   63.89    2.90
   2   4  -3    6.90    1.20
   2   4  -3    7.00    1.30
   2   4  -3    6.40    1.10
   2   4  -3    6.20    1.10
  -2  -4   3    6.90    1.30
  -2  -4   3    4.60    1.00
   1   4  -3   67.89    3.30
   1   4  -3   72.99    3.40
   1   4  -3   71.79    3.40
  -1  -4   3   73.59    3.40
   0   4  -3  263.37    8.90
   0   4  -3  280.87    9.10
   0   4  -3  268.97    9.10
   0  -4   3  274.87    9.00
   0  -4   3  260.27    9.10
   0  -4   3  271.47    8.90
  -1   4  -3   46.00    2.60
  -1   4  -3   43.80    2.60
  -1   4  -3   46.40    2.50
   1  -4   3   43.40    2.60
   1  -4   3   47.00    2.80
   1  -4   3   49.50    2.80
  -2   4  -3   15.70    1.90
  -2   4  -3   12.80    0.90
  -2   4  -3   11.80    1.40
  -2   4  -3    9.70    1.40
   2  -4   3   13.30    1.80
   2  -4   3   12.80    1.60
   2  -4   3   13.50    1.70
  -3   4  -3   99.09    4.30
  -3   4  -3   98.59    4.20
  -3   4  -3   99.89    3.80
   3  -4   3  102.59    4.50
   3  -4   3  103.19    4.60
   3  -4   3   97.89    4.50
   3  -4   3   96.99    4.30
  -4   4  -3   22.50    2.00
  -4   4  -3   21.40    2.10
  -4   4  -3   24.10    1.90
   4  -4   3   28.60    2.70
   4  -4   3   21.70    2.30
   4  -4   3   26.20    2.40
   4  -4   3   24.80    2.30
  -5   4  -3  141.79    5.40
  -5   4  -3  147.79    5.90
   5  -4   3  146.69    6.20
   5  -4   3  146.69    6.10
   5  -4   3  150.78    6.00
  -6   4  -3   24.60    1.60
  -6   4  -3   29.60    2.80
   6  -4   3   26.90    2.60
   6  -4   3   31.60    3.10
   6  -4   3   24.70    2.60
  -7   4  -3    0.80    1.00
   7  -4   3    1.00    1.00
   7  -4   3    0.60    1.10
  -8   4  -3    1.50    1.30
   8  -4   3   -0.20    0.90
   8  -4   3    0.80    1.10
  -9   4  -3    8.80    2.20
   9  -4   3    6.10    1.60
   9  -4   3    4.30    1.60
 -10   4  -3    1.20    1.60
  10  -4   3    1.70    1.30
  10  -4   3    2.40    1.40
 -11   4  -3    2.10    1.90
  11  -4   3    2.10    1.40
  11  -4   3    0.60    1.50
 -12   4  -3   -1.50    1.50
  12  -4   3    1.00    1.70
  12  -4   3   -1.10    1.20
  13   3  -3    0.60    0.80
 -13  -3   3    0.80    2.00
  12   3  -3    1.10    0.80
 -12  -3   3   -0.40    1.80
  11   3  -3    0.80    0.90
  11   3  -3   -0.80    0.60
  11   3  -3    0.50    0.90
 -11  -3   3    0.70    1.60
  10   3  -3    1.40    0.90
  10   3  -3    0.50    0.70
  10   3  -3    0.60    0.60
 -10  -3   3    0.90    1.50
 -10  -3   3    0.50    1.10
   9   3  -3    7.50    1.20
   9   3  -3    6.60    1.10
   9   3  -3    5.00    1.00
  -9  -3   3   16.10    2.80
  -9  -3   3    9.10    1.80
   8   3  -3    0.00    0.70
   8   3  -3   -0.20    0.50
   8   3  -3    0.70    0.70
  -8  -3   3    2.10    1.10
  -8  -3   3    3.30    1.50
   7   3  -3   45.30    2.30
   7   3  -3   48.60    2.40
   7   3  -3   41.10    2.40
  -7  -3   3   49.80    2.90
  -7  -3   3   45.80    3.40
   6   3  -3   62.29    3.00
   6   3  -3   62.29    2.90
   6   3  -3   66.89    2.90
  -6  -3   3   66.89    3.80
  -6  -3   3   68.79    3.30
   5   3  -3    0.30    0.50
   5   3  -3   -0.60    0.50
   5   3  -3   -0.60    0.60
   5   3  -3    2.10    0.80
  -5  -3   3    0.10    0.80
  -5  -3   3    1.00    0.80
  -5  -3   3    1.20    0.50
   4   3  -3  383.06   12.10
   4   3  -3  396.46   12.10
   4   3  -3  395.66   12.20
   4   3  -3  419.46   12.20
  -4  -3   3  390.96   12.70
  -4  -3   3  392.46   12.10
  -4  -3   3  401.06   11.90
  -4  -3   3  410.06   11.70
   3   3  -3    0.90    0.50
   3   3  -3   -0.40    0.50
   3   3  -3    0.50    0.60
  -3  -3   3    0.70    0.60
  -3  -3   3    0.90    0.60
  -3  -3   3    0.80    0.60
   2   3  -3  329.07   10.30
   2   3  -3  322.37   10.20
   2   3  -3  327.97   10.40
   2   3  -3  322.97   10.30
  -2  -3   3  329.87    9.90
  -2  -3   3  336.27   10.10
  -2  -3   3  322.47   10.30
   1   3  -3   62.39    3.00
   1   3  -3   67.39    3.00
   1   3  -3   64.89    3.00
   1   3  -3   64.09    2.90
  -1  -3   3   67.89    2.20
  -1  -3   3   58.49    2.90
  -1  -3   3   63.69    3.00
   0   3  -3  219.58    7.10
   0   3  -3  209.38    7.20
   0  -3   3  210.28    7.00
   0  -3   3  195.28    7.10
   0  -3   3  209.48    7.10
  -1   3  -3   18.40    1.60
  -1   3  -3   18.60    1.80
  -1   3  -3   14.80    1.60
   1  -3   3   17.10    1.70
   1  -3   3   14.90    1.70
   1  -3   3   18.00    1.80
  -2   3  -3    6.00    1.10
  -2   3  -3    7.00    1.10
  -2   3  -3    7.80    0.70
  -2   3  -3    7.90    1.20
   2  -3   3    3.90    0.90
   2  -3   3    7.80    1.20
   2  -3   3    4.70    1.10
   2  -3   3    6.10    1.20
  -3   3  -3   63.19    2.90
  -3   3  -3   57.79    2.90
  -3   3  -3   63.49    2.60
   3  -3   3   58.49    3.00
   3  -3   3   62.19    3.10
   3  -3   3   58.69    2.90
   3  -3   3   64.29    3.00
  -4   3  -3    1.30    0.70
  -4   3  -3    0.10    0.60
  -4   3  -3    0.20    0.60
   4  -3   3    0.20    0.60
   4  -3   3   -1.20    0.60
   4  -3   3    0.60    0.70
   4  -3   3    0.80    0.80
  -5   3  -3   18.20    1.60
  -5   3  -3   16.30    1.90
  -5   3  -3   16.10    1.50
   5  -3   3   18.50    1.90
   5  -3   3   18.10    2.00
   5  -3   3   16.10    1.90
   5  -3   3   17.20    1.80
  -6   3  -3    0.60    0.80
  -6   3  -3   -0.10    0.30
  -6   3  -3   -0.10    0.40
   6  -3   3    0.50    0.90
   6  -3   3   -0.10    0.80
   6  -3   3   -0.30    0.70
   6  -3   3   -0.70    0.70
  -7   3  -3    1.10    1.00
   7  -3   3    1.10    0.90
   7  -3   3    1.50    0.90
   7  -3   3    1.60    1.00
  -8   3  -3    2.00    1.30
   8  -3   3    3.90    1.30
   8  -3   3    5.50    1.30
  -9   3  -3    0.60    1.20
   9  -3   3    0.60    0.90
   9  -3   3    0.00    1.10
 -10   3  -3    0.40    1.40
  10  -3   3    1.50    1.10
  10  -3   3    0.50    1.20
 -11   3  -3    9.30    2.40
  11  -3   3    7.00    1.80
  11  -3   3    9.00    1.80
 -12   3  -3    0.50    1.70
  12  -3   3    1.40    1.20
  12  -3   3   -0.40    1.40
 -13  -2   3    5.30    2.60
  12   2  -3   -0.70    0.70
 -12  -2   3   -1.20    1.70
  11   2  -3    3.70    1.10
  11   2  -3    3.40    0.90
  11   2  -3    3.10    1.00
 -11  -2   3    1.30    1.70
  10   2  -3    1.10    0.80
  10   2  -3    0.30    0.50
  10   2  -3    1.10    0.70
 -10  -2   3   -0.30    1.10
 -10  -2   3   -0.50    1.30
   9   2  -3    1.50    0.70
   9   2  -3    1.90    0.70
   9   2  -3    1.70    0.90
  -9  -2   3    2.30    1.20
  -9  -2   3    5.10    2.00
   8   2  -3    8.10    1.00
   8   2  -3    7.70    1.20
   8   2  -3    8.10    1.00
  -8  -2   3    7.60    1.90
  -8  -2   3    9.10    1.70
   7   2  -3    2.60    0.70
   7   2  -3    2.30    0.70
   7   2  -3    2.00    0.80
  -7  -2   3    2.90    1.30
  -7  -2   3    2.60    1.00
   6   2  -3  132.09    4.80
   6   2  -3  129.69    4.80
   6   2  -3  135.59    4.60
   6   2  -3  131.49    4.60
  -6  -2   3  142.29    5.40
  -6  -2   3  133.69    5.90
   5   2  -3   12.90    1.20
   5   2  -3   13.40    1.40
   5   2  -3   13.60    1.40
   5   2  -3   14.00    1.20
  -5  -2   3   11.90    1.70
  -5  -2   3    9.90    1.50
   4   2  -3  129.39    4.70
   4   2  -3  129.89    4.60
   4   2  -3  127.29    4.70
   4   2  -3  133.89    4.60
  -4  -2   3  132.39    5.20
  -4  -2   3  142.09    4.70
  -4  -2   3  134.59    4.20
  -4  -2   3  130.79    4.20
  -4  -2   3  129.69    4.90
   3   2  -3   42.20    2.10
   3   2  -3   43.40    2.10
   3   2  -3   40.40    2.00
   3   2  -3   44.00    2.20
  -3  -2   3   38.60    2.20
  -3  -2   3   39.50    2.20
  -3  -2   3   45.80    2.00
   2   2  -3   21.60    1.50
   2   2  -3   22.50    1.50
   2   2  -3   20.80    1.50
  -2  -2   3   24.10    1.50
  -2  -2   3   21.50    1.50
  -2  -2   3   23.90    1.40
   1   2  -3   67.99    2.80
   1   2  -3   63.89    2.80
   1   2  -3   65.79    2.80
  -1  -2   3   64.79    2.30
  -1  -2   3   66.39    2.80
  -1  -2   3   54.19    2.50
  -1  -2   3   64.09    2.80
   0   2  -3  307.07    9.50
   0   2  -3  311.17    9.70
   0   2  -3  301.57    9.50
   0  -2   3  314.67    8.80
   0  -2   3  299.07    9.50
   0  -2   3  298.37    9.60
   0  -2   3  318.27    9.60
  -1   2  -3    0.20    0.60
  -1   2  -3    1.40    0.60
  -1   2  -3    1.70    0.70
   1  -2   3    1.70    0.60
   1  -2   3    1.00    0.60
   1  -2   3    0.60    0.60
  -2   2  -3  125.79    4.50
  -2   2  -3  123.09    4.50
  -2   2  -3  119.39    4.30
   2  -2   3  121.39    4.50
   2  -2   3  126.69    4.60
   2  -2   3  118.39    4.50
   2  -2   3  129.29    4.70
  -3   2  -3  615.04   18.10
  -3   2  -3  612.04   18.10
  -3   2  -3  648.04   17.90
   3  -2   3  624.94   18.20
   3  -2   3  632.74   18.40
   3  -2   3  584.64   18.10
   3  -2   3  604.54   18.00
  -4   2  -3   19.20    1.80
  -4   2  -3   22.30    1.50
  -4   2  -3   22.00    1.40
  -4   2  -3   21.60    1.40
   4  -2   3   24.70    2.10
   4  -2   3   21.20    1.60
   4  -2   3   22.40    1.70
   4  -2   3   22.30    1.60
  -5   2  -3  105.49    3.60
  -5   2  -3  106.39    3.60
  -5   2  -3  103.09    4.50
  -5   2  -3  105.79    3.60
   5  -2   3  100.79    4.20
   5  -2   3  111.49    4.30
   5  -2   3  103.59    4.10
   5  -2   3   99.09    4.10
   5  -2   3  103.59    4.30
  -6   2  -3    7.30    1.40
   6  -2   3    4.70    1.10
   6  -2   3    5.90    1.10
   6  -2   3    7.10    1.30
   6  -2   3    5.00    1.00
  -7   2  -3   39.20    3.00
   7  -2   3   34.50    2.40
   7  -2   3   35.80    2.30
   7  -2   3   38.70    2.30
  -8   2  -3    5.80    1.60
   8  -2   3   11.70    1.50
   8  -2   3    8.20    1.30
   8  -2   3   10.10    1.60
  -9   2  -3    0.60    1.20
   9  -2   3    0.30    0.70
   9  -2   3    1.10    1.00
 -10   2  -3    0.10    1.30
  10  -2   3   -0.50    0.80
  10  -2   3    2.60    1.20
 -11   2  -3    3.70    2.00
  11  -2   3    4.00    1.50
  11  -2   3    6.80    1.50
 -12   2  -3   -0.10    1.50
  12  -2   3   -0.80    1.10
  12  -2   3    0.30    1.00
 -13   2  -3    1.30    2.10
  13  -2   3    0.20    1.40
  13  -2   3   -0.40    1.10
  13   1  -3    1.40    1.00
 -13  -1   3    2.30    2.30
  12   1  -3    0.40    0.80
 -12  -1   3   -0.60    1.70
  11   1  -3    6.30    1.20
  11   1  -3    5.50    1.20
  11   1  -3    5.10    1.10
 -11  -1   3    6.70    2.50
  10   1  -3    4.20    1.00
  10   1  -3    2.80    0.80
  10   1  -3    3.30    1.00
 -10  -1   3    3.90    1.60
 -10  -1   3    6.30    2.10
   9   1  -3    6.30    1.10
   9   1  -3    8.20    1.10
   9   1  -3    6.10    0.90
  -9  -1   3   10.60    2.00
  -9  -1   3    8.10    2.20
   8   1  -3   15.40    1.40
   8   1  -3   18.50    1.70
   8   1  -3   18.60    1.30
  -8  -1   3   19.00    2.90
  -8  -1   3   14.80    2.10
   7   1  -3   -0.60    0.40
   7   1  -3   -0.10    0.60
   7   1  -3   -0.20    0.50
  -7  -1   3    0.50    0.90
  -7  -1   3   -0.10    1.00
   6   1  -3   23.00    1.40
   6   1  -3   20.90    1.50
   6   1  -3   21.90    1.60
   6   1  -3   23.30    1.40
  -6  -1   3   28.10    2.50
  -6  -1   3   20.90    2.60
   5   1  -3  112.49    3.90
   5   1  -3  117.89    4.10
   5   1  -3  110.29    3.90
   5   1  -3  106.09    4.00
  -5  -1   3  108.29    4.90
  -5  -1   3  110.49    4.50
   4   1  -3   13.90    1.10
   4   1  -3   18.40    1.30
   4   1  -3   14.60    1.10
   4   1  -3   16.10    1.20
  -4  -1   3   15.40    1.00
  -4  -1   3   14.90    1.80
  -4  -1   3   12.80    1.50
   3   1  -3  137.69    4.70
   3   1  -3  132.29    4.70
   3   1  -3  148.09    4.80
   3   1  -3  138.89    4.70
  -3  -1   3  146.49    4.90
  -3  -1   3  130.49    4.50
  -3  -1   3  136.79    5.00
  -3  -1   3  138.99    5.20
   2   1  -3   32.60    1.80
   2   1  -3   32.60    1.70
   2   1  -3   33.00    1.70
   2   1  -3   29.80    1.60
  -2  -1   3   33.00    1.80
  -2  -1   3   31.30    1.60
  -2  -1   3   34.70    1.70
   1   1  -3  322.37    9.60
   1   1  -3  314.77    9.60
   1   1  -3  323.67    9.60
  -1  -1   3  311.97    9.50
  -1  -1   3  322.67    9.60
  -1  -1   3  326.17    9.60
  -1  -1   3  297.67    9.60
   0   1  -3  162.68    5.30
   0  -1   3  162.18    5.30
   0  -1   3  156.78    5.40
   0  -1   3  153.08    5.20
  -1   1  -3  776.22   21.70
  -1   1  -3  760.72   21.90
  -1   1  -3  750.22   21.50
   1  -1   3  760.82   21.80
   1  -1   3  762.02   21.80
   1  -1   3  746.93   21.90
   1  -1   3  753.22   21.50
  -2   1  -3   85.29    3.30
  -2   1  -3   80.49    3.10
  -2   1  -3   84.09    3.30
   2  -1   3   84.09    3.30
   2  -1   3   84.39    3.30
   2  -1   3   87.19    3.30
   2  -1   3   88.09    3.40
  -3   1  -3   10.00    1.10
  -3   1  -3    8.90    1.00
  -3   1  -3   10.70    1.10
  -3   1  -3    8.90    1.00
   3  -1   3   10.50    1.20
   3  -1   3    7.40    1.00
   3  -1   3    7.90    1.10
   3  -1   3    9.80    1.10
   3  -1   3    7.60    1.00
  -4   1  -3   25.90    1.40
  -4   1  -3   29.40    1.90
  -4   1  -3   27.80    1.50
   4  -1   3   32.10    1.80
   4  -1   3   26.90    1.70
   4  -1   3   33.20    1.80
   4  -1   3   29.80    1.70
   4  -1   3   30.80    1.70
  -5   1  -3   38.30    2.50
  -5   1  -3   43.70    1.50
  -5   1  -3   45.50    1.50
   5  -1   3   45.80    2.30
   5  -1   3   46.90    2.30
   5  -1   3   44.40    2.10
   5  -1   3   40.10    2.20
   5  -1   3   43.70    2.10
  -6   1  -3    6.10    1.40
   6  -1   3    4.50    1.00
   6  -1   3    4.00    0.80
   6  -1   3    5.40    1.00
   6  -1   3    5.40    1.00
   6  -1   3    5.40    0.90
  -7   1  -3   48.00    3.30
   7  -1   3   48.40    2.50
   7  -1   3   46.80    2.40
   7  -1   3   47.60    2.30
  -8   1  -3   -1.50    0.80
   8  -1   3    0.10    0.60
   8  -1   3   -0.80    0.50
   8  -1   3   -0.30    0.70
  -9   1  -3    0.50    1.20
   9  -1   3    0.50    0.70
   9  -1   3    0.60    0.70
   9  -1   3    1.40    0.80
 -10   1  -3   -0.60    1.10
  10  -1   3    1.20    0.80
  10  -1   3   -1.00    0.70
  10  -1   3    0.30    0.80
 -11   1  -3    0.70    1.60
  11  -1   3    0.80    0.90
  11  -1   3    0.00    1.00
 -12   1  -3    1.00    1.70
  12  -1   3    1.20    1.20
  12  -1   3    0.10    0.80
 -13   1  -3    0.40    1.70
  13  -1   3    0.10    1.00
  12   0  -3    1.20    0.80
 -12   0   3    4.40    2.50
  11   0  -3    1.40    1.00
  11   0  -3    1.10    0.80
 -11   0   3    4.80    2.30
  10   0  -3    0.10    0.70
  10   0  -3    0.30    0.80
  10   0  -3    0.50    0.60
  10   0  -3    0.00    0.80
 -10   0   3   -1.60    1.10
 -10   0   3    1.10    1.30
   9   0  -3    0.40    0.70
   9   0  -3   -0.20    0.60
   9   0  -3    1.80    0.80
  -9   0   3    2.50    1.60
  -9   0   3   -1.00    1.00
   8   0  -3   16.70    1.70
   8   0  -3   14.50    1.30
   8   0  -3   17.40    1.50
  -8   0   3   14.80    2.50
  -8   0   3   18.90    2.40
   7   0  -3   70.49    2.80
   7   0  -3   60.99    2.60
   7   0  -3   60.09    2.90
  -7   0   3   65.09    3.70
  -7   0   3   68.09    4.30
   6   0  -3    1.60    0.60
   6   0  -3    1.60    0.70
   6   0  -3    1.10    0.70
   6   0  -3    1.10    0.50
  -6   0   3    2.40    1.30
  -6   0   3    2.20    1.00
   5   0  -3  120.89    4.10
   5   0  -3  114.99    4.10
   5   0  -3  115.29    4.20
   5   0  -3  117.69    4.30
   5   0  -3  113.19    4.00
  -5   0   3  123.09    5.40
  -5   0   3  123.59    4.90
   4   0  -3   18.40    1.40
   4   0  -3   18.70    1.20
   4   0  -3   17.70    1.20
   4   0  -3   19.40    1.30
  -4   0   3   19.20    1.90
  -4   0   3   21.90    2.30
   3   0  -3   75.39    2.90
   3   0  -3   70.09    2.80
   3   0  -3   66.29    2.60
   3   0  -3   70.89    2.70
  -3   0   3   63.39    3.00
  -3   0   3   68.89    2.50
  -3   0   3   66.89    2.50
  -3   0   3   73.49    2.80
  -3   0   3   68.39    2.40
  -3   0   3   66.59    3.20
   2   0  -3  171.48    5.70
   2   0  -3  179.68    5.70
   2   0  -3  169.48    5.70
   2   0  -3  171.28    5.70
  -2   0   3  188.68    6.00
  -2   0   3  172.58    5.90
  -2   0   3  179.68    6.10
  -2   0   3  176.78    5.70
  -2   0   3  181.18    5.60
   1   0  -3   30.70    1.60
   1   0  -3   32.80    1.70
   1   0  -3   34.20    1.70
  -1   0   3   32.90    1.70
  -1   0   3   30.50    1.60
  -1   0   3   31.70    1.80
  -1   0   3   33.70    1.70
   0   0  -3    0.00    0.50
   0   0  -3    0.60    0.50
   0   0  -3    0.10    0.50
   0   0   3    0.30    0.50
   0   0   3    0.10    0.50
   0   0   3    0.70    0.50
  -1   0  -3  117.99    4.00
   1   0   3  106.39    4.10
   1   0   3  117.29    4.00
   1   0   3  122.69    4.10
   1   0   3  118.89    4.10
  -2   0  -3  691.33   19.30
  -2   0  -3  691.83   19.20
   2   0   3  645.64   19.40
   2   0   3  671.13   19.30
   2   0   3  705.03   19.30
   2   0   3  663.63   19.60
   2   0   3  684.63   19.50
  -3   0  -3  181.48    5.70
  -3   0  -3  175.08    5.70
  -3   0  -3  194.98    5.80
   3   0   3  173.08    5.80
   3   0   3  180.48    5.90
   3   0   3  183.58    5.90
   3   0   3  183.68    5.80
   3   0   3  181.88    5.80
  -4   0  -3  657.83   18.30
  -4   0  -3  680.33   18.60
  -4   0  -3  652.63   18.60
  -4   0  -3  642.24   19.70
   4   0   3  630.44   18.80
   4   0   3  693.33   18.80
   4   0   3  624.24   18.70
   4   0   3  654.23   18.80
   4   0   3  683.73   19.10
  -5   0  -3   15.70    1.80
   5   0   3   13.00    1.00
   5   0   3   13.10    1.30
   5   0   3   12.40    1.20
   5   0   3   11.70    1.00
   5   0   3   13.50    1.30
  -6   0  -3   24.80    2.40
   6   0   3   30.50    1.70
   6   0   3   29.50    1.50
   6   0   3   27.10    1.50
   6   0   3   31.80    1.80
   6   0   3   27.60    1.70
  -7   0  -3   25.10    2.70
   7   0   3   19.90    1.50
   7   0   3   23.60    1.40
   7   0   3   24.30    1.60
   7   0   3   25.40    1.40
  -8   0  -3   35.90    3.40
   8   0   3   26.90    1.60
   8   0   3   28.50    1.90
   8   0   3   30.00    1.60
  -9   0  -3   13.30    2.50
   9   0   3   16.30    1.40
   9   0   3   15.50    1.60
   9   0   3   14.60    1.30
 -10   0  -3    3.20    1.80
  10   0   3    2.40    1.00
  10   0   3    1.90    0.70
  10   0   3    4.10    0.90
 -11   0  -3    1.00    1.30
  11   0   3    0.20    0.70
  11   0   3    0.10    0.70
  11   0   3   -0.30    0.80
 -12   0  -3   -0.40    1.70
  12   0   3    1.40    1.00
  12   0   3   -0.50    0.70
 -13   0  -3   -0.10    1.70
  13   0   3    1.30    0.90
  12  -1  -3    1.50    1.00
 -12   1   3    0.60    2.00
  11  -1  -3    3.00    1.10
  11  -1  -3    2.60    1.20
 -11   1   3   -0.60    1.70
  10  -1  -3    1.40    1.00
  10  -1  -3    4.80    1.10
 -10   1   3    3.50    2.10
   9  -1  -3    0.40    0.80
   9  -1  -3    1.60    0.90
   9  -1  -3    1.20    0.70
  -9   1   3   -0.20    1.10
  -9   1   3    2.30    1.40
   8  -1  -3    0.80    0.60
   8  -1  -3    0.70    0.70
   8  -1  -3    1.00    0.80
  -8   1   3    1.40    1.20
  -8   1   3    1.80    1.40
   7  -1  -3   43.40    2.20
   7  -1  -3   44.60    2.40
   7  -1  -3   43.90    2.30
  -7   1   3   36.70    3.70
  -7   1   3   46.10    3.20
   6  -1  -3   41.80    2.30
   6  -1  -3   40.40    2.10
   6  -1  -3   42.50    2.20
   6  -1  -3   43.90    2.50
  -6   1   3   42.70    2.90
  -6   1   3   40.90    3.20
   5  -1  -3   93.19    3.80
   5  -1  -3  104.59    3.80
   5  -1  -3   97.19    3.70
   5  -1  -3  106.89    4.00
   5  -1  -3  100.09    4.10
  -5   1   3  101.09    4.90
  -5   1   3  104.19    4.60
   4  -1  -3  140.69    5.00
   4  -1  -3  150.08    5.10
   4  -1  -3  144.99    5.30
   4  -1  -3  140.99    4.90
   4  -1  -3  139.99    4.90
  -4   1   3  151.48    5.60
  -4   1   3  148.99    4.30
  -4   1   3  146.09    4.30
  -4   1   3  137.59    5.80
   3  -1  -3  414.96   13.10
   3  -1  -3  414.76   12.40
   3  -1  -3  426.26   12.40
   3  -1  -3  432.46   12.50
   3  -1  -3  409.06   12.40
   3  -1  -3  432.76   12.50
  -3   1   3  420.96   11.90
  -3   1   3  421.96   12.80
  -3   1   3  398.96   13.30
  -3   1   3  424.96   12.30
  -3   1   3  422.96   12.70
   2  -1  -3  170.98    5.70
   2  -1  -3  182.78    5.80
   2  -1  -3  161.58    6.00
   2  -1  -3  177.88    5.70
   2  -1  -3  178.58    5.70
  -2   1   3  180.18    5.70
  -2   1   3  172.98    5.60
  -2   1   3  173.88    5.90
  -2   1   3  175.98    5.50
  -2   1   3  190.78    6.10
   1  -1  -3  146.89    4.80
   1  -1  -3  146.79    4.90
   1  -1  -3  155.48    4.90
  -1   1   3  142.19    4.90
  -1   1   3  141.09    4.70
  -1   1   3  144.39    4.80
  -1   1   3  144.59    4.90
  -1   1   3  145.09    4.70
   0  -1  -3  419.76   11.90
   0  -1  -3  407.76   11.90
   0  -1  -3  393.26   11.90
   0   1   3  407.76   11.90
   0   1   3  391.56   12.00
   0   1   3  403.46   11.90
   0   1   3  403.86   11.60
  -1  -1  -3  151.68    5.10
  -1  -1  -3  159.48    5.20
   1   1   3  160.28    5.30
   1   1   3  163.48    5.30
   1   1   3  160.78    5.20
   1   1   3  163.38    5.20
  -2  -1  -3   23.90    1.40
  -2  -1  -3   25.80    1.30
   2   1   3   23.30    1.40
   2   1   3   24.90    1.50
   2   1   3   25.10    1.50
   2   1   3   24.30    1.40
   2   1   3   25.90    1.40
  -3  -1  -3   38.30    1.70
  -3  -1  -3   39.80    1.70
   3   1   3   37.70    1.70
   3   1   3   39.00    1.80
   3   1   3   37.50    1.80
   3   1   3   37.70    1.80
   3   1   3   35.40    1.80
  -4  -1  -3  626.54   17.20
  -4  -1  -3  617.44   17.00
  -4  -1  -3  616.94   17.20
   4   1   3  627.24   17.70
   4   1   3  586.34   17.40
   4   1   3  629.14   17.40
   4   1   3  599.34   17.40
   4   1   3  597.34   17.40
  -5  -1  -3    0.30    0.70
   5   1   3    1.80    0.60
   5   1   3    2.20    0.50
   5   1   3    1.20    0.40
   5   1   3    1.10    0.50
   5   1   3    0.90    0.50
  -6  -1  -3    0.90    0.90
   6   1   3    0.00    0.50
   6   1   3    0.70    0.50
   6   1   3    0.50    0.50
   6   1   3    0.60    0.40
   6   1   3    0.40    0.40
  -7  -1  -3  121.59    5.70
   7   1   3  129.49    4.40
   7   1   3  128.09    4.10
   7   1   3  132.09    4.10
   7   1   3  128.69    4.40
  -8  -1  -3  107.79    5.40
   8   1   3  111.49    3.60
   8   1   3  109.59    3.60
   8   1   3  106.19    4.00
  -9  -1  -3   -0.80    1.00
   9   1   3   -0.10    0.50
   9   1   3   -0.40    0.40
   9   1   3    0.30    0.40
 -10  -1  -3   -0.90    1.30
  10   1   3    1.10    0.50
  10   1   3    1.50    0.80
  10   1   3    0.20    0.50
 -11  -1  -3    1.10    1.70
  11   1   3    1.40    0.80
  11   1   3    0.80    0.60
  11   1   3    0.70    0.60
 -12  -1  -3    0.20    1.50
  12   1   3   -0.20    0.80
  12   1   3   -0.10    0.60
  12   1   3    1.50    0.70
 -13  -1  -3    8.00    2.70
  13   1   3    3.00    1.00
  13   1   3    3.70    1.10
 -14  -1  -3   -0.80    1.70
  14   1   3    0.10    0.80
  12  -2  -3    1.20    1.50
  12  -2  -3    0.90    1.10
 -12   2   3    3.80    2.60
  11  -2  -3    2.50    1.30
  11  -2  -3    0.30    1.00
 -11   2   3    3.10    2.20
  10  -2  -3    3.50    1.10
  10  -2  -3    3.20    1.30
 -10   2   3    2.60    1.80
   9  -2  -3    1.50    1.10
   9  -2  -3    2.10    0.90
  -9   2   3    0.40    1.40
   8  -2  -3    3.00    1.00
   8  -2  -3    0.40    0.80
   8  -2  -3    2.70    0.80
  -8   2   3    4.70    1.80
  -8   2   3    0.80    1.10
   7  -2  -3    7.90    1.20
   7  -2  -3    4.60    1.10
   7  -2  -3    4.20    1.00
  -7   2   3    6.50    1.80
  -7   2   3    5.20    1.60
   6  -2  -3   37.70    2.50
   6  -2  -3   38.00    2.40
   6  -2  -3   39.30    2.30
   6  -2  -3   39.40    2.20
  -6   2   3   43.30    3.10
  -6   2   3   43.40    3.30
   5  -2  -3    6.20    1.10
   5  -2  -3    5.00    1.20
   5  -2  -3    5.30    1.00
   5  -2  -3    7.70    1.20
   5  -2  -3    4.60    1.00
   5  -2  -3    8.20    1.30
   5  -2  -3    5.20    1.00
  -5   2   3    6.90    1.50
  -5   2   3    7.20    1.60
   4  -2  -3  111.19    4.40
   4  -2  -3  108.49    4.10
   4  -2  -3   95.99    3.90
   4  -2  -3  107.99    4.20
   4  -2  -3  110.09    4.10
   4  -2  -3  109.39    4.10
   4  -2  -3  106.39    4.20
  -4   2   3  102.29    4.60
  -4   2   3  109.49    3.50
  -4   2   3  104.09    4.90
  -4   2   3  106.59    3.50
  -4   2   3  105.49    3.60
   3  -2  -3  116.59    4.60
   3  -2  -3  129.29    4.60
   3  -2  -3  123.89    4.60
   3  -2  -3  136.29    4.80
   3  -2  -3  130.59    4.90
   3  -2  -3  129.49    4.60
   3  -2  -3  130.79    4.60
  -3   2   3  132.09    4.40
  -3   2   3  122.09    4.90
  -3   2   3  130.29    4.40
  -3   2   3  118.19    5.20
   2  -2  -3  196.98    6.40
   2  -2  -3  201.68    6.40
   2  -2  -3  198.68    6.90
   2  -2  -3  193.18    6.50
   2  -2  -3  197.08    6.40
  -2   2   3  204.78    6.30
  -2   2   3  180.88    6.50
  -2   2   3  196.78    6.20
  -2   2   3  196.78    6.40
   1  -2  -3  176.18    5.80
   1  -2  -3  169.38    5.70
   1  -2  -3  168.98    5.70
   1  -2  -3  174.88    6.10
  -1   2   3  175.68    5.70
  -1   2   3  177.38    5.70
  -1   2   3  167.18    5.70
  -1   2   3  167.68    5.60
  -1   2   3  170.58    5.60
   0  -2  -3   12.70    1.20
   0  -2  -3   15.20    1.40
   0  -2  -3   13.30    1.30
   0  -2  -3   14.50    1.30
   0   2   3   11.40    1.20
   0   2   3   12.80    1.20
   0   2   3   12.70    1.20
   0   2   3   14.40    1.20
   0   2   3   13.30    1.20
   0   2   3   15.40    1.30
  -1  -2  -3 1099.79   30.00
  -1  -2  -3 1038.00   31.50
  -1  -2  -3 1056.69   30.30
   1   2   3 1147.09   30.40
   1   2   3 1010.50   30.00
   1   2   3 1082.39   30.40
   1   2   3 1070.99   29.00
   1   2   3 1084.39   30.50
  -2  -2  -3  112.99    4.00
  -2  -2  -3  117.59    3.90
   2   2   3  119.89    4.10
   2   2   3  119.79    4.20
   2   2   3  112.69    4.10
   2   2   3  115.59    4.10
   2   2   3  113.59    3.70
  -3  -2  -3  187.88    5.80
  -3  -2  -3  193.78    5.90
   3   2   3  193.58    6.00
   3   2   3  178.58    6.00
   3   2   3  177.78    5.90
   3   2   3  190.68    6.10
   3   2   3  174.88    5.80
  -4  -2  -3    4.70    0.60
  -4  -2  -3    4.60    0.60
   4   2   3    5.00    0.80
   4   2   3    3.60    0.70
   4   2   3    4.00    0.70
   4   2   3    4.20    0.60
   4   2   3    4.70    0.70
   5   2   3    6.00    0.80
   5   2   3    5.80    0.70
   5   2   3    5.80    0.80
   5   2   3    5.80    0.70
   5   2   3    5.60    0.80
  -6  -2  -3   32.10    2.50
   6   2   3   35.40    1.80
   6   2   3   39.40    1.80
   6   2   3   40.00    1.90
   6   2   3   38.90    1.60
   6   2   3   36.90    1.80
   6   2   3   35.70    1.50
  -7  -2  -3  180.48    7.30
   7   2   3  175.38    5.70
   7   2   3  178.08    5.40
   7   2   3  185.38    5.80
   7   2   3  179.38    5.40
  -8  -2  -3    7.90    1.90
   8   2   3    7.20    1.00
   8   2   3    7.40    1.00
   8   2   3    6.20    0.60
   8   2   3    6.90    0.60
  -9  -2  -3   13.50    2.50
   9   2   3   14.00    1.30
   9   2   3   11.40    0.80
   9   2   3   12.20    0.80
 -10  -2  -3    6.80    1.90
  10   2   3    7.10    0.70
  10   2   3    6.60    0.70
  10   2   3    5.40    0.90
 -11  -2  -3   12.60    2.70
  11   2   3    8.70    0.90
  11   2   3   11.50    1.30
  11   2   3   11.70    1.00
 -12  -2  -3    1.00    1.80
  12   2   3    0.20    0.60
 -13  -2  -3    0.70    2.00
  13   2   3   -1.20    0.60
  13   2   3   -0.60    0.60
  14   2   3   -0.40    0.60
  12  -3  -3    1.50    1.20
 -12   3   3   -1.70    1.70
  11  -3  -3    1.10    1.40
  11  -3  -3    0.10    1.10
 -11   3   3    1.00    1.80
  10  -3  -3    0.90    1.00
  10  -3  -3   -0.50    1.20
 -10   3   3   -0.50    1.40
   9  -3  -3    0.40    1.00
   9  -3  -3   -0.80    0.80
  -9   3   3    1.80    1.60
   8  -3  -3    1.20    0.90
   8  -3  -3    1.40    1.00
  -8   3   3   -0.50    1.20
   7  -3  -3    0.90    0.90
   7  -3  -3    0.20    0.70
   7  -3  -3    0.90    0.80
  -7   3   3    0.90    1.10
  -7   3   3    2.00    1.50
   6  -3  -3   29.80    2.30
   6  -3  -3   31.60    2.50
   6  -3  -3   34.00    2.30
   6  -3  -3   32.20    2.20
  -6   3   3   38.70    3.50
  -6   3   3   31.40    3.50
   5  -3  -3    1.30    0.80
   5  -3  -3    0.00    0.70
   5  -3  -3   -0.10    0.80
   5  -3  -3    0.30    0.70
  -5   3   3    0.00    1.00
  -5   3   3   -0.90    0.70
   4  -3  -3  104.49    4.20
   4  -3  -3  100.49    4.10
   4  -3  -3  103.49    4.20
   4  -3  -3  103.59    4.50
  -4   3   3   96.89    3.70
  -4   3   3   96.29    4.80
  -4   3   3  100.19    3.70
  -4   3   3  101.29    3.70
  -4   3   3  107.99    4.70
   3  -3  -3  133.49    5.00
   3  -3  -3  134.89    5.00
   3  -3  -3  136.89    5.00
   3  -3  -3  130.39    5.40
  -3   3   3  133.29    4.80
  -3   3   3  125.89    5.60
  -3   3   3  148.09    4.90
  -3   3   3  132.99    4.70
  -3   3   3  137.89    5.40
   2  -3  -3    1.70    0.70
   2  -3  -3    0.90    0.70
   2  -3  -3    0.60    0.60
   2  -3  -3    0.70    0.60
  -2   3   3    0.00    0.60
  -2   3   3    1.20    0.60
  -2   3   3    1.50    0.60
   1  -3  -3   10.40    1.20
   1  -3  -3    9.20    1.30
   1  -3  -3    7.10    1.00
   1  -3  -3   10.60    1.20
   1  -3  -3    9.30    1.20
  -1   3   3    9.00    1.10
  -1   3   3    8.30    1.10
  -1   3   3   10.70    1.30
  -1   3   3   10.80    1.30
  -1   3   3    8.70    1.20
   0  -3  -3   -0.10    0.50
   0  -3  -3   -0.40    0.50
   0  -3  -3   -0.10    0.60
   0   3   3    0.60    0.60
   0   3   3    0.40    0.50
   0   3   3    0.10    0.60
   0   3   3    0.60    0.50
   0   3   3    1.00    0.60
  -1  -3  -3  333.57    9.70
  -1  -3  -3  338.97   10.20
  -1  -3  -3  340.77   10.20
  -1  -3  -3  332.07   10.70
   1   3   3  340.17   10.40
   1   3   3  328.47   10.10
   1   3   3  331.47    9.70
   1   3   3  336.47   10.20
   1   3   3  323.17   10.20
   1   3   3  322.07   10.20
  -2  -3  -3  356.16   10.70
  -2  -3  -3  359.56   10.70
  -2  -3  -3  364.76   11.40
   2   3   3  348.67   10.80
   2   3   3  368.36   10.10
   2   3   3  355.46   10.90
   2   3   3  349.96   10.80
  -3  -3  -3    0.00    0.40
   3   3   3    0.40    0.50
   3   3   3   -0.10    0.50
   3   3   3    0.30    0.50
   3   3   3    0.00    0.30
   3   3   3    0.80    0.50
   3   3   3   -0.10    0.40
   4   3   3   15.70    1.40
   4   3   3   13.50    1.20
   4   3   3   13.20    0.70
   4   3   3   19.50    1.60
   4   3   3   14.20    1.20
   4   3   3   14.20    1.40
   5   3   3   44.80    2.20
   5   3   3   49.10    2.10
   5   3   3   47.80    2.20
   5   3   3   48.00    1.60
   5   3   3   48.90    2.10
   5   3   3   49.99    2.30
   6   3   3   22.50    1.30
   6   3   3   22.10    1.50
   6   3   3   22.70    1.30
   6   3   3   22.50    1.50
   6   3   3   26.40    1.60
   6   3   3   24.30    1.10
   7   3   3   -0.70    0.50
   7   3   3    0.20    0.60
   7   3   3    0.00    0.40
   7   3   3    0.40    0.40
   7   3   3    0.40    0.40
   8   3   3   18.50    1.10
   8   3   3   19.50    1.50
   8   3   3   20.30    1.10
  -9  -3  -3    1.20    1.20
   9   3   3    0.20    0.60
   9   3   3    0.40    0.40
   9   3   3    0.60    0.40
 -10  -3  -3    3.30    1.70
  10   3   3    1.40    0.70
  10   3   3    2.60    0.50
  10   3   3    2.10    0.50
 -11  -3  -3    6.60    2.20
  11   3   3    9.80    1.20
  11   3   3    6.40    0.80
  11   3   3    6.50    0.80
  12   3   3    1.10    0.60
  12   3   3    0.10    0.60
  13   3   3    1.80    0.70
  13   3   3    0.80    0.70
  14   3   3    0.90    0.70
  14   3   3    0.50    0.70
  11  -4  -3    0.40    1.60
  11  -4  -3   -1.00    1.10
 -11   4   3   -0.30    1.70
  10  -4  -3    2.40    1.50
  10  -4  -3    3.70    1.40
 -10   4   3    0.80    1.60
   9  -4  -3    1.10    1.30
   9  -4  -3   -0.10    1.10
  -9   4   3    1.20    1.60
   8  -4  -3    3.20    1.20
   8  -4  -3    4.30    1.40
  -8   4   3    3.80    1.90
   7  -4  -3    0.20    1.00
   7  -4  -3   -0.40    0.70
  -7   4   3   -0.90    1.00
   6  -4  -3    8.10    1.70
   6  -4  -3    7.10    1.40
   6  -4  -3    8.70    1.60
  -6   4   3    6.70    2.00
   5  -4  -3   18.40    2.20
   5  -4  -3   18.90    2.10
   5  -4  -3   14.80    1.80
   5  -4  -3   16.40    2.00
  -5   4   3   18.70    2.50
  -5   4   3   17.80    1.30
  -5   4   3   18.10    2.50
  -5   4   3   17.60    1.20
   4  -4  -3   99.69    4.50
   4  -4  -3  102.79    4.40
   4  -4  -3  101.59    4.30
   4  -4  -3   98.49    4.70
  -4   4   3   99.59    4.80
  -4   4   3  102.69    3.90
  -4   4   3  103.39    5.10
   3  -4  -3   30.70    2.20
   3  -4  -3   24.40    2.20
   3  -4  -3   31.60    2.10
   3  -4  -3   31.80    2.30
  -3   4   3   29.00    1.90
  -3   4   3   31.00    2.80
  -3   4   3   30.70    2.40
  -3   4   3   29.50    1.90
   2  -4  -3    5.70    1.10
   2  -4  -3    6.30    1.30
   2  -4  -3    8.00    1.20
   2  -4  -3    7.80    1.30
  -2   4   3    7.40    1.20
  -2   4   3    8.60    1.30
  -2   4   3    7.50    1.30
   1  -4  -3   43.50    2.50
   1  -4  -3   51.39    2.70
   1  -4  -3   48.60    2.50
   1  -4  -3   43.90    2.70
  -1   4   3   46.80    2.40
  -1   4   3   48.00    2.60
  -1   4   3   49.80    2.60
  -1   4   3   45.30    2.50
   0  -4  -3  297.57    9.70
   0  -4  -3  304.37    9.70
   0  -4  -3  308.77   10.30
   0   4   3  312.27    9.90
   0   4   3  299.77    9.70
   0   4   3  299.77    9.60
   0   4   3  303.77    9.40
   0   4   3  313.47    9.70
  -1  -4  -3  558.94   16.20
  -1  -4  -3  535.15   16.10
  -1  -4  -3  529.85   17.10
   1   4   3  535.35   16.40
   1   4   3  561.44   16.40
   1   4   3  554.24   16.20
   1   4   3  543.85   16.00
   1   4   3  552.04   15.50
  -2  -4  -3  131.09    4.20
  -2  -4  -3  127.19    5.00
  -2  -4  -3  131.49    4.70
   2   4   3  129.89    4.80
   2   4   3  129.59    4.20
   2   4   3  118.59    4.70
   2   4   3  130.49    4.80
   2   4   3  124.19    4.80
   2   4   3  126.89    4.70
  -3  -4  -3    0.50    0.50
  -3  -4  -3    0.10    0.60
   3   4   3    1.10    0.60
   3   4   3    0.40    0.30
   3   4   3    0.00    0.60
   3   4   3    0.40    0.60
   3   4   3    0.30    0.50
   3   4   3   -0.20    0.60
   3   4   3    1.20    0.70
  -4  -4  -3   16.10    1.40
  -4  -4  -3   16.60    1.20
   4   4   3   17.60    1.80
   4   4   3   16.90    1.60
   4   4   3   18.30    1.60
   4   4   3   15.10    1.50
   4   4   3   18.00    1.70
   4   4   3   16.90    1.50
  -5  -4  -3    4.50    0.60
  -5  -4  -3    2.30    0.50
   5   4   3    2.70    0.80
   5   4   3    3.00    0.90
   5   4   3    2.20    0.70
   5   4   3    1.60    0.70
   5   4   3    3.60    0.70
   6   4   3  135.79    4.70
   6   4   3  132.39    4.80
   6   4   3  128.39    4.80
   6   4   3  141.49    4.90
   6   4   3  132.49    4.60
   7   4   3   42.90    2.20
   7   4   3   46.00    2.10
   7   4   3   40.30    2.00
   7   4   3   40.80    2.20
   8   4   3    1.40    0.50
   8   4   3    2.00    0.60
   8   4   3    1.40    0.70
   9   4   3    3.10    0.70
   9   4   3    0.80    0.50
   9   4   3    1.70    0.80
  10   4   3   10.60    1.10
  10   4   3    6.50    1.10
  10   4   3    6.30    0.90
  11   4   3    1.00    0.70
  11   4   3    0.70    0.50
  11   4   3   -0.20    0.50
  11   4   3   -0.10    0.70
  12   4   3    1.00    0.60
  12   4   3    2.40    0.80
  12   4   3    0.60    0.70
  13   4   3    0.10    0.70
  13   4   3    0.60    0.70
  14   4   3   -0.10    0.70
  14   4   3    0.80    0.70
  11  -5  -3   -0.10    1.40
 -11   5   3   -0.90    1.80
  10  -5  -3    3.20    1.50
  10  -5  -3   -0.90    1.50
 -10   5   3   -0.50    1.70
   9  -5  -3    0.90    1.20
   9  -5  -3    1.20    1.40
  -9   5   3    1.60    2.10
   8  -5  -3   -0.90    1.10
   8  -5  -3    1.70    1.10
  -8   5   3   -1.10    1.20
   7  -5  -3   -0.50    1.00
   7  -5  -3   -0.50    0.90
  -7   5   3   -0.60    1.30
   6  -5  -3   67.49    4.20
   6  -5  -3   70.99    3.90
   6  -5  -3   67.49    3.90
  -6   5   3   60.69    4.50
   5  -5  -3    8.20    1.60
   5  -5  -3    8.70    1.80
   5  -5  -3    5.90    1.50
  -5   5   3    9.10    1.20
  -5   5   3    9.10    1.90
   4  -5  -3   62.99    3.80
   4  -5  -3   61.79    3.50
   4  -5  -3   65.89    3.60
  -4   5   3   62.69    4.00
  -4   5   3   62.79    3.10
   3  -5  -3   52.39    3.50
   3  -5  -3   60.19    3.30
   3  -5  -3   61.29    3.40
   3  -5  -3   65.39    3.50
  -3   5   3   60.59    3.10
  -3   5   3   63.99    3.70
  -3   5   3   58.59    3.50
  -3   5   3   62.29    3.10
   2  -5  -3   19.60    2.00
   2  -5  -3   20.10    2.20
   2  -5  -3   24.40    2.60
   2  -5  -3   20.60    2.20
  -2   5   3   23.70    2.20
  -2   5   3   20.30    2.20
  -2   5   3   21.40    2.10
   1  -5  -3    0.20    0.80
   1  -5  -3    0.20    0.80
   1  -5  -3   -0.20    0.70
  -1   5   3   -0.10    0.70
  -1   5   3    0.00    0.70
  -1   5   3    0.60    0.70
  -1   5   3    0.10    0.70
   0  -5  -3   36.80    2.60
   0  -5  -3   37.10    2.30
   0  -5  -3   39.70    2.50
   0   5   3   39.60    2.40
   0   5   3   36.80    2.40
   0   5   3   38.20    2.40
   0   5   3   32.40    2.10
  -1  -5  -3  320.87   10.60
  -1  -5  -3  310.17   11.20
  -1  -5  -3  353.06   10.60
   1   5   3  331.87   10.80
   1   5   3  331.67   10.00
   1   5   3  332.97   10.70
   1   5   3  323.67   10.50
   1   5   3  337.77   10.70
  -2  -5  -3  256.17    8.50
  -2  -5  -3  257.87    9.00
   2   5   3  249.58    8.50
   2   5   3  250.67    8.50
   2   5   3  267.17    8.80
   2   5   3  249.88    8.40
  -3  -5  -3  232.18    6.80
  -3  -5  -3  234.08    7.70
  -3  -5  -3  227.68    8.10
   3   5   3  235.08    7.80
   3   5   3  234.78    7.90
   3   5   3  222.28    7.90
   3   5   3  227.38    7.70
   3   5   3  228.28    7.80
  -4  -5  -3   83.49    3.40
  -4  -5  -3   75.89    3.50
   4   5   3   75.19    3.50
   4   5   3   80.29    3.50
   4   5   3   79.19    3.50
   4   5   3   78.19    3.60
   4   5   3   81.19    3.50
   4   5   3   78.69    3.50
  -5  -5  -3    1.80    0.60
   5   5   3    0.90    0.60
   5   5   3    2.10    0.80
   5   5   3    1.20    0.70
   5   5   3    1.70    0.80
   5   5   3    2.60    0.80
   6   5   3   37.40    2.20
   6   5   3   35.20    2.20
   6   5   3   35.90    2.30
   6   5   3   38.30    2.10
   6   5   3   35.50    2.20
   6   5   3   32.10    2.10
   7   5   3   20.80    1.90
   7   5   3   19.80    1.80
   7   5   3   21.00    1.80
   7   5   3   21.30    1.90
   8   5   3   -0.20    0.60
   8   5   3    2.20    0.80
   8   5   3    0.80    0.60
   8   5   3    2.10    0.80
   9   5   3    8.00    1.10
   9   5   3    7.80    1.30
   9   5   3    7.10    1.20
   9   5   3    6.30    1.00
  10   5   3   12.10    1.50
  10   5   3   14.70    1.60
  10   5   3   17.40    1.60
  10   5   3   12.40    1.40
  11   5   3    0.60    0.80
  11   5   3   -0.60    0.60
  11   5   3    0.10    0.70
  11   5   3    0.20    0.60
  12   5   3    0.20    0.80
  12   5   3    0.70    0.70
  12   5   3    0.90    0.80
  12   5   3   -0.10    0.80
  13   5   3    0.30    0.80
  13   5   3   -0.70    0.80
  14   5   3   -0.10    0.70
  10  -6  -3    1.70    1.70
  10  -6  -3    1.60    1.70
 -10   6   3    1.80    1.80
   9  -6  -3   -0.50    1.20
   9  -6  -3    0.80    1.60
  -9   6   3   -1.40    1.40
   8  -6  -3    0.50    1.30
   8  -6  -3   -0.20    1.50
  -8   6   3    1.60    1.70
   7  -6  -3    7.40    1.70
   7  -6  -3    3.70    1.60
  -7   6   3    5.20    2.00
   6  -6  -3   18.70    2.50
   6  -6  -3   22.90    3.00
   6  -6  -3   23.20    2.90
  -6   6   3   22.20    3.30
  -6   6   3   20.70    1.30
   5  -6  -3    0.90    1.30
   5  -6  -3    3.30    1.40
   5  -6  -3    3.80    1.30
  -5   6   3    2.30    0.90
  -5   6   3    1.50    1.30
   4  -6  -3   -1.00    0.90
   4  -6  -3    0.30    0.90
   4  -6  -3    0.80    1.10
  -4   6   3   -0.10    0.90
  -4   6   3    0.70    0.80
   3  -6  -3   12.00    1.90
   3  -6  -3    9.30    1.90
   3  -6  -3    8.80    1.90
  -3   6   3   14.60    1.90
  -3   6   3    8.90    1.90
  -3   6   3   10.60    1.60
   2  -6  -3    9.50    1.80
   2  -6  -3    9.80    1.60
   2  -6  -3   10.60    1.80
  -2   6   3    7.20    1.40
  -2   6   3    9.10    1.60
   1  -6  -3   -0.30    0.70
   1  -6  -3    0.00    0.90
   1  -6  -3    1.20    1.10
  -1   6   3    1.20    0.90
  -1   6   3    0.70    0.80
  -1   6   3    0.90    0.80
   0  -6  -3    1.80    1.00
   0  -6  -3    1.20    1.10
   0  -6  -3    0.70    0.80
   0   6   3    2.30    0.90
   0   6   3    3.20    1.10
   0   6   3    2.30    1.00
  -1  -6  -3   13.10    1.80
  -1  -6  -3   14.50    2.00
  -1  -6  -3   18.00    1.90
   1   6   3   13.00    1.80
   1   6   3   19.70    2.20
   1   6   3   16.30    1.90
  -2  -6  -3    8.70    1.50
  -2  -6  -3    5.10    1.30
   2   6   3    5.90    1.30
   2   6   3    7.50    1.40
   2   6   3    5.60    1.30
   2   6   3    6.60    1.30
  -3  -6  -3   37.40    2.00
  -3  -6  -3   32.50    2.30
   3   6   3   35.30    2.40
   3   6   3   37.30    2.50
   3   6   3   34.60    2.40
   3   6   3   31.70    2.40
   3   6   3   37.30    2.40
  -4  -6  -3   47.70    1.80
  -4  -6  -3   51.09    2.70
  -4  -6  -3   49.99    2.90
   4   6   3   47.60    2.90
   4   6   3   50.29    2.80
   4   6   3   43.40    2.80
   4   6   3   49.99    2.90
   4   6   3   46.40    2.80
  -5  -6  -3   23.00    2.10
  -5  -6  -3   25.10    1.70
  -5  -6  -3   25.70    1.80
   5   6   3   23.00    2.30
   5   6   3   26.00    2.40
   5   6   3   26.00    2.50
   5   6   3   26.40    1.90
   5   6   3   22.10    2.20
  -6  -6  -3   25.30    1.40
   6   6   3   26.20    2.50
   6   6   3   21.20    2.10
   6   6   3   19.80    2.10
   6   6   3   24.60    2.30
   6   6   3   26.70    2.00
   7   6   3    3.30    1.00
   7   6   3    4.10    1.00
   7   6   3    3.50    0.90
   7   6   3    1.60    0.90
   7   6   3    4.10    1.10
   8   6   3    2.40    0.90
   8   6   3    5.00    1.20
   8   6   3    3.90    1.10
   8   6   3    2.30    0.90
   9   6   3    0.00    0.70
   9   6   3    0.70    0.80
   9   6   3   -0.10    0.70
   9   6   3    0.00    0.70
  10   6   3    0.50    0.80
  10   6   3   -0.40    0.70
  10   6   3   -1.20    0.70
  10   6   3   -0.80    0.60
  11   6   3    0.40    0.90
  11   6   3    0.70    0.80
  11   6   3    0.50    0.90
  11   6   3   -0.60    0.70
  12   6   3    0.50    0.80
  12   6   3    0.20    0.80
  12   6   3    0.10    0.90
  13   6   3   -0.50    0.70
  13   6   3    0.30    0.90
  14   6   3    0.30    0.80
   9  -7  -3    2.80    1.90
   9  -7  -3   -0.20    1.40
  -9   7   3   -1.50    1.60
   8  -7  -3    0.70    1.60
   8  -7  -3    0.40    1.40
  -8   7   3   -0.80    1.60
   7  -7  -3    0.40    1.40
   7  -7  -3    0.90    1.40
  -7   7   3    5.10    2.10
   6  -7  -3    2.50    1.60
   6  -7  -3    2.00    1.60
   6  -7  -3    1.70    1.40
  -6   7   3    1.10    0.80
  -6   7   3    2.10    1.60
   5  -7  -3    0.70    1.20
   5  -7  -3    0.70    1.40
   5  -7  -3    1.10    1.40
  -5   7   3    0.00    1.20
  -5   7   3   -0.10    0.80
   4  -7  -3    2.60    1.30
   4  -7  -3    5.20    1.80
   4  -7  -3    1.60    1.30
  -4   7   3    1.60    1.30
  -4   7   3    2.60    1.10
   3  -7  -3    1.60    1.30
   3  -7  -3    0.00    1.20
   3  -7  -3    2.10    1.10
  -3   7   3   -0.20    0.90
  -3   7   3    1.40    1.20
   2  -7  -3   19.10    2.60
   2  -7  -3   19.00    2.30
   2  -7  -3   16.40    2.40
  -2   7   3   17.60    2.30
  -2   7   3   14.80    2.10
   1  -7  -3   11.20    1.80
   1  -7  -3   12.40    2.00
   1  -7  -3   10.70    2.00
  -1   7   3   11.80    1.90
  -1   7   3   10.80    1.90
   0  -7  -3    6.30    1.60
   0  -7  -3    7.80    1.50
   0  -7  -3    3.50    1.40
   0   7   3    4.70    1.30
   0   7   3    3.80    1.30
   0   7   3    6.10    1.40
  -1  -7  -3   23.10    2.50
  -1  -7  -3   20.80    2.20
  -1  -7  -3   19.10    2.40
   1   7   3   16.40    2.20
   1   7   3   24.00    2.40
   1   7   3   22.80    2.40
  -2  -7  -3   22.40    2.20
  -2  -7  -3   32.50    2.60
  -2  -7  -3   36.40    2.60
   2   7   3   35.10    2.60
   2   7   3   30.00    2.80
   2   7   3   34.10    2.50
  -3  -7  -3   -1.00    0.70
  -3  -7  -3   -0.70    0.80
   3   7   3   -0.70    0.80
   3   7   3    0.60    0.90
   3   7   3   -0.10    0.80
  -4  -7  -3    3.40    1.10
  -4  -7  -3    3.40    0.70
  -4  -7  -3    3.10    1.10
   4   7   3    3.40    1.20
   4   7   3    1.90    1.00
   4   7   3    4.30    1.30
   4   7   3    2.50    1.10
  -5  -7  -3   20.60    2.20
  -5  -7  -3   19.40    2.00
   5   7   3   24.10    2.60
   5   7   3   20.80    2.30
   5   7   3   18.50    2.10
   5   7   3   19.30    2.20
  -6  -7  -3   34.70    2.30
   6   7   3   30.30    2.80
   6   7   3   34.40    2.60
   6   7   3   35.50    2.60
   6   7   3   33.20    3.10
   7   7   3    4.90    1.30
   7   7   3    3.20    1.10
   7   7   3    4.40    1.30
   8   7   3    0.40    0.80
   8   7   3    0.90    0.90
   8   7   3   -0.10    0.80
   9   7   3    6.00    1.40
   9   7   3    7.60    1.40
   9   7   3    6.60    1.40
  10   7   3    0.10    0.70
  10   7   3    0.60    0.90
  10   7   3   -0.40    0.80
  11   7   3    0.10    0.90
  11   7   3    0.20    0.80
  11   7   3    0.70    0.90
  12   7   3    1.00    0.90
  12   7   3    1.00    1.00
  13   7   3    0.50    1.00
  13   7   3   -1.00    0.80
  14   7   3   -0.60    0.80
   8  -8  -3   -1.10    1.40
   8  -8  -3    2.10    1.90
  -8   8   3   -0.50    1.60
   7  -8  -3    3.70    1.80
   7  -8  -3    1.10    1.60
  -7   8   3    2.70    2.00
   6  -8  -3    2.90    1.60
   6  -8  -3    4.20    2.00
   6  -8  -3    0.90    1.60
  -6   8   3    1.70    0.90
  -6   8   3   -0.40    1.50
   5  -8  -3   -0.30    1.30
   5  -8  -3    3.30    1.60
   5  -8  -3    1.90    1.90
  -5   8   3   -0.60    0.80
  -5   8   3   -0.50    1.30
   4  -8  -3   10.80    2.10
   4  -8  -3   20.60    3.30
   4  -8  -3   10.90    2.30
  -4   8   3   14.70    2.20
  -4   8   3   10.50    2.30
   3  -8  -3    1.20    1.20
   3  -8  -3   -1.10    1.20
   3  -8  -3    1.50    1.50
  -3   8   3   -0.30    1.10
  -3   8   3    0.30    1.00
   2  -8  -3   21.00    2.60
   2  -8  -3   19.80    3.00
   2  -8  -3   14.20    2.40
  -2   8   3   20.80    2.70
  -2   8   3   23.60    2.80
   1  -8  -3    4.60    1.40
   1  -8  -3    5.60    1.70
   1  -8  -3    6.50    1.80
  -1   8   3    4.90    1.40
  -1   8   3    5.00    1.60
   0  -8  -3    7.20    1.80
   0  -8  -3    8.40    1.90
   0  -8  -3    7.70    1.70
   0   8   3    9.60    1.90
   0   8   3    7.80    1.60
  -1  -8  -3    3.10    1.40
  -1  -8  -3    3.20    1.20
  -1  -8  -3    2.40    1.30
   1   8   3    3.40    1.40
   1   8   3    0.80    1.00
   1   8   3    2.60    1.30
  -2  -8  -3    3.70    1.40
  -2  -8  -3    0.90    1.10
   2   8   3    1.90    1.10
   2   8   3    1.60    1.10
   2   8   3    1.50    1.20
  -3  -8  -3  170.88    7.70
  -3  -8  -3  191.48    7.30
   3   8   3  178.88    7.50
   3   8   3  187.58    7.50
   3   8   3  188.38    7.50
  -4  -8  -3   88.59    4.90
  -4  -8  -3   86.89    4.50
   4   8   3  101.99    5.00
   4   8   3   99.59    4.90
   4   8   3  110.19    5.10
  -5  -8  -3    7.00    1.50
   5   8   3    3.40    1.30
   5   8   3    4.50    1.40
   5   8   3    5.10    1.50
  -6  -8  -3    3.10    1.00
   6   8   3    2.50    1.30
   6   8   3    3.90    1.30
   6   8   3    3.80    1.30
  -7  -8  -3    0.70    0.80
   7   8   3    2.20    1.30
   7   8   3    1.00    1.00
   7   8   3    0.70    1.00
   8   8   3    1.80    1.10
   8   8   3    1.80    1.10
   8   8   3    1.50    1.20
   9   8   3    5.80    1.50
   9   8   3    7.00    1.60
  10   8   3    2.60    1.10
  10   8   3    1.70    1.00
  11   8   3    1.00    0.90
  11   8   3    1.10    1.00
  12   8   3   -1.60    0.90
  12   8   3   -0.70    0.90
  13   8   3    1.00    1.10
  13   8   3    0.40    1.20
   7  -9  -3   -1.60    1.40
   7  -9  -3    1.10    1.80
  -7   9   3    2.50    1.90
   6  -9  -3    0.20    1.70
   6  -9  -3    2.40    2.10
   6  -9  -3   -1.00    1.50
  -6   9   3   -2.20    1.40
  -6   9   3    0.40    0.90
   5  -9  -3   -2.20    1.60
   5  -9  -3    1.30    1.70
   5  -9  -3    0.30    1.50
  -5   9   3    3.00    1.80
  -5   9   3    2.00    1.20
   4  -9  -3   11.10    2.40
   4  -9  -3   14.10    2.90
   4  -9  -3    8.40    2.20
  -4   9   3    7.40    1.80
  -4   9   3   11.80    2.50
   3  -9  -3   -0.80    1.20
   3  -9  -3    0.30    1.60
   3  -9  -3   -0.50    1.30
  -3   9   3    0.10    1.30
  -3   9   3    1.60    1.30
   2  -9  -3   -1.10    1.10
   2  -9  -3    1.50    1.40
   2  -9  -3    0.90    1.60
  -2   9   3    0.20    1.10
   1  -9  -3   21.80    3.00
   1  -9  -3   15.00    2.70
  -1   9   3   17.90    2.60
  -1   9   3   18.30    2.70
   0  -9  -3   12.70    2.30
   0  -9  -3   16.90    2.90
   0   9   3   16.10    2.50
   0   9   3   13.80    2.40
  -1  -9  -3    0.90    1.20
  -1  -9  -3   -1.50    0.90
   1   9   3   -0.10    1.00
   1   9   3    1.10    1.20
  -2  -9  -3    1.50    1.20
  -2  -9  -3    1.00    1.20
   2   9   3    2.30    1.30
   2   9   3    0.00    1.10
  -3  -9  -3   10.20    2.10
  -3  -9  -3   15.50    2.30
   3   9   3   13.80    2.40
   3   9   3   14.40    2.40
   3   9   3   15.70    2.40
  -4  -9  -3    5.30    1.60
  -4  -9  -3   12.20    2.10
   4   9   3    7.60    1.80
   4   9   3    7.60    1.70
   4   9   3   10.40    2.10
  -5  -9  -3    1.00    1.10
   5   9   3   -0.90    1.00
   5   9   3   -1.50    0.90
   5   9   3    0.30    1.10
  -6  -9  -3    1.70    1.10
   6   9   3   -0.90    1.10
   6   9   3   -0.40    0.90
   6   9   3   -0.30    1.10
  -7  -9  -3    0.20    0.80
   7   9   3    1.10    1.10
   7   9   3    1.10    1.10
   8   9   3   -0.50    1.00
   8   9   3    1.10    1.10
   9   9   3    0.70    1.20
   9   9   3   -2.20    0.70
  10   9   3    1.10    1.10
  10   9   3   -1.30    0.90
  11   9   3    2.20    1.30
  11   9   3    1.60    1.30
  12   9   3    0.20    1.20
  12   9   3   -0.30    1.20
  13   9   3    0.40    1.10
  13   9   3   -0.80    1.20
   6 -10  -3    0.90    2.10
  -6  10   3    2.20    2.00
   5 -10  -3    3.10    2.30
   5 -10  -3    3.90    2.30
  -5  10   3   -1.20    1.40
  -5  10   3    0.10    1.20
   4 -10  -3    1.60    1.80
   4 -10  -3   -2.30    1.70
  -4  10   3    0.80    1.60
  -4  10   3   -0.40    1.10
   3 -10  -3   -1.70    1.70
   3 -10  -3   -1.90    1.30
  -3  10   3    0.00    1.10
  -3  10   3    0.80    1.50
   2 -10  -3    5.10    2.00
   2 -10  -3    8.40    2.70
  -2  10   3    2.50    1.40
  -2  10   3    5.80    1.90
   1 -10  -3    0.20    1.50
   1 -10  -3   -0.50    1.40
  -1  10   3   -1.20    1.10
   0 -10  -3    0.90    1.40
   0 -10  -3   -1.10    1.30
   0  10   3    1.50    1.40
   0  10   3    0.50    1.20
  -1 -10  -3   -0.50    1.20
  -1 -10  -3   -0.10    1.20
   1  10   3    0.30    1.20
   1  10   3   -0.60    1.20
  -2 -10  -3    0.30    1.20
  -2 -10  -3    1.20    1.40
   2  10   3   -0.40    1.10
   2  10   3    1.00    1.30
  -3 -10  -3   42.50    4.40
  -3 -10  -3   56.69    4.00
   3  10   3   48.10    4.60
   3  10   3   54.69    4.10
  -4 -10  -3   -0.50    1.00
   4  10   3    0.20    1.30
   4  10   3    1.10    1.50
   4  10   3   -0.40    1.10
  -5 -10  -3    7.40    1.80
   5  10   3    9.70    2.30
   5  10   3    8.10    2.00
   5  10   3    5.80    1.90
  -6 -10  -3    0.10    1.10
   6  10   3    3.40    1.50
   6  10   3    0.90    1.30
   6  10   3    0.40    1.30
  -7 -10  -3    1.20    1.10
   7  10   3    1.10    1.10
   7  10   3    5.30    1.80
  -8 -10  -3    1.60    1.10
   8  10   3    0.20    1.10
   8  10   3    4.20    1.70
   9  10   3    0.20    1.40
   9  10   3    3.00    1.40
  10  10   3    1.20    1.40
  10  10   3   -0.50    1.10
  11  10   3    1.10    1.40
  11  10   3   -0.90    1.10
  12  10   3    0.10    1.40
  12  10   3   -0.30    1.20
   5 -11  -3    2.50    2.50
   5 -11  -3   -1.10    1.80
  -5  11   3    1.30    1.40
  -5  11   3    1.00    2.00
   4 -11  -3    2.60    2.30
   4 -11  -3    1.90    2.10
  -4  11   3    0.10    1.70
  -4  11   3   -0.40    1.30
   3 -11  -3   -0.90    1.90
   3 -11  -3    0.60    1.70
  -3  11   3    0.90    1.50
  -3  11   3    0.30    1.50
   2 -11  -3   -2.60    1.40
   2 -11  -3   -1.20    1.90
  -2  11   3   -0.90    1.30
  -2  11   3    1.50    1.40
   1 -11  -3    1.40    1.90
   1 -11  -3    0.80    1.60
  -1  11   3    0.40    1.40
   0 -11  -3   -0.20    1.40
   0 -11  -3   -1.30    1.30
   0  11   3   -1.40    1.30
   0  11   3   -1.80    0.90
  -1 -11  -3    0.30    1.50
  -1 -11  -3    0.80    1.50
   1  11   3   -1.30    1.10
   1  11   3    0.90    1.30
  -2 -11  -3    1.30    1.50
  -2 -11  -3    1.00    1.50
   2  11   3    1.50    1.50
   2  11   3    2.40    1.70
  -3 -11  -3    7.50    2.30
   3  11   3    8.80    2.30
   3  11   3   10.60    2.50
  -4 -11  -3   36.40    4.00
   4  11   3   36.80    4.10
   4  11   3   36.90    4.30
  -5 -11  -3    1.40    1.40
   5  11   3    1.60    1.50
   5  11   3    4.70    2.00
  -6 -11  -3    6.50    1.90
   6  11   3   11.50    2.80
   6  11   3    5.60    2.00
   6  11   3    8.90    2.30
  -7 -11  -3    1.00    1.10
   7  11   3   -0.20    1.40
   7  11   3   -0.10    1.30
  -8 -11  -3   -0.20    1.00
   8  11   3    1.00    1.50
   8  11   3   -0.80    1.20
   9  11   3    0.10    1.30
   9  11   3   -0.70    1.40
  10  11   3    0.80    1.60
  10  11   3    0.10    1.40
  11  11   3    1.10    1.50
  11  11   3   -1.00    1.50
  12  11   3   -0.50    1.50
  12  11   3    0.70    1.60
   4 -12  -3   -1.70    2.40
   4 -12  -3   -0.20    2.20
  -4  12   3   -1.80    1.30
   3 -12  -3    3.00    2.50
   3 -12  -3    0.80    2.10
  -3  12   3   -0.30    1.50
   2 -12  -3    0.70    2.10
   2 -12  -3    0.50    2.00
  -2  12   3   -0.50    1.40
   1 -12  -3    5.10    2.50
   1 -12  -3    2.40    2.10
  -1  12   3    2.60    1.80
   0 -12  -3    1.00    2.00
   0 -12  -3    0.70    2.00
   0  12   3    1.20    1.60
  -1 -12  -3    1.10    1.80
  -1 -12  -3    0.00    1.60
   1  12   3    0.40    1.30
   1  12   3   -1.20    1.60
  -2 -12  -3   -1.60    1.50
   2  12   3   -0.50    1.40
   2  12   3    0.50    1.60
  -3 -12  -3   -0.50    1.40
   3  12   3   -1.70    1.50
   3  12   3    0.50    1.60
  -4 -12  -3   13.20    2.70
   4  12   3   15.10    3.00
   4  12   3   15.40    3.00
  -5 -12  -3    8.20    2.20
   5  12   3    8.20    2.50
   5  12   3    5.80    2.20
  -6 -12  -3    1.40    1.40
   6  12   3   -2.00    1.50
   6  12   3    0.00    1.50
  -7 -12  -3    1.90    1.40
   7  12   3    2.40    1.80
   8  12   3    6.80    2.20
   8  12   3    7.00    2.30
   9  12   3   -0.80    1.50
   9  12   3    1.30    1.90
  10  12   3    4.00    2.10
  10  12   3    1.10    1.60
  11  12   3   -0.40    1.50
  11  12   3   -1.40    1.60
   2 -13  -3   -2.00    2.00
   2 -13  -3    3.50    3.20
  -2  13   3    0.60    1.70
   1 -13  -3   -3.30    2.10
   1 -13  -3    0.10    2.30
  -1  13   3   -0.90    1.40
   0 -13  -3   -0.10    2.00
   0 -13  -3   -4.80    1.80
   0  13   3   -1.60    1.40
  -1 -13  -3   -2.10    1.90
   1  13   3   -1.70    1.30
  -2 -13  -3    0.80    1.90
   2  13   3   -3.00    1.50
   2  13   3    1.60    1.90
  -3 -13  -3    0.50    2.00
   3  13   3    2.20    1.90
   3  13   3   -1.70    1.50
  -4 -13  -3    1.40    1.80
   4  13   3   -2.50    1.40
   4  13   3    0.20    1.60
  -5 -13  -3    3.10    1.80
   5  13   3    0.70    1.90
   5  13   3   -1.50    1.50
  -6 -13  -3    0.70    1.50
   6  13   3    1.30    1.90
   6  13   3    1.50    1.70
  -7 -13  -3   -1.60    1.40
   7  13   3    0.70    1.80
   8  13   3    0.30    1.60
   9  13   3   -0.70    1.70
   1  14   3    1.50    1.80
  -2 -14  -3   -2.20    2.30
   2  14   3    1.20    1.80
  -3 -14  -3    0.30    2.30
   3  14   3   -1.50    1.80
   3  14   3    0.00    2.10
  -4 -14  -3    3.00    2.20
   4  14   3    0.20    1.90
   4  14   3    2.60    2.40
  -5 -14  -3    1.70    2.10
   5  14   3   -0.90    2.00
   5  14   3   -1.30    1.90
  -6 -14  -3    1.80    1.90
   6  14   3    0.50    1.90
   6  14   3    1.70    2.40
  -7 -14  -3   -0.70    1.60
   7  14   3   -1.30    1.70
   7  12  -4    3.50    2.20
   6  12  -4    1.30    2.10
   5  12  -4    6.10    2.60
   5  12  -4    3.20    2.10
   4  12  -4    0.60    1.80
   4  12  -4   -0.10    1.80
   3  12  -4   -0.40    1.70
   3  12  -4   -0.80    1.70
  -3 -12   4   -0.10    1.70
   2  12  -4   -0.40    1.70
   2  12  -4   -1.40    1.70
  -2 -12   4   -2.20    1.30
   1  12  -4    1.80    1.90
  -1 -12   4    0.10    1.70
   0  12  -4   -0.10    1.60
   0 -12   4    2.40    2.00
  -1  12  -4    0.60    1.70
   1 -12   4   -1.00    1.90
  -2  12  -4    2.60    1.80
   2 -12   4    2.60    2.70
   2 -12   4   -1.20    1.80
   8  11  -4   -1.00    1.50
   7  11  -4    6.30    2.30
   6  11  -4    0.60    1.50
   5  11  -4    1.70    1.70
   5  11  -4    4.60    2.10
   4  11  -4    3.50    2.30
   4  11  -4    5.00    2.10
  -4 -11   4    4.60    1.80
   3  11  -4   -2.10    1.40
   3  11  -4    1.00    1.80
  -3 -11   4    0.20    1.50
   2  11  -4    8.60    2.70
   2  11  -4    6.70    2.50
  -2 -11   4    4.60    2.00
   1  11  -4   -0.70    1.60
   1  11  -4    1.90    1.80
  -1 -11   4    5.10    2.20
   0  11  -4   -2.80    1.30
   0 -11   4    3.10    2.30
   0 -11   4    0.00    1.50
  -1  11  -4    0.10    1.60
   1 -11   4    3.00    2.40
   1 -11   4    0.30    1.70
  -2  11  -4    6.40    2.00
   2 -11   4    3.40    2.30
   2 -11   4    6.10    2.60
  -3  11  -4    2.60    1.90
   3 -11   4    2.50    2.40
   3 -11   4    2.00    2.00
  -4  11  -4   -2.20    1.40
   4 -11   4   -3.70    2.00
   4 -11   4   -0.10    1.80
  10  10  -4   -0.80    1.50
  10  10  -4   -0.80    1.50
   9  10  -4   -0.20    1.60
   9  10  -4    0.70    1.50
   8  10  -4   -1.20    1.40
   8  10  -4    1.50    1.50
   7  10  -4   -0.70    1.40
   7  10  -4    0.00    1.40
   6  10  -4   19.10    3.10
   6  10  -4   20.80    3.30
   5  10  -4    0.70    1.40
   5  10  -4    0.40    1.60
   4  10  -4    1.10    1.70
   4  10  -4    2.20    1.70
  -4 -10   4    0.80    1.40
   3  10  -4    4.40    1.80
   3  10  -4    4.00    1.90
  -3 -10   4    4.00    1.80
   2  10  -4    4.30    1.90
   2  10  -4    2.90    1.90
  -2 -10   4    2.90    1.70
   1  10  -4    1.10    1.50
   1  10  -4    2.10    1.80
  -1 -10   4    1.10    1.90
  -1 -10   4    0.30    1.30
   0  10  -4    0.00    1.40
   0  10  -4   -1.40    1.30
   0 -10   4    1.60    1.80
   0 -10   4   -0.30    1.50
  -1  10  -4    3.80    1.90
   1 -10   4    3.90    2.10
   1 -10   4    5.40    2.20
  -2  10  -4    8.70    2.30
   2 -10   4    5.40    2.20
   2 -10   4   10.70    2.80
  -3  10  -4   -0.30    1.20
   3 -10   4    0.60    1.70
   3 -10   4   -0.30    1.70
  -4  10  -4   -1.20    1.30
   4 -10   4   -1.60    1.70
   4 -10   4    1.60    2.10
  -5  10  -4    3.20    1.70
   5 -10   4    8.30    3.00
  -6  10  -4   -1.10    1.20
   6 -10   4    0.20    2.20
  10   9  -4    0.60    1.50
  10   9  -4    1.20    1.50
   9   9  -4    0.70    1.40
   9   9  -4    1.60    1.50
   8   9  -4   15.10    2.70
   8   9  -4   19.90    3.00
   7   9  -4    6.70    1.90
   7   9  -4    7.30    2.00
   6   9  -4   10.40    2.40
   6   9  -4    8.50    2.10
   5   9  -4    0.50    1.50
   5   9  -4    0.60    1.30
   5   9  -4    1.30    1.40
  -5  -9   4    2.00    1.30
   4   9  -4   -0.70    1.20
   4   9  -4    3.90    1.90
   4   9  -4    1.70    1.50
  -4  -9   4    0.10    1.20
   3   9  -4    1.50    1.50
   3   9  -4    1.10    1.40
  -3  -9   4    0.90    1.30
   2   9  -4    1.30    1.50
   2   9  -4    4.80    1.80
  -2  -9   4    0.40    1.50
  -2  -9   4    0.90    1.30
   1   9  -4    3.10    1.70
   1   9  -4    2.70    1.70
  -1  -9   4    1.20    1.40
  -1  -9   4    2.20    1.80
   0   9  -4    1.40    1.60
   0   9  -4    1.50    1.40
   0  -9   4   -0.10    1.30
   0  -9   4    2.50    1.70
  -1   9  -4    2.10    1.70
  -1   9  -4    3.30    1.70
   1  -9   4    2.00    1.70
   1  -9   4    3.10    1.80
  -2   9  -4    1.20    1.50
   2  -9   4    0.60    1.50
   2  -9   4   -0.40    1.40
  -3   9  -4    4.60    1.80
   3  -9   4    2.60    2.00
   3  -9   4    3.00    1.80
  -4   9  -4   -1.00    1.10
   4  -9   4    4.60    2.10
   4  -9   4    0.40    1.80
  -5   9  -4    2.80    1.50
   5  -9   4    1.50    2.00
   5  -9   4    2.60    2.10
  -6   9  -4    0.60    1.30
   6  -9   4   -2.20    1.60
   7  -9   4    0.30    2.10
  11   8  -4   -1.90    1.30
  11   8  -4    1.20    1.40
  10   8  -4    1.20    1.40
  10   8  -4    0.40    1.30
   9   8  -4    1.40    1.40
   9   8  -4    0.80    1.30
   8   8  -4    2.70    1.60
   8   8  -4    0.00    1.20
   7   8  -4    0.60    1.20
   7   8  -4    0.50    1.10
  -7  -8   4   -1.30    1.10
   6   8  -4    1.50    1.30
   6   8  -4    2.80    1.40
   5   8  -4    6.60    1.80
   5   8  -4    1.70    1.50
   5   8  -4    5.00    1.60
  -5  -8   4    5.90    1.50
   4   8  -4   14.60    2.40
   4   8  -4   13.70    2.50
   4   8  -4   20.10    2.70
  -4  -8   4   15.50    2.30
   3   8  -4    0.90    1.30
   3   8  -4    0.00    1.10
   3   8  -4    0.20    1.10
  -3  -8   4    0.60    1.20
   2   8  -4   -2.70    0.90
   2   8  -4    0.70    1.20
   2   8  -4   -0.60    1.10
  -2  -8   4    0.30    1.20
  -2  -8   4    0.30    1.30
   1   8  -4   -0.40    1.10
   1   8  -4    0.80    1.20
  -1  -8   4   -0.80    1.20
  -1  -8   4    0.00    1.10
   0   8  -4    2.00    1.40
   0   8  -4    4.10    1.60
   0  -8   4    4.50    1.70
   0  -8   4    4.80    1.70
  -1   8  -4    8.30    1.90
  -1   8  -4    4.70    1.70
   1  -8   4    4.80    1.90
   1  -8   4    6.20    2.00
  -2   8  -4    4.40    1.70
  -2   8  -4    5.20    1.80
   2  -8   4    5.00    2.00
   2  -8   4    4.20    1.80
  -3   8  -4    3.60    1.60
   3  -8   4    2.40    1.70
   3  -8   4    0.30    1.50
  -4   8  -4   -2.10    0.90
   4  -8   4    0.00    1.50
   4  -8   4   -0.90    1.30
  -5   8  -4    0.30    1.10
   5  -8   4    0.00    1.50
   5  -8   4    1.20    1.70
  -6   8  -4    1.30    1.10
   6  -8   4    6.30    2.30
   6  -8   4    2.00    1.80
  -7   8  -4    1.40    1.10
   7  -8   4   -0.20    1.80
   7  -8   4   -1.40    1.50
   8  -8   4    0.10    1.90
   8  -8   4    3.30    2.30
  12   7  -4    2.40    1.50
  12   7  -4    2.40    1.70
  11   7  -4   -0.70    1.30
  11   7  -4   -0.10    1.20
  10   7  -4   -0.70    1.20
  10   7  -4   -1.30    1.00
   9   7  -4    0.80    1.20
   9   7  -4    1.20    1.30
   8   7  -4   -0.10    1.00
   8   7  -4   -1.10    0.90
   7   7  -4    6.50    1.70
   7   7  -4    0.90    1.20
  -7  -7   4    5.00    1.60
   6   7  -4    0.00    1.00
   6   7  -4   -0.60    0.90
   5   7  -4    9.10    1.80
   5   7  -4   15.10    2.40
   5   7  -4   16.00    2.30
  -5  -7   4   10.70    1.70
   4   7  -4   18.60    2.60
   4   7  -4   10.50    1.90
   4   7  -4   20.80    2.60
  -4  -7   4   18.10    2.30
   3   7  -4   48.00    3.50
   3   7  -4   51.99    3.60
   3   7  -4   53.79    3.60
  -3  -7   4   48.40    3.40
  -3  -7   4   45.80    3.30
   2   7  -4    5.90    1.60
   2   7  -4    6.10    1.60
   2   7  -4    4.80    1.50
  -2  -7   4    3.80    1.40
  -2  -7   4    2.50    1.40
   1   7  -4   12.20    2.20
   1   7  -4    8.60    1.70
   1   7  -4    6.60    1.60
  -1  -7   4    8.30    1.90
  -1  -7   4    9.70    1.90
   0   7  -4    0.30    0.90
   0   7  -4   -0.70    0.80
   0  -7   4   -0.10    0.90
   0  -7   4   -0.10    1.00
  -1   7  -4    0.80    1.00
  -1   7  -4    1.90    1.30
   1  -7   4   -1.50    1.10
   1  -7   4    0.00    1.00
  -2   7  -4   30.40    3.30
  -2   7  -4   25.40    3.00
   2  -7   4   26.70    3.00
   2  -7   4   19.20    3.00
   2  -7   4   20.70    2.70
  -3   7  -4    1.40    1.20
   3  -7   4    0.10    1.20
   3  -7   4    2.00    1.40
   3  -7   4    2.00    1.50
  -4   7  -4   26.80    3.00
   4  -7   4   23.40    3.20
   4  -7   4   23.30    3.10
   4  -7   4   24.40    3.00
  -5   7  -4    0.80    1.10
   5  -7   4    1.30    1.50
   5  -7   4    3.50    1.80
   5  -7   4    3.50    1.70
  -6   7  -4    1.00    1.10
   6  -7   4   -0.20    1.40
   6  -7   4   -1.80    1.10
  -7   7  -4    7.90    1.40
   7  -7   4    9.30    2.60
   7  -7   4    9.80    2.30
   8  -7   4    1.50    1.70
   8  -7   4    0.60    1.70
   9  -7   4   -1.20    1.80
   9  -7   4    0.10    1.70
  12   6  -4    1.00    1.10
  12   6  -4   -0.80    1.20
 -12  -6   4   -0.10    1.70
  11   6  -4    1.40    1.20
  11   6  -4    1.70    1.20
 -11  -6   4   -2.50    1.30
  10   6  -4   -0.20    1.10
  10   6  -4    0.20    1.00
 -10  -6   4   -0.10    1.40
   9   6  -4    0.90    1.10
   9   6  -4    2.20    1.20
  -9  -6   4    1.10    1.40
   8   6  -4   18.80    2.30
   8   6  -4   11.60    2.00
  -8  -6   4   10.60    2.10
  -8  -6   4   18.40    2.40
   7   6  -4   12.90    2.00
   7   6  -4   17.00    2.30
  -7  -6   4   16.90    2.30
  -7  -6   4   16.10    2.30
   6   6  -4   -0.80    0.70
   6   6  -4    0.20    0.90
  -6  -6   4   -0.40    1.00
  -6  -6   4   -0.70    0.80
   5   6  -4    9.70    1.70
   5   6  -4    6.90    1.50
   5   6  -4    8.20    1.80
  -5  -6   4    7.40    1.40
   4   6  -4   30.80    3.10
   4   6  -4   24.80    2.60
   4   6  -4   24.00    2.60
  -4  -6   4   31.40    2.90
   3   6  -4   21.10    2.50
   3   6  -4   18.40    2.40
   3   6  -4   19.90    2.50
  -3  -6   4   17.30    2.20
  -3  -6   4   21.00    2.30
   2   6  -4   19.60    2.40
   2   6  -4   16.60    2.30
   2   6  -4   15.60    2.10
  -2  -6   4   14.10    2.00
  -2  -6   4   16.50    2.30
   1   6  -4   22.50    2.60
   1   6  -4   26.30    2.90
   1   6  -4   22.60    2.60
  -1  -6   4   14.90    2.10
  -1  -6   4   21.30    2.60
   0   6  -4    9.40    1.70
   0   6  -4   15.80    2.30
   0   6  -4   12.70    2.00
   0  -6   4   12.30    2.00
   0  -6   4   14.00    2.00
   0  -6   4   12.00    2.10
  -1   6  -4   56.39    3.60
  -1   6  -4   51.09    3.50
   1  -6   4   55.69    3.50
   1  -6   4   57.09    3.70
   1  -6   4   51.29    3.60
  -2   6  -4  120.79    5.80
  -2   6  -4  135.19    5.90
   2  -6   4  136.99    6.30
   2  -6   4  137.79    6.00
   2  -6   4  135.69    6.10
  -3   6  -4   41.80    3.00
  -3   6  -4   34.20    3.30
   3  -6   4   37.30    3.40
   3  -6   4   42.70    3.90
   3  -6   4   33.40    3.40
  -4   6  -4    0.50    1.00
   4  -6   4    0.80    1.30
   4  -6   4    1.10    1.10
   4  -6   4    0.50    1.20
  -5   6  -4    1.60    1.10
   5  -6   4    4.70    1.80
   5  -6   4    3.00    1.30
   5  -6   4    1.80    1.60
  -6   6  -4    4.60    1.30
   6  -6   4    4.30    1.60
   6  -6   4    4.90    1.80
  -7   6  -4    6.90    1.20
   7  -6   4    7.00    1.80
   7  -6   4    9.60    2.20
   8  -6   4    1.10    1.50
   8  -6   4    0.90    1.60
   9  -6   4   -1.00    1.50
   9  -6   4    1.70    1.50
  10  -6   4    1.60    1.80
  10  -6   4   -0.80    1.40
  12   5  -4    2.90    1.20
  12   5  -4    1.00    1.30
 -12  -5   4    0.40    1.60
  11   5  -4   -0.10    0.90
  11   5  -4    0.50    1.10
 -11  -5   4   -0.70    1.40
  10   5  -4   -0.80    0.80
  10   5  -4   -0.90    0.90
 -10  -5   4   -0.90    1.20
   9   5  -4   -0.10    0.80
   9   5  -4    2.00    1.10
  -9  -5   4   -1.00    1.00
  -9  -5   4   -2.10    1.00
   8   5  -4    1.60    1.00
   8   5  -4   -1.00    0.70
  -8  -5   4    0.30    1.10
  -8  -5   4   -1.20    0.90
   7   5  -4    2.80    1.10
   7   5  -4    2.40    1.10
  -7  -5   4    0.80    1.10
  -7  -5   4    2.60    1.20
   6   5  -4   14.90    2.00
   6   5  -4   18.00    2.00
  -6  -5   4   24.00    2.50
  -6  -5   4   17.80    2.30
   5   5  -4   17.20    2.20
   5   5  -4   13.80    1.80
   5   5  -4   15.70    2.00
  -5  -5   4   17.50    1.70
  -5  -5   4   16.10    1.90
   4   5  -4    5.80    1.50
   4   5  -4    3.20    1.20
   4   5  -4    5.30    1.30
  -4  -5   4    3.60    1.10
  -4  -5   4    3.80    1.10
  -4  -5   4    3.90    1.00
   3   5  -4   -0.60    0.70
   3   5  -4   -0.90    0.70
   3   5  -4   -0.10    0.80
  -3  -5   4    0.20    0.80
  -3  -5   4   -0.30    0.80
   2   5  -4   17.30    2.20
   2   5  -4   18.50    2.40
   2   5  -4   15.50    1.90
  -2  -5   4   20.90    2.30
  -2  -5   4   13.30    1.90
   1   5  -4  144.09    6.00
   1   5  -4  136.39    6.00
   1   5  -4  153.48    6.00
  -1  -5   4  141.49    5.90
  -1  -5   4  153.88    6.20
   0   5  -4    6.60    1.40
   0   5  -4    2.30    1.00
   0   5  -4    9.10    1.70
   0  -5   4    2.30    1.20
   0  -5   4    5.90    1.30
   0  -5   4    5.70    1.40
  -1   5  -4    1.30    0.80
  -1   5  -4    1.60    1.10
  -1   5  -4    1.90    1.10
   1  -5   4    2.60    1.10
   1  -5   4    1.70    1.20
   1  -5   4    1.80    1.10
  -2   5  -4  140.29    6.10
  -2   5  -4  146.19    6.10
   2  -5   4  151.68    6.20
   2  -5   4  154.18    6.20
   2  -5   4  142.19    6.30
  -3   5  -4    0.50    0.90
  -3   5  -4    0.00    0.90
   3  -5   4   -0.10    0.90
   3  -5   4   -0.20    1.00
   3  -5   4   -0.20    0.90
  -4   5  -4  117.19    5.10
  -4   5  -4  110.49    5.10
   4  -5   4  120.39    5.70
   4  -5   4  110.79    5.30
   4  -5   4  115.69    5.50
  -5   5  -4   20.00    2.20
   5  -5   4   17.30    2.50
   5  -5   4   20.30    2.50
   5  -5   4   24.10    3.00
  -6   5  -4    1.10    0.80
   6  -5   4   -1.40    1.10
   6  -5   4   -0.10    1.00
  -7   5  -4    0.20    0.60
   7  -5   4   -0.90    1.10
   7  -5   4    0.30    1.10
   8  -5   4    0.20    1.20
   8  -5   4    4.30    1.80
   9  -5   4    5.00    2.00
   9  -5   4    2.70    1.50
  10  -5   4    0.20    1.30
  10  -5   4    1.30    1.60
  11  -5   4   -0.70    1.70
  11  -5   4   -0.90    1.30
  12   4  -4    3.30    1.20
  12   4  -4    1.50    1.20
 -12  -4   4    0.60    1.80
  11   4  -4   -0.10    1.00
  11   4  -4    0.60    0.90
 -11  -4   4   -0.10    1.50
  10   4  -4    4.20    1.30
  10   4  -4    3.00    1.10
 -10  -4   4    6.70    2.30
   9   4  -4    5.50    1.30
   9   4  -4    5.10    1.30
  -9  -4   4    3.70    1.70
  -9  -4   4    6.30    1.70
   8   4  -4    0.70    0.90
   8   4  -4    0.40    0.80
  -8  -4   4    1.20    1.20
  -8  -4   4    1.20    1.00
   7   4  -4    5.80    1.20
   7   4  -4    8.40    1.50
   7   4  -4   10.10    1.60
  -7  -4   4    9.30    1.90
  -7  -4   4    9.60    1.70
   6   4  -4   13.30    1.70
   6   4  -4   12.80    1.70
   6   4  -4   14.40    1.80
  -6  -4   4   11.00    1.80
  -6  -4   4   11.20    1.90
   5   4  -4   53.09    3.00
   5   4  -4   52.89    3.10
   5   4  -4   61.39    3.10
   5   4  -4   59.99    3.30
  -5  -4   4   56.79    2.50
  -5  -4   4   55.99    3.20
  -5  -4   4   52.79    3.20
   4   4  -4    1.20    0.80
   4   4  -4   -0.90    0.60
   4   4  -4    0.90    0.70
   4   4  -4   -0.70    0.70
  -4  -4   4    0.90    0.70
  -4  -4   4    0.70    0.70
  -4  -4   4    0.50    0.70
   3   4  -4    0.90    0.90
   3   4  -4    1.20    0.80
   3   4  -4    1.80    0.90
   3   4  -4    2.20    0.90
  -3  -4   4    2.30    0.90
  -3  -4   4    0.30    0.80
  -3  -4   4    1.50    0.70
   2   4  -4   17.90    2.10
   2   4  -4   18.60    2.10
   2   4  -4   14.60    1.70
   2   4  -4   22.60    2.20
  -2  -4   4   18.60    1.10
  -2  -4   4   17.90    2.00
  -2  -4   4   20.50    2.00
   1   4  -4   74.89    3.70
   1   4  -4   77.29    3.80
   1   4  -4   75.19    3.80
  -1  -4   4   75.79    3.80
  -1  -4   4   82.09    3.80
   0   4  -4   73.19    3.50
   0   4  -4   69.89    3.60
   0   4  -4   74.59    3.60
   0  -4   4   67.89    3.60
   0  -4   4   76.49    3.50
   0  -4   4   70.09    3.70
  -1   4  -4   19.10    2.10
  -1   4  -4   25.20    2.20
  -1   4  -4   27.30    2.60
   1  -4   4   18.70    2.10
   1  -4   4   26.60    2.50
   1  -4   4   26.40    2.60
  -2   4  -4   16.80    2.00
  -2   4  -4   20.80    2.00
  -2   4  -4   16.60    2.10
   2  -4   4   17.80    2.00
   2  -4   4   18.20    2.20
   2  -4   4   18.60    2.10
  -3   4  -4   13.90    1.90
  -3   4  -4   14.50    1.90
   3  -4   4   19.20    2.20
   3  -4   4   11.40    1.90
   3  -4   4   14.50    2.10
   3  -4   4   11.30    1.60
  -4   4  -4  122.89    4.60
  -4   4  -4  113.59    5.00
  -4   4  -4  119.39    5.00
   4  -4   4  125.69    5.40
   4  -4   4  121.89    5.50
   4  -4   4  125.59    5.30
  -5   4  -4   11.90    1.70
  -5   4  -4   10.70    1.50
   5  -4   4   12.90    1.80
   5  -4   4   13.40    2.10
   5  -4   4   11.20    1.90
  -6   4  -4    3.40    0.90
  -6   4  -4    0.70    0.90
   6  -4   4    0.30    0.90
   6  -4   4    2.20    1.30
   6  -4   4   -0.70    0.90
  -7   4  -4   12.00    2.00
   7  -4   4   10.80    2.00
   7  -4   4    7.30    1.70
  -8   4  -4    2.50    1.30
   8  -4   4    1.30    1.30
   8  -4   4    0.00    1.10
  -9   4  -4    2.60    1.60
   9  -4   4    3.40    1.40
   9  -4   4    4.20    1.60
 -10   4  -4    3.30    1.80
  10  -4   4    2.30    1.50
  10  -4   4    2.20    1.40
 -11   4  -4   -0.10    1.60
  11  -4   4    0.60    1.30
  11  -4   4    0.80    1.50
  12   3  -4    0.70    0.90
  12   3  -4    1.20    1.10
 -12  -3   4    0.90    1.70
  11   3  -4    1.70    1.00
  11   3  -4    1.60    0.90
 -11  -3   4    0.10    1.70
  10   3  -4    3.30    1.20
  10   3  -4    1.40    0.80
 -10  -3   4    3.90    1.50
 -10  -3   4    6.80    2.30
   9   3  -4    0.40    0.70
   9   3  -4    0.20    0.90
  -9  -3   4    0.10    1.20
  -9  -3   4   -0.80    1.00
   8   3  -4    0.50    0.80
   8   3  -4   -0.50    0.60
   8   3  -4    0.00    0.80
  -8  -3   4   -0.60    1.10
  -8  -3   4    0.60    1.00
   7   3  -4    7.20    1.20
   7   3  -4    5.80    1.20
   7   3  -4    8.90    1.40
  -7  -3   4    6.80    1.70
  -7  -3   4    7.20    1.50
   6   3  -4  256.57    8.50
   6   3  -4  255.67    8.50
   6   3  -4  241.48    8.50
  -6  -3   4  262.37    8.90
  -6  -3   4  242.08    9.30
   5   3  -4    6.60    1.20
   5   3  -4    4.70    1.10
   5   3  -4    5.40    1.20
  -5  -3   4    6.40    0.80
  -5  -3   4    9.50    1.60
  -5  -3   4    8.80    1.20
  -5  -3   4    9.20    1.60
   4   3  -4   13.30    1.60
   4   3  -4   17.10    1.80
   4   3  -4   13.00    1.60
  -4  -3   4   15.90    1.90
  -4  -3   4   18.50    1.80
  -4  -3   4   18.60    1.70
   3   3  -4    0.30    0.60
   3   3  -4    1.40    0.80
   3   3  -4    0.70    0.70
  -3  -3   4    2.30    0.70
  -3  -3   4    0.60    0.70
  -3  -3   4    2.30    0.80
   2   3  -4  133.79    5.20
   2   3  -4  142.29    5.30
   2   3  -4  134.89    5.30
   2   3  -4  135.59    5.40
  -2  -3   4  140.79    5.30
  -2  -3   4  133.69    4.70
  -2  -3   4  139.89    5.20
   1   3  -4  207.68    7.40
   1   3  -4  226.28    7.50
   1   3  -4  211.28    7.60
  -1  -3   4  215.48    7.40
  -1  -3   4  217.78    6.50
  -1  -3   4  208.88    7.50
   0   3  -4   27.10    2.00
   0   3  -4   24.10    1.90
   0   3  -4   27.10    2.00
   0  -3   4   27.40    2.10
   0  -3   4   28.40    2.00
   0  -3   4   26.80    2.00
  -1   3  -4   58.49    2.90
  -1   3  -4   55.59    3.00
  -1   3  -4   60.79    3.10
   1  -3   4   59.19    3.00
   1  -3   4   58.39    3.10
   1  -3   4   57.99    3.10
  -2   3  -4  255.87    8.50
  -2   3  -4  242.28    8.60
  -2   3  -4  252.77    8.40
   2  -3   4  250.97    8.60
   2  -3   4  247.78    8.80
   2  -3   4  264.87    8.70
  -3   3  -4   80.09    3.70
  -3   3  -4   80.19    3.70
   3  -3   4   82.29    3.80
   3  -3   4   79.59    3.90
   3  -3   4   79.79    3.80
   3  -3   4   84.09    3.90
  -4   3  -4   87.79    3.90
  -4   3  -4   98.19    3.80
  -4   3  -4   92.49    4.00
   4  -3   4   90.39    4.30
   4  -3   4   93.89    4.20
   4  -3   4   91.29    4.20
   4  -3   4   89.99    4.20
  -5   3  -4   51.59    2.80
  -5   3  -4   53.59    2.70
  -5   3  -4   52.89    2.70
   5  -3   4   52.89    3.20
   5  -3   4   54.59    3.10
   5  -3   4   56.49    3.10
   5  -3   4   49.30    3.10
  -6   3  -4    2.40    0.70
  -6   3  -4    3.90    1.10
   6  -3   4    3.60    1.10
   6  -3   4    4.00    1.30
   6  -3   4    2.30    1.10
  -7   3  -4   21.40    2.50
   7  -3   4   15.60    2.10
   7  -3   4   18.40    2.10
  -8   3  -4   17.80    2.60
   8  -3   4   17.00    2.30
   8  -3   4   17.40    2.10
  -9   3  -4   -0.50    1.10
   9  -3   4    0.60    1.10
   9  -3   4    0.70    1.00
 -10   3  -4    1.60    1.40
  10  -3   4    1.10    1.30
  10  -3   4    2.00    1.30
 -11   3  -4   -0.20    1.60
  11  -3   4    0.40    1.30
  11  -3   4   -0.30    1.10
 -12   3  -4   -0.80    1.80
  12  -3   4   -1.80    1.40
  12  -3   4   -0.60    1.30
  12   2  -4    0.70    1.00
 -12  -2   4    2.80    2.30
  11   2  -4   -0.60    0.70
  11   2  -4    0.30    1.00
 -11  -2   4    0.10    1.50
 -11  -2   4    0.40    1.60
  10   2  -4    1.80    1.00
  10   2  -4    1.30    0.90
 -10  -2   4    0.10    1.30
 -10  -2   4    5.00    2.20
   9   2  -4    1.60    0.80
   9   2  -4    2.60    1.00
   9   2  -4    3.00    1.00
  -9  -2   4    2.20    1.30
  -9  -2   4    1.10    1.40
   8   2  -4    0.40    0.60
   8   2  -4    2.20    0.90
   8   2  -4    3.40    1.10
  -8  -2   4    2.10    1.30
  -8  -2   4    1.10    1.30
   7   2  -4    3.50    0.90
   7   2  -4    4.20    1.10
   7   2  -4    3.10    0.90
  -7  -2   4    8.20    1.90
  -7  -2   4    3.90    1.30
   6   2  -4  142.39    5.20
   6   2  -4  134.69    5.20
   6   2  -4  135.09    5.10
  -6  -2   4  130.59    6.00
  -6  -2   4  142.79    5.80
   5   2  -4    4.50    1.10
   5   2  -4    2.80    0.90
   5   2  -4    4.10    0.90
   5   2  -4    3.80    0.90
  -5  -2   4    4.20    0.80
  -5  -2   4    5.50    1.30
  -5  -2   4    4.80    1.30
   4   2  -4  223.08    7.40
   4   2  -4  213.28    7.50
   4   2  -4  231.18    7.50
  -4  -2   4  224.98    7.90
  -4  -2   4  217.88    6.90
  -4  -2   4  222.98    7.10
  -4  -2   4  222.58    7.70
   3   2  -4  124.89    4.70
   3   2  -4  123.79    4.60
   3   2  -4  117.09    4.50
  -3  -2   4  120.59    4.70
  -3  -2   4  114.39    4.40
  -3  -2   4  124.79    4.50
  -3  -2   4  118.19    4.80
   2   2  -4  416.06   12.30
   2   2  -4  391.76   12.20
   2   2  -4  387.76   12.10
  -2  -2   4  408.16   12.00
  -2  -2   4  372.26   12.10
  -2  -2   4  395.86   12.10
   1   2  -4   11.50    1.30
   1   2  -4   13.50    1.40
   1   2  -4   13.10    1.50
  -1  -2   4   12.70    1.00
  -1  -2   4   13.80    1.50
  -1  -2   4   11.70    1.30
  -1  -2   4    8.30    1.20
   0   2  -4  202.78    6.90
   0   2  -4  200.18    7.00
   0   2  -4  201.28    6.90
   0  -2   4  201.48    6.90
   0  -2   4  208.48    6.90
   0  -2   4  207.28    6.10
  -1   2  -4  113.09    4.40
  -1   2  -4  110.29    4.40
   1  -2   4  111.19    4.50
   1  -2   4  111.29    4.40
   1  -2   4  110.99    4.40
  -2   2  -4    1.10    0.60
  -2   2  -4    0.10    0.60
  -2   2  -4    0.50    0.60
   2  -2   4    1.00    0.70
   2  -2   4    1.30    0.70
   2  -2   4    1.10    0.80
   2  -2   4    0.10    0.60
  -3   2  -4    0.60    0.60
  -3   2  -4    0.30    0.60
   3  -2   4   -0.10    0.60
   3  -2   4    0.30    0.60
   3  -2   4    0.00    0.60
   3  -2   4    1.10    0.80
  -4   2  -4  113.39    4.30
  -4   2  -4  112.09    4.30
  -4   2  -4  116.89    4.30
   4  -2   4  103.69    4.40
   4  -2   4  103.89    4.50
   4  -2   4  116.69    4.50
   4  -2   4  113.39    4.70
  -5   2  -4   66.99    2.90
  -5   2  -4   67.89    3.30
   5  -2   4   61.59    3.10
   5  -2   4   59.49    3.20
   5  -2   4   60.79    3.10
   5  -2   4   63.29    3.30
  -6   2  -4  152.98    4.80
  -6   2  -4  153.28    4.80
  -6   2  -4  151.68    6.10
   6  -2   4  140.09    5.80
   6  -2   4  145.89    5.90
   6  -2   4  145.99    5.70
   6  -2   4  155.88    5.80
  -7   2  -4    2.50    1.10
   7  -2   4    0.70    0.80
   7  -2   4    0.20    0.80
   7  -2   4    0.90    0.90
  -8   2  -4    2.10    1.20
   8  -2   4    2.40    1.00
   8  -2   4    1.10    1.00
  -9   2  -4    0.90    1.20
   9  -2   4    1.90    1.20
   9  -2   4    1.20    0.90
 -10   2  -4    4.50    1.80
  10  -2   4    3.80    1.30
  10  -2   4    5.60    1.50
 -11   2  -4   -0.60    1.50
  11  -2   4   -1.10    1.20
  11  -2   4    1.30    1.10
 -12   2  -4    0.30    1.70
  12  -2   4   -1.20    1.30
  12  -2   4   -0.70    1.00
  12   1  -4    0.30    0.90
 -12  -1   4    1.20    1.90
  11   1  -4    1.00    0.90
  11   1  -4    1.40    1.10
 -11  -1   4    0.60    1.80
 -11  -1   4    2.30    1.70
  10   1  -4   -0.10    0.70
  10   1  -4    0.10    0.90
 -10  -1   4   -0.50    1.30
 -10  -1   4    0.20    1.60
   9   1  -4   -1.00    0.70
   9   1  -4    0.40    0.70
   9   1  -4    0.70    0.80
  -9  -1   4    0.30    1.40
  -9  -1   4    0.50    1.20
   8   1  -4   21.00    2.00
   8   1  -4   17.50    1.70
   8   1  -4   22.20    2.00
  -8  -1   4   17.80    2.50
  -8  -1   4   17.40    2.90
   7   1  -4    3.80    1.00
   7   1  -4    4.40    1.00
   7   1  -4    4.30    0.90
  -7  -1   4    2.50    1.10
  -7  -1   4    5.90    1.70
   6   1  -4  112.29    4.30
   6   1  -4  115.69    4.40
   6   1  -4  108.79    4.50
  -6  -1   4  103.89    5.30
  -6  -1   4  118.89    5.10
   5   1  -4   20.80    1.90
   5   1  -4   17.70    1.60
   5   1  -4   18.60    1.70
   5   1  -4   18.40    1.70
  -5  -1   4   19.20    1.20
  -5  -1   4   22.10    2.30
  -5  -1   4   20.90    2.40
   4   1  -4    0.60    0.70
   4   1  -4   -0.10    0.60
   4   1  -4    0.10    0.50
   4   1  -4   -0.30    0.50
  -4  -1   4    1.30    0.50
  -4  -1   4    0.10    0.70
  -4  -1   4    1.40    0.90
  -4  -1   4    0.30    0.40
  -4  -1   4    1.10    0.60
  -4  -1   4    0.00    0.40
  -4  -1   4    0.50    0.50
   3   1  -4  111.89    4.20
   3   1  -4  115.29    4.20
   3   1  -4  104.49    4.20
  -3  -1   4  110.29    4.50
  -3  -1   4  113.19    4.50
  -3  -1   4  109.79    4.00
  -3  -1   4  108.09    4.00
   2   1  -4  272.27    8.90
   2   1  -4  276.47    8.90
   2   1  -4  288.57    9.00
  -2  -1   4  283.37    8.90
  -2  -1   4  291.87    9.10
  -2  -1   4  278.37    8.90
   1   1  -4  261.17    8.20
   1   1  -4  240.08    8.10
  -1  -1   4  248.28    8.20
  -1  -1   4  258.07    8.00
  -1  -1   4  247.58    8.00
  -1  -1   4  255.47    8.00
   0   1  -4  319.87   10.00
   0   1  -4  334.47   10.00
   0  -1   4  316.67   10.10
   0  -1   4  317.17   10.00
   0  -1   4  318.97   10.00
  -1   1  -4  728.23   20.20
  -1   1  -4  690.63   20.00
   1  -1   4  690.73   20.20
   1  -1   4  677.33   20.00
   1  -1   4  671.53   20.40
  -2   1  -4   40.20    2.20
  -2   1  -4   34.20    2.10
  -2   1  -4   39.70    2.00
   2  -1   4   40.20    2.10
   2  -1   4   41.40    2.20
   2  -1   4   38.00    2.20
  -3   1  -4  290.87    9.20
  -3   1  -4  306.27    9.10
   3  -1   4  283.57    9.30
   3  -1   4  295.67    9.20
   3  -1   4  276.57    9.20
   3  -1   4  274.67    9.10
  -4   1  -4    0.40    0.50
  -4   1  -4    0.50    0.50
  -4   1  -4    1.70    0.70
   4  -1   4   -0.10    0.50
   4  -1   4    0.60    0.60
   4  -1   4    0.50    0.70
   4  -1   4    0.50    0.60
  -5   1  -4   11.40    1.10
  -5   1  -4    9.00    1.00
  -5   1  -4    8.70    1.00
  -5   1  -4    8.40    1.40
   5  -1   4    9.50    1.40
   5  -1   4    8.80    1.20
   5  -1   4   11.90    1.60
   5  -1   4   11.40    1.40
   5  -1   4    7.70    1.30
  -6   1  -4   12.70    1.80
   6  -1   4   13.40    1.60
   6  -1   4    7.80    1.30
   6  -1   4   10.40    1.40
   6  -1   4   11.60    1.40
  -7   1  -4    2.60    1.20
   7  -1   4    2.20    1.00
   7  -1   4    1.80    0.80
   7  -1   4    3.30    0.90
  -8   1  -4    8.50    1.90
   8  -1   4    8.60    1.40
   8  -1   4    7.90    1.50
   8  -1   4   11.60    1.50
  -9   1  -4   11.40    2.30
   9  -1   4    9.30    1.40
   9  -1   4    7.20    1.40
   9  -1   4    8.60    1.40
 -10   1  -4    6.10    2.00
  10  -1   4    2.80    1.00
  10  -1   4    2.20    1.10
 -11   1  -4   -0.20    1.50
  11  -1   4    0.60    0.80
  11  -1   4    0.60    1.10
 -12   1  -4    1.70    1.90
  12  -1   4    5.80    1.60
  12  -1   4    5.10    1.40
 -13   1  -4   -0.60    1.70
  13  -1   4   -0.50    1.00
  13  -1   4    1.20    1.50
  12   0  -4   -0.70    1.20
  12   0  -4    1.00    1.00
 -12   0   4   -3.50    1.60
  11   0  -4    2.20    1.00
  11   0  -4    2.60    1.30
 -11   0   4    3.40    1.80
 -11   0   4    3.80    2.40
  10   0  -4    3.20    1.20
  10   0  -4    3.10    1.00
 -10   0   4    4.50    2.00
 -10   0   4    4.80    1.90
   9   0  -4    0.90    0.70
   9   0  -4    0.40    0.80
   9   0  -4    1.90    0.90
  -9   0   4   -0.60    1.00
  -9   0   4    0.30    1.40
   8   0  -4    0.80    0.80
   8   0  -4    0.10    0.80
   8   0  -4    1.10    0.70
  -8   0   4    0.00    1.10
  -8   0   4   -1.00    1.10
   7   0  -4    1.90    0.80
   7   0  -4    0.70    0.70
   7   0  -4    1.10    0.60
  -7   0   4    0.30    1.10
  -7   0   4    0.40    1.00
   6   0  -4    4.60    1.10
   6   0  -4    6.80    1.20
   6   0  -4    6.10    1.00
  -6   0   4   10.20    2.00
  -6   0   4    8.30    1.60
   5   0  -4   16.30    1.80
   5   0  -4   15.00    1.50
   5   0  -4   15.20    1.40
   5   0  -4   13.90    1.50
  -5   0   4   13.50    1.90
  -5   0   4   11.50    1.90
   4   0  -4    0.00    0.50
   4   0  -4    0.80    0.50
   4   0  -4   -0.10    0.50
   4   0  -4    0.40    0.70
  -4   0   4    0.80    0.80
  -4   0   4   -0.10    0.40
  -4   0   4    0.90    0.50
  -4   0   4    0.30    0.40
  -4   0   4    0.80    0.80
   3   0  -4   60.69    2.80
   3   0  -4   62.19    2.70
   3   0  -4   61.69    2.80
  -3   0   4   67.59    2.70
  -3   0   4   62.79    3.10
  -3   0   4   59.39    3.10
  -3   0   4   62.59    2.60
  -3   0   4   63.69    2.60
   2   0  -4  252.37    8.10
   2   0  -4  249.18    8.10
   2   0  -4  253.67    8.10
  -2   0   4  253.97    8.00
  -2   0   4  263.07    8.20
  -2   0   4  258.27    8.50
  -2   0   4  248.68    8.20
   1   0  -4   88.09    3.60
   1   0  -4   96.39    3.70
   1   0  -4   95.29    3.70
  -1   0   4   96.99    3.70
  -1   0   4   90.09    3.50
  -1   0   4   95.09    3.80
  -1   0   4   91.59    3.70
   0   0   4   49.80    2.40
   0   0   4   50.09    2.50
   0   0   4   49.90    2.40
  -1   0  -4    3.10    0.70
  -1   0  -4    1.20    0.70
   1   0   4    1.90    0.80
   1   0   4    2.30    0.70
   1   0   4    2.20    0.80
  -2   0  -4   36.70    1.90
  -2   0  -4   39.10    2.10
   2   0   4   37.70    2.10
   2   0   4   37.30    2.10
   2   0   4   35.70    2.10
   2   0   4   40.10    2.10
  -3   0  -4  162.18    5.50
  -3   0  -4  163.28    5.50
   3   0   4  166.78    5.60
   3   0   4  162.48    5.70
   3   0   4  161.48    5.60
   3   0   4  158.98    5.60
  -4   0  -4  136.69    4.70
  -4   0  -4  139.09    4.80
  -4   0  -4  143.99    4.80
   4   0   4  131.59    5.00
   4   0   4  142.89    5.10
   4   0   4  130.39    4.90
   4   0   4  153.08    5.10
   4   0   4  138.39    5.00
  -5   0  -4    2.80    0.60
  -5   0  -4    3.00    0.50
  -5   0  -4    2.80    0.60
   5   0   4    4.00    0.80
   5   0   4    2.70    0.80
   5   0   4    5.20    1.00
   5   0   4    2.80    0.90
   5   0   4    2.80    0.80
  -6   0  -4   66.79    3.70
   6   0   4   67.99    3.00
   6   0   4   72.39    3.20
   6   0   4   74.19    3.30
   6   0   4   70.09    3.20
   6   0   4   67.39    3.00
  -7   0  -4   52.39    3.40
   7   0   4   52.49    2.60
   7   0   4   46.70    2.70
   7   0   4   56.69    2.60
  -8   0  -4   18.50    2.60
   8   0   4   16.30    1.60
   8   0   4   16.90    1.80
   8   0   4   16.10    1.50
  -9   0  -4    1.10    1.20
   9   0   4   -0.40    0.70
   9   0   4    1.40    0.70
   9   0   4    0.20    0.60
 -10   0  -4   -0.90    1.20
  10   0   4    1.20    0.90
  10   0   4   -0.60    0.70
  10   0   4    0.30    0.70
 -11   0  -4   -0.50    1.40
  11   0   4    2.10    1.10
  11   0   4    0.90    0.90
 -12   0  -4    3.50    2.00
  12   0   4    6.00    1.30
  12   0   4    2.00    1.20
 -13   0  -4    0.10    1.70
  13   0   4   -0.50    0.90
  12  -1  -4    1.10    1.10
  12  -1  -4    0.40    1.30
 -12   1   4    5.10    2.80
  11  -1  -4    0.40    0.90
  11  -1  -4    0.60    1.20
 -11   1   4    0.70    1.80
  10  -1  -4    6.20    1.30
  10  -1  -4    5.50    1.40
 -10   1   4    7.10    2.30
 -10   1   4    3.20    1.80
   9  -1  -4    7.00    1.40
   9  -1  -4    2.10    1.00
  -9   1   4    3.70    1.70
  -9   1   4    3.50    1.90
   8  -1  -4   -1.00    0.70
   8  -1  -4    0.70    0.70
   8  -1  -4   -0.10    0.80
  -8   1   4    0.30    1.10
  -8   1   4   -0.70    1.10
   7  -1  -4   12.60    1.60
   7  -1  -4   12.50    1.40
   7  -1  -4   14.20    1.70
  -7   1   4   11.20    2.30
  -7   1   4   13.40    2.10
   6  -1  -4    0.40    0.70
   6  -1  -4    1.50    0.80
   6  -1  -4    1.60    0.70
  -6   1   4    0.80    1.00
  -6   1   4    2.20    1.10
   5  -1  -4    1.20    0.80
   5  -1  -4    3.00    0.80
   5  -1  -4    0.70    0.80
   5  -1  -4    2.80    0.80
  -5   1   4    1.80    1.20
  -5   1   4    3.70    1.20
   4  -1  -4    6.70    1.20
   4  -1  -4    6.10    1.00
   4  -1  -4    5.70    1.00
   4  -1  -4   10.60    1.40
  -4   1   4   10.90    1.00
  -4   1   4    7.70    1.40
  -4   1   4    9.00    0.90
  -4   1   4   10.20    1.00
  -4   1   4    6.70    1.40
   3  -1  -4   90.29    3.80
   3  -1  -4   95.39    3.70
   3  -1  -4   97.89    3.80
  -3   1   4   97.39    4.30
  -3   1   4   95.69    3.60
  -3   1   4   99.49    3.60
  -3   1   4   91.89    4.10
   2  -1  -4  182.68    6.30
   2  -1  -4  196.68    6.40
   2  -1  -4  197.38    6.40
  -2   1   4  183.08    6.10
  -2   1   4  186.78    6.20
  -2   1   4  193.68    6.30
  -2   1   4  183.38    6.20
  -2   1   4  180.88    6.40
   1  -1  -4   -0.50    0.50
   1  -1  -4    0.10    0.50
   1  -1  -4    0.50    0.50
  -1   1   4   -0.10    0.60
  -1   1   4    0.50    0.50
  -1   1   4    0.00    0.50
  -1   1   4    0.20    0.50
   0  -1  -4   12.50    1.40
   0  -1  -4   14.30    1.40
   0   1   4   14.30    1.50
   0   1   4   12.30    1.40
   0   1   4   10.20    1.20
   0   1   4    8.90    1.20
  -1  -1  -4  149.49    5.10
  -1  -1  -4  144.09    5.10
   1   1   4  150.78    5.30
   1   1   4  151.28    5.20
   1   1   4  147.19    5.30
  -2  -1  -4  313.87    9.70
  -2  -1  -4  326.47    9.70
   2   1   4  322.27    9.80
   2   1   4  319.77    9.90
   2   1   4  312.87    9.80
   2   1   4  320.27   10.00
  -3  -1  -4   19.60    1.40
   3   1   4   17.10    1.50
   3   1   4   23.20    1.50
   3   1   4   20.20    1.40
   3   1   4   19.10    1.40
  -4  -1  -4   70.09    2.80
  -4  -1  -4   73.99    2.80
   4   1   4   75.79    3.10
   4   1   4   60.79    2.90
   4   1   4   66.39    2.90
   4   1   4   74.19    3.10
   4   1   4   73.69    2.90
  -5  -1  -4    0.50    0.30
  -5  -1  -4   -0.10    0.30
  -5  -1  -4    0.50    0.40
   5   1   4    1.10    0.60
   5   1   4    0.80    0.50
   5   1   4   -0.20    0.50
   5   1   4    0.50    0.50
   5   1   4   -0.10    0.60
   6   1   4   61.89    2.70
   6   1   4   63.39    2.90
   6   1   4   56.89    2.80
   6   1   4   63.89    2.70
   6   1   4   59.99    2.80
   7   1   4    6.60    1.10
   7   1   4    5.90    0.90
   7   1   4    7.60    1.00
  -8  -1  -4   -0.40    1.00
   8   1   4    0.40    0.70
   8   1   4    0.20    0.50
   8   1   4    0.70    0.60
  -9  -1  -4    7.60    2.00
   9   1   4    5.60    1.00
   9   1   4    4.60    0.90
   9   1   4    5.30    1.10
 -10  -1  -4    2.60    1.70
  10   1   4    0.70    0.90
  10   1   4    2.10    0.80
  10   1   4    0.70    0.70
 -11  -1  -4    0.90    1.70
  11   1   4    1.10    0.80
  11   1   4    0.70    0.80
  11   1   4    1.10    0.90
 -12  -1  -4    0.30    1.70
  12   1   4    0.40    1.00
  12   1   4   -0.10    0.80
  13   1   4    1.20    0.90
  12  -2  -4   -0.40    1.40
  12  -2  -4    0.60    1.20
 -12   2   4   -1.70    1.80
  11  -2  -4    0.20    0.90
  11  -2  -4   -0.50    1.30
 -11   2   4    1.00    1.80
  10  -2  -4    2.20    1.20
  10  -2  -4    0.70    0.90
 -10   2   4    2.60    1.90
   9  -2  -4    0.90    1.00
   9  -2  -4   -0.50    0.80
  -9   2   4   -0.40    1.30
  -9   2   4   -1.30    1.10
   8  -2  -4    3.70    1.10
   8  -2  -4    2.40    1.10
  -8   2   4    6.50    2.10
  -8   2   4    3.50    1.60
   7  -2  -4    8.20    1.50
   7  -2  -4    7.60    1.40
   7  -2  -4    5.50    1.20
  -7   2   4    8.90    2.00
  -7   2   4    9.80    2.30
   6  -2  -4   32.60    2.30
   6  -2  -4   32.90    2.20
   6  -2  -4   32.80    2.40
   6  -2  -4   40.20    2.60
   6  -2  -4   33.40    2.30
  -6   2   4   35.20    3.70
  -6   2   4   31.30    3.10
   5  -2  -4    7.30    1.40
   5  -2  -4    7.50    1.30
   5  -2  -4    7.90    1.40
   5  -2  -4    4.70    1.00
   5  -2  -4    7.50    1.30
  -5   2   4    5.60    1.60
  -5   2   4    5.90    1.50
   4  -2  -4   84.19    3.60
   4  -2  -4   83.89    3.60
   4  -2  -4   84.89    3.90
   4  -2  -4   79.99    3.50
   4  -2  -4   75.99    3.60
  -4   2   4   78.19    3.10
  -4   2   4   85.59    3.20
  -4   2   4   76.89    4.20
  -4   2   4   85.09    3.10
  -4   2   4   85.29    4.10
   3  -2  -4   26.60    1.90
   3  -2  -4   32.40    2.00
   3  -2  -4   29.90    2.10
   3  -2  -4   26.70    1.80
  -3   2   4   27.90    1.80
  -3   2   4   31.30    2.30
  -3   2   4   28.80    2.70
  -3   2   4   22.80    1.50
  -3   2   4   31.70    1.80
  -3   2   4   32.40    1.80
   2  -2  -4   13.70    1.50
   2  -2  -4   10.50    1.40
   2  -2  -4   14.60    1.50
   2  -2  -4   11.10    1.30
  -2   2   4   16.20    1.60
  -2   2   4   14.80    1.40
  -2   2   4   12.50    1.50
  -2   2   4   13.10    1.40
   1  -2  -4    0.80    0.70
   1  -2  -4    0.70    0.60
   1  -2  -4   -0.40    0.50
   1  -2  -4    0.80    0.60
  -1   2   4   -0.60    0.50
  -1   2   4   -0.40    0.60
  -1   2   4    0.30    0.50
  -1   2   4   -0.70    0.50
  -1   2   4    0.70    0.50
  -1   2   4    0.00    0.50
   0  -2  -4  112.49    4.30
   0  -2  -4  112.49    4.20
   0   2   4  114.69    4.20
   0   2   4  117.59    4.40
   0   2   4  107.99    4.30
   0   2   4  118.79    4.30
  -1  -2  -4   44.40    2.20
   1   2   4   48.10    2.40
   1   2   4   41.80    2.10
   1   2   4   42.70    2.30
   1   2   4   46.40    2.30
  -2  -2  -4   13.10    1.40
  -2  -2  -4   13.10    1.20
   2   2   4   14.30    1.50
   2   2   4   15.00    1.40
   2   2   4   11.20    1.20
   2   2   4   11.50    1.30
  -3  -2  -4  217.28    7.00
   3   2   4  220.08    7.20
   3   2   4  214.18    7.20
   3   2   4  218.88    7.10
   3   2   4  222.78    7.20
  -4  -2  -4    1.90    0.60
  -4  -2  -4    1.70    0.50
   4   2   4    0.70    0.50
   4   2   4    2.70    0.80
   4   2   4    1.10    0.60
   4   2   4    2.20    0.80
   4   2   4    1.20    0.60
  -5  -2  -4  163.08    5.00
  -5  -2  -4  172.88    5.10
  -5  -2  -4  156.88    5.00
   5   2   4  160.08    5.40
   5   2   4  160.18    5.60
   5   2   4  154.98    5.40
   5   2   4  163.68    5.70
   5   2   4  165.88    5.60
   6   2   4   20.90    1.40
   6   2   4   19.10    1.40
   6   2   4   25.60    1.70
   6   2   4   20.50    1.70
   6   2   4   20.80    1.60
   7   2   4    5.90    1.10
   7   2   4    5.70    0.90
   7   2   4    5.30    1.00
   7   2   4    5.40    0.90
   8   2   4   13.80    1.30
   8   2   4   12.50    1.40
   8   2   4   14.80    1.30
   9   2   4    0.30    0.50
   9   2   4    0.30    0.50
   9   2   4   -0.40    0.60
  10   2   4    5.70    1.00
  10   2   4    5.20    0.90
  10   2   4    5.00    1.10
  11   2   4    0.10    0.60
  11   2   4    0.30    0.70
  11   2   4   -1.60    0.70
  12   2   4   -0.60    0.90
  12   2   4    0.10    0.70
  12   2   4    0.10    0.70
  13   2   4    1.10    0.80
  14   2   4    0.30    0.80
  11  -3  -4   -1.30    1.40
  11  -3  -4   -1.60    1.00
 -11   3   4    2.50    2.00
  10  -3  -4   -0.70    1.00
  10  -3  -4   -0.40    1.20
 -10   3   4    0.40    1.60
   9  -3  -4    2.80    1.20
   9  -3  -4    2.40    1.30
  -9   3   4    1.00    1.80
   8  -3  -4   -1.20    1.00
   8  -3  -4   -0.20    0.80
  -8   3   4    2.80    1.50
  -8   3   4    0.70    1.40
   7  -3  -4   -0.20    0.80
   7  -3  -4    0.90    0.90
  -7   3   4    1.00    1.30
  -7   3   4   -0.20    1.00
   6  -3  -4   14.30    1.90
   6  -3  -4   13.40    1.80
   6  -3  -4   10.60    1.60
   6  -3  -4   16.60    2.20
  -6   3   4   13.00    2.30
  -6   3   4   11.10    2.00
   5  -3  -4   -0.60    0.70
   5  -3  -4    0.70    0.90
   5  -3  -4    0.00    0.90
   5  -3  -4    0.80    0.90
  -5   3   4   -1.00    0.90
  -5   3   4    1.50    1.10
  -5   3   4    0.20    0.40
  -5   3   4    0.60    0.40
   4  -3  -4   98.29    4.30
   4  -3  -4   98.49    4.20
   4  -3  -4  101.99    4.30
   4  -3  -4  101.79    4.70
  -4   3   4  102.59    4.70
  -4   3   4   97.89    3.80
  -4   3   4   99.79    5.00
  -4   3   4   95.79    3.80
   3  -3  -4  128.99    5.20
   3  -3  -4  135.09    5.60
   3  -3  -4  142.89    5.30
   3  -3  -4  145.79    5.30
   3  -3  -4  132.99    5.20
  -3   3   4  129.19    5.80
  -3   3   4  141.89    5.00
  -3   3   4  135.69    5.00
   2  -3  -4   91.99    4.00
   2  -3  -4   94.79    4.00
   2  -3  -4   99.79    4.30
   2  -3  -4   90.49    3.90
  -2   3   4   95.89    3.80
  -2   3   4   87.69    3.70
  -2   3   4   96.89    4.20
  -2   3   4   95.39    3.90
   1  -3  -4    2.70    0.90
   1  -3  -4    1.70    0.80
   1  -3  -4    1.00    0.70
   1  -3  -4    2.70    0.80
  -1   3   4    1.50    0.70
  -1   3   4    2.10    0.80
  -1   3   4    2.20    0.80
  -1   3   4    1.70    0.70
  -1   3   4    2.50    0.90
   0  -3  -4   12.50    1.60
   0  -3  -4   13.40    1.60
   0  -3  -4   14.20    1.40
   0   3   4   11.50    1.40
   0   3   4   11.90    1.40
   0   3   4   10.70    1.30
   0   3   4   16.50    1.70
   0   3   4   10.70    1.30
  -1  -3  -4   16.90    1.60
  -1  -3  -4   15.30    1.60
  -1  -3  -4   14.40    1.60
   1   3   4   15.90    1.70
   1   3   4   16.50    1.60
   1   3   4   18.70    1.80
   1   3   4   13.50    1.30
  -2  -3  -4   21.90    1.80
   2   3   4   17.50    1.30
   2   3   4   20.70    1.90
   2   3   4   16.90    1.50
   2   3   4   18.30    1.70
   2   3   4   17.80    1.60
  -3  -3  -4    2.60    0.80
   3   3   4    3.40    0.80
   3   3   4    1.50    0.70
   3   3   4    4.00    0.90
   3   3   4    3.00    0.90
   3   3   4    3.30    0.60
  -4  -3  -4   63.39    2.60
  -4  -3  -4   58.69    2.60
   4   3   4   58.49    2.80
   4   3   4   62.89    2.90
   4   3   4   61.69    2.80
   4   3   4   65.19    2.80
  -5  -3  -4  336.17    9.60
  -5  -3  -4  318.77    9.40
   5   3   4  326.17   10.20
   5   3   4  317.17    9.90
   5   3   4  316.47   10.10
   5   3   4  306.17    9.90
   5   3   4  327.07   10.00
   6   3   4    9.00    1.10
   6   3   4    8.10    1.20
   6   3   4    7.50    1.00
   6   3   4   10.90    1.30
   6   3   4   10.30    1.30
   7   3   4    2.90    0.90
   7   3   4    3.10    0.70
   7   3   4    4.60    1.00
   7   3   4    3.00    0.60
   7   3   4    3.10    0.80
   8   3   4    4.40    1.00
   8   3   4    4.40    0.80
   8   3   4    3.20    0.80
   9   3   4   47.80    2.60
   9   3   4   51.29    2.40
   9   3   4   50.89    2.40
  10   3   4    1.40    0.90
  10   3   4    0.50    0.60
  10   3   4    1.10    0.60
  11   3   4    1.40    0.70
  11   3   4    0.70    0.70
  11   3   4    0.30    0.80
  12   3   4    0.90    0.70
  12   3   4   -0.70    0.70
  12   3   4    0.30    0.80
  13   3   4    0.60    0.80
  14   3   4    1.50    0.90
  11  -4  -4   -0.50    1.30
  11  -4  -4   -0.40    1.60
 -11   4   4    1.50    2.00
  10  -4  -4    0.40    1.20
  10  -4  -4    0.40    1.50
 -10   4   4   -1.90    1.50
   9  -4  -4    5.10    1.50
   9  -4  -4    0.50    1.30
  -9   4   4   -0.50    1.40
   8  -4  -4   -1.20    0.90
   8  -4  -4   -0.70    1.00
  -8   4   4    0.70    1.60
   7  -4  -4    1.70    1.20
   7  -4  -4    1.30    1.10
  -7   4   4    1.40    1.40
  -7   4   4    1.60    1.40
   6  -4  -4    0.50    1.20
   6  -4  -4    1.00    1.10
   6  -4  -4    2.50    1.00
  -6   4   4    0.90    1.30
  -6   4   4    3.70    1.60
   5  -4  -4  101.99    4.80
   5  -4  -4   96.39    5.00
   5  -4  -4  109.59    4.70
  -5   4   4  105.49    5.30
  -5   4   4   97.29    5.50
  -5   4   4  108.79    3.90
   4  -4  -4    8.20    1.50
   4  -4  -4    8.00    1.40
   4  -4  -4    7.90    1.50
   4  -4  -4    9.80    1.70
  -4   4   4    8.30    1.20
  -4   4   4    7.10    1.70
  -4   4   4    8.60    1.90
   3  -4  -4    2.50    0.90
   3  -4  -4    1.80    1.10
   3  -4  -4    2.00    1.00
   3  -4  -4    1.80    1.10
  -3   4   4    1.70    0.90
  -3   4   4    3.00    0.90
  -3   4   4    2.20    1.10
   2  -4  -4   14.80    1.80
   2  -4  -4   13.70    1.70
   2  -4  -4   11.80    1.70
   2  -4  -4   14.50    1.70
   2  -4  -4   15.20    1.80
  -2   4   4   14.60    1.90
  -2   4   4   17.60    1.90
  -2   4   4   16.80    1.80
   1  -4  -4    0.10    0.70
   1  -4  -4    0.00    0.60
   1  -4  -4    0.40    0.70
   1  -4  -4    1.10    0.80
  -1   4   4    1.00    0.70
  -1   4   4   -0.20    0.60
  -1   4   4   -0.10    0.60
  -1   4   4   -0.50    0.50
  -1   4   4   -0.20    0.60
   0  -4  -4  391.96   12.90
   0  -4  -4  436.46   13.10
   0  -4  -4  419.66   13.80
   0   4   4  418.46   12.90
   0   4   4  422.26   12.70
   0   4   4  429.06   13.00
   0   4   4  431.16   13.10
   0   4   4  415.56   13.20
  -1  -4  -4   27.50    2.00
  -1  -4  -4   25.10    2.00
  -1  -4  -4   31.90    2.00
   1   4   4   24.70    1.90
   1   4   4   25.50    1.70
   1   4   4   19.60    1.90
   1   4   4   26.70    1.90
   1   4   4   26.00    1.90
  -2  -4  -4  719.43   21.00
  -2  -4  -4  725.73   22.20
   2   4   4  746.63   21.30
   2   4   4  725.73   20.90
   2   4   4  720.13   21.20
   2   4   4  712.83   21.30
   2   4   4  733.33   20.10
   2   4   4  700.63   21.30
  -3  -4  -4   22.50    2.10
  -3  -4  -4   20.80    1.60
   3   4   4   20.00    1.90
   3   4   4   22.40    1.30
   3   4   4   24.70    2.10
   3   4   4   18.80    1.80
   3   4   4   24.20    1.70
   3   4   4   23.80    2.10
  -4  -4  -4   33.50    2.00
   4   4   4   33.40    2.00
   4   4   4   35.90    2.20
   4   4   4   33.00    2.20
   4   4   4   36.80    2.20
   4   4   4   36.70    1.50
  -5  -4  -4   -0.10    0.20
  -5  -4  -4    0.80    0.50
   5   4   4   -0.30    0.60
   5   4   4    1.00    0.70
   5   4   4    0.70    0.70
   5   4   4   -0.30    0.50
   6   4   4   12.60    1.40
   6   4   4   13.40    1.60
   6   4   4   15.10    1.70
   6   4   4   15.40    1.70
   6   4   4   12.40    1.40
   7   4   4   -0.70    0.60
   7   4   4    0.00    0.50
   7   4   4    0.70    0.70
   8   4   4   64.09    2.90
   8   4   4   65.09    2.90
   8   4   4   59.29    3.00
   9   4   4   45.60    2.40
   9   4   4   46.90    2.60
   9   4   4   49.70    2.40
  10   4   4    0.30    0.60
  10   4   4    0.40    0.70
  10   4   4    0.40    0.60
  11   4   4    2.70    1.00
  11   4   4    1.90    0.80
  11   4   4    3.40    0.90
  12   4   4    3.10    1.00
  12   4   4    1.80    0.80
  12   4   4    1.30    1.00
  13   4   4    0.10    0.80
  14   4   4    0.00    0.70
  10  -5  -4   -0.50    1.50
  10  -5  -4    0.30    1.40
 -10   5   4    2.90    2.10
   9  -5  -4   -1.10    1.20
   9  -5  -4   -0.20    1.10
  -9   5   4    2.90    2.10
   8  -5  -4    0.70    1.30
   8  -5  -4    3.90    1.60
  -8   5   4    0.60    1.50
   7  -5  -4    0.70    1.10
   7  -5  -4    0.70    1.10
  -7   5   4    0.70    1.40
   6  -5  -4    7.80    1.90
   6  -5  -4    3.60    1.40
   6  -5  -4    5.30    1.60
  -6   5   4    5.30    1.80
   5  -5  -4   20.20    2.40
   5  -5  -4   21.00    2.80
   5  -5  -4   20.00    2.50
  -5   5   4   20.50    2.90
  -5   5   4   20.80    1.90
  -5   5   4   19.10    2.80
   4  -5  -4    0.60    1.00
   4  -5  -4    1.00    1.10
   4  -5  -4    1.70    1.10
  -4   5   4    1.10    1.20
  -4   5   4    3.80    1.50
  -4   5   4    0.90    0.80
   3  -5  -4   35.70    2.90
   3  -5  -4   35.10    3.10
   3  -5  -4   34.80    2.60
  -3   5   4   27.90    2.80
  -3   5   4   34.50    2.40
  -3   5   4   38.30    2.50
   2  -5  -4  160.28    6.20
   2  -5  -4  155.28    6.20
   2  -5  -4  150.98    6.50
   2  -5  -4  160.08    6.10
   2  -5  -4  159.58    6.20
  -2   5   4  151.18    6.20
  -2   5   4  150.28    5.90
  -2   5   4  142.89    5.90
   1  -5  -4    6.80    1.30
   1  -5  -4    5.20    1.40
   1  -5  -4    6.00    1.30
  -1   5   4    6.50    1.20
  -1   5   4    6.70    1.30
  -1   5   4    6.80    1.30
  -1   5   4    7.30    1.30
   0  -5  -4    2.90    1.10
   0  -5  -4    6.10    1.30
   0  -5  -4    3.80    1.00
   0   5   4    4.30    1.10
   0   5   4    3.50    1.10
   0   5   4    3.20    0.90
   0   5   4    2.30    0.90
   0   5   4    1.90    1.00
  -1  -5  -4    3.80    0.90
  -1  -5  -4    2.70    1.00
  -1  -5  -4    3.60    1.20
   1   5   4    2.20    0.90
   1   5   4    2.20    0.80
   1   5   4    2.10    0.90
   1   5   4    2.40    0.80
   1   5   4    2.30    0.90
  -2  -5  -4  199.48    7.40
  -2  -5  -4  203.18    7.00
   2   5   4  198.58    7.00
   2   5   4  187.78    6.30
   2   5   4  189.58    7.10
   2   5   4  196.28    7.10
   2   5   4  184.88    6.90
  -3  -5  -4   35.80    2.30
  -3  -5  -4   36.90    1.80
  -3  -5  -4   34.70    2.40
   3   5   4   36.20    2.40
   3   5   4   35.80    1.80
   3   5   4   35.10    2.30
   3   5   4   34.00    2.30
   3   5   4   41.30    2.50
   3   5   4   37.60    2.40
   3   5   4   35.10    2.40
  -4  -5  -4   47.00    2.80
  -4  -5  -4   50.09    2.60
   4   5   4   47.80    1.80
   4   5   4   42.70    2.50
   4   5   4   52.69    2.80
   4   5   4   49.20    2.80
   4   5   4   45.60    2.70
   4   5   4   46.50    2.70
  -5  -5  -4    3.60    0.80
  -5  -5  -4    0.90    0.60
   5   5   4    2.20    0.90
   5   5   4    1.80    0.90
   5   5   4    0.40    0.70
   5   5   4    0.50    0.70
   5   5   4    1.10    0.80
   5   5   4    1.50    0.70
  -6  -5  -4   71.39    2.70
   6   5   4   72.19    3.50
   6   5   4   73.59    3.40
   6   5   4   69.09    3.40
   6   5   4   66.09    3.50
   6   5   4   69.09    3.40
   7   5   4   13.40    1.60
   7   5   4   17.40    1.90
   7   5   4   16.20    1.70
   7   5   4   15.80    1.70
   8   5   4   11.40    1.50
   8   5   4   11.80    1.60
   8   5   4   11.70    1.60
   8   5   4   14.40    1.60
   9   5   4   14.90    1.80
   9   5   4   12.20    1.60
   9   5   4   13.50    1.60
   9   5   4   14.20    1.60
  10   5   4    3.20    0.90
  10   5   4    4.40    1.10
  10   5   4    4.60    1.20
  10   5   4    3.60    1.00
  11   5   4   -0.60    0.70
  11   5   4    0.10    0.80
  11   5   4    0.10    0.70
  12   5   4    3.90    1.20
  12   5   4    3.10    1.00
  12   5   4    4.00    1.10
  13   5   4    0.00    1.00
  13   5   4    0.90    0.90
  14   5   4    0.00    0.80
  10  -6  -4   -1.20    1.30
  10  -6  -4   -1.60    1.60
 -10   6   4    0.60    2.00
   9  -6  -4   -1.10    1.10
   9  -6  -4    1.50    1.70
  -9   6   4    0.20    1.80
   8  -6  -4    2.60    1.40
   8  -6  -4   -2.50    1.20
  -8   6   4    3.10    2.00
   7  -6  -4    1.50    1.40
   7  -6  -4    1.70    1.30
  -7   6   4   -0.60    1.30
   6  -6  -4   -1.10    0.90
   6  -6  -4   -1.70    1.10
   6  -6  -4    0.90    1.30
  -6   6   4    0.10    1.40
  -6   6   4   -0.30    0.50
   5  -6  -4   -0.30    1.20
   5  -6  -4    1.40    1.50
   5  -6  -4    3.50    1.40
  -5   6   4    1.10    1.40
  -5   6   4    1.50    0.90
   4  -6  -4   -0.90    1.00
   4  -6  -4    2.50    1.40
   4  -6  -4    1.30    1.10
  -4   6   4    0.10    1.20
  -4   6   4    2.10    1.00
   3  -6  -4    1.50    1.10
   3  -6  -4    1.70    1.30
   3  -6  -4    3.10    1.20
  -3   6   4    1.90    1.00
  -3   6   4    1.90    1.20
  -3   6   4    2.40    1.10
   2  -6  -4   35.50    3.40
   2  -6  -4   31.10    3.00
   2  -6  -4   40.40    2.80
  -2   6   4   29.30    2.90
  -2   6   4   34.80    2.60
  -2   6   4   34.50    2.60
   1  -6  -4    0.00    0.80
   1  -6  -4    0.70    0.90
   1  -6  -4    0.10    0.90
  -1   6   4    0.10    0.80
  -1   6   4    1.30    0.90
  -1   6   4    1.20    0.90
  -1   6   4    0.80    0.80
   0  -6  -4   35.10    2.50
   0  -6  -4   37.10    3.40
   0  -6  -4   34.00    3.00
   0   6   4   31.30    2.30
   0   6   4   34.00    2.50
   0   6   4   34.50    2.60
   0   6   4   33.40    2.50
  -1  -6  -4   47.70    3.00
  -1  -6  -4   51.29    3.30
  -1  -6  -4   48.90    2.90
   1   6   4   49.10    2.70
   1   6   4   51.49    3.10
   1   6   4   49.60    3.10
   1   6   4   48.00    3.10
   1   6   4   49.40    3.00
  -2  -6  -4  117.99    4.70
  -2  -6  -4  112.89    4.90
   2   6   4  114.19    4.90
   2   6   4  104.29    4.80
   2   6   4  111.79    5.00
   2   6   4  102.69    4.80
  -3  -6  -4    3.90    1.10
  -3  -6  -4    4.90    1.30
   3   6   4    3.20    1.20
   3   6   4    4.40    1.20
   3   6   4    2.20    1.00
   3   6   4    4.30    1.30
  -4  -6  -4   12.70    1.80
  -4  -6  -4   15.50    1.80
   4   6   4   13.40    1.90
   4   6   4   13.60    1.80
   4   6   4   14.30    1.90
   4   6   4   11.30    1.70
   4   6   4   13.20    1.80
  -5  -6  -4    9.30    1.50
  -5  -6  -4    9.50    1.40
   5   6   4    6.90    1.40
   5   6   4    9.00    1.60
   5   6   4    9.10    1.50
   5   6   4    9.30    1.40
   5   6   4    9.00    1.50
   5   6   4    9.30    1.60
   6   6   4    0.90    0.80
   6   6   4    2.90    1.00
   6   6   4    2.10    1.00
   6   6   4    0.60    0.90
   6   6   4    0.50    0.90
   6   6   4    2.00    1.00
   7   6   4   29.30    2.20
   7   6   4   23.40    2.20
   7   6   4   23.30    2.30
   7   6   4   21.20    2.20
   8   6   4   30.00    2.20
   8   6   4   30.80    2.30
   8   6   4   30.60    2.30
   8   6   4   26.80    2.50
   9   6   4    3.50    1.10
   9   6   4    5.10    1.30
   9   6   4    5.30    1.30
   9   6   4    4.60    1.10
  10   6   4    0.30    0.90
  10   6   4    0.80    0.90
  10   6   4    0.80    0.80
  11   6   4   -0.90    0.90
  11   6   4    0.40    0.90
  11   6   4    1.50    0.90
  12   6   4    0.90    1.00
  12   6   4   -0.10    0.90
  12   6   4    0.90    0.90
  13   6   4   -1.50    0.80
  13   6   4    1.50    0.90
  13   6   4    1.20    1.10
  14   6   4    0.60    1.00
   9  -7  -4   -0.50    1.80
   9  -7  -4    0.60    1.60
  -9   7   4    2.90    2.00
   8  -7  -4    0.30    1.70
   8  -7  -4    0.00    1.40
  -8   7   4    3.00    2.10
   7  -7  -4   -0.50    1.20
   7  -7  -4   -0.10    1.50
  -7   7   4    0.90    1.70
   6  -7  -4    1.20    1.50
   6  -7  -4   -0.10    1.10
   6  -7  -4    0.80    1.50
  -6   7   4    0.10    0.70
  -6   7   4    0.40    1.40
   5  -7  -4   16.90    2.60
   5  -7  -4   15.10    2.40
   5  -7  -4   19.20    3.00
  -5   7   4   16.00    2.00
  -5   7   4   15.00    2.90
   4  -7  -4    0.60    1.10
   4  -7  -4    0.10    1.40
   4  -7  -4    3.20    1.50
  -4   7   4    1.70    1.50
  -4   7   4    0.10    0.90
   3  -7  -4   45.90    3.50
   3  -7  -4   51.79    3.50
   3  -7  -4   49.10    3.90
  -3   7   4   49.50    3.80
  -3   7   4   41.50    3.10
   2  -7  -4   57.89    4.00
   2  -7  -4   53.09    3.70
   2  -7  -4   43.10    3.20
  -2   7   4   49.50    3.30
  -2   7   4   43.20    3.10
   1  -7  -4    1.30    1.20
   1  -7  -4   -0.90    1.10
   1  -7  -4    0.30    0.90
  -1   7   4    0.30    0.80
  -1   7   4    2.40    1.30
   0  -7  -4    9.80    1.70
   0  -7  -4    3.60    1.50
   0  -7  -4    7.80    1.70
   0   7   4    6.50    1.50
   0   7   4    9.70    1.80
   0   7   4    8.50    1.60
  -1  -7  -4   17.70    2.40
  -1  -7  -4   19.20    2.30
  -1  -7  -4   15.70    2.30
   1   7   4   17.20    2.20
   1   7   4   16.80    2.30
   1   7   4   17.50    2.30
  -2  -7  -4   75.69    4.10
  -2  -7  -4   74.09    3.80
  -2  -7  -4   79.29    4.40
   2   7   4   80.29    4.20
   2   7   4   71.19    4.00
   2   7   4   80.69    4.20
   2   7   4   71.79    4.00
  -3  -7  -4   33.50    3.20
  -3  -7  -4   37.10    2.70
   3   7   4   35.30    2.80
   3   7   4   36.20    2.80
   3   7   4   36.90    2.80
   3   7   4   38.80    2.90
  -4  -7  -4   12.70    1.80
  -4  -7  -4   14.10    2.00
   4   7   4   12.00    1.90
   4   7   4   12.90    2.00
   4   7   4   17.50    2.20
   4   7   4   16.00    2.10
  -5  -7  -4    5.50    1.30
  -5  -7  -4    3.50    1.10
   5   7   4    5.80    1.40
   5   7   4    5.10    1.40
   5   7   4    2.90    1.20
   5   7   4    9.80    1.80
   6   7   4   -0.40    0.80
   6   7   4    0.70    1.00
   6   7   4    0.00    0.90
   6   7   4    0.40    0.90
   7   7   4    4.50    1.30
   7   7   4    4.90    1.30
   7   7   4    2.50    1.20
   8   7   4   10.20    1.80
   8   7   4    8.20    1.60
   8   7   4   10.40    1.70
   8   7   4   12.20    1.90
   9   7   4   -0.40    0.90
   9   7   4    0.20    0.90
   9   7   4    0.00    0.90
   9   7   4   -1.80    0.60
  10   7   4    7.30    1.50
  10   7   4    8.70    1.60
  10   7   4   10.80    1.80
  10   7   4   13.30    2.00
  11   7   4    0.00    0.90
  11   7   4    3.20    1.10
  11   7   4    1.30    1.10
  11   7   4    2.00    1.20
  12   7   4   -0.30    0.90
  12   7   4    0.20    1.10
  12   7   4   -0.60    0.90
  12   7   4    0.10    0.90
  13   7   4   -0.30    1.00
  13   7   4    0.50    1.20
  13   7   4    1.20    1.10
  14   7   4    0.20    1.00
   8  -8  -4    0.10    1.70
   8  -8  -4    1.70    1.90
  -8   8   4    0.60    1.80
   7  -8  -4    1.00    1.60
   7  -8  -4   -1.50    1.40
  -7   8   4    0.80    1.80
   6  -8  -4    4.40    2.10
   6  -8  -4    0.40    1.50
   6  -8  -4    3.30    1.80
  -6   8   4   -1.10    1.40
  -6   8   4    0.90    0.90
   5  -8  -4   14.10    2.60
   5  -8  -4   15.60    3.10
   5  -8  -4   13.60    2.70
  -5   8   4   11.60    1.90
  -5   8   4   17.40    3.20
   4  -8  -4    4.20    1.70
   4  -8  -4    1.90    1.70
   4  -8  -4    2.10    1.60
  -4   8   4    3.60    1.30
  -4   8   4    5.30    1.90
   3  -8  -4    9.10    2.00
   3  -8  -4   11.40    2.70
   3  -8  -4    9.30    2.20
  -3   8   4    8.50    2.20
  -3   8   4   11.80    2.10
   2  -8  -4   26.20    3.10
   2  -8  -4   25.40    3.40
   2  -8  -4   37.20    3.60
  -2   8   4   29.60    3.10
  -2   8   4   29.20    3.10
   1  -8  -4   28.60    3.50
   1  -8  -4   29.40    3.10
   1  -8  -4   27.90    3.20
  -1   8   4   27.40    3.00
  -1   8   4   23.40    2.80
   0  -8  -4   13.10    2.00
   0  -8  -4   12.10    2.10
   0  -8  -4   13.60    2.50
   0   8   4   13.90    2.20
   0   8   4   12.30    2.20
  -1  -8  -4    1.10    1.20
  -1  -8  -4    3.30    1.30
   1   8   4    0.30    0.90
   1   8   4    1.80    1.10
  -2  -8  -4    0.10    0.90
  -2  -8  -4    0.80    1.00
   2   8   4    0.50    1.10
   2   8   4   -0.30    1.00
   2   8   4   -0.30    1.00
  -3  -8  -4   18.50    2.40
  -3  -8  -4   12.80    2.20
   3   8   4   19.00    2.60
   3   8   4   17.10    2.40
   3   8   4   13.70    2.10
  -4  -8  -4    6.70    1.60
  -4  -8  -4    6.80    1.70
   4   8   4    9.50    1.80
   4   8   4    4.10    1.40
   4   8   4    8.30    1.80
   4   8   4    7.50    1.70
  -5  -8  -4   19.50    2.40
   5   8   4   24.70    2.70
   5   8   4   18.10    2.40
   5   8   4   22.50    2.70
   5   8   4   20.10    2.60
  -6  -8  -4    1.60    1.00
   6   8   4    0.60    1.00
   6   8   4    1.30    1.10
   6   8   4    1.50    1.30
   6   8   4    1.00    1.00
   7   8   4   -1.50    0.70
   7   8   4    0.60    0.90
   7   8   4    1.70    1.10
   8   8   4    7.60    1.70
   8   8   4   11.00    1.90
   8   8   4    7.70    1.70
   9   8   4    4.40    1.40
   9   8   4    6.20    1.60
   9   8   4    4.80    1.50
  10   8   4    0.20    1.00
  10   8   4   -0.80    0.90
  10   8   4    0.90    1.10
  11   8   4    0.70    1.20
  11   8   4    0.00    1.00
  11   8   4    1.60    1.10
  12   8   4    0.30    1.10
  12   8   4    0.20    1.10
  13   8   4    2.70    1.20
  13   8   4   -0.40    0.90
   7  -9  -4    0.00    1.70
   7  -9  -4   -0.30    1.70
  -7   9   4    0.40    2.00
   6  -9  -4    2.30    1.90
   6  -9  -4    1.20    1.70
  -6   9   4    1.50    2.00
   5  -9  -4    1.00    1.40
   5  -9  -4   -1.00    1.80
   5  -9  -4    2.50    1.80
  -5   9   4    0.40    1.50
  -5   9   4    0.50    1.10
   4  -9  -4    2.20    1.90
   4  -9  -4    3.60    2.00
   4  -9  -4    6.70    2.10
  -4   9   4    3.20    1.40
  -4   9   4    3.40    1.80
   3  -9  -4    2.90    1.60
   3  -9  -4   -1.90    1.40
   3  -9  -4    2.50    1.70
  -3   9   4    2.20    1.60
  -3   9   4    0.80    1.20
   2  -9  -4   -0.60    1.10
   2  -9  -4   -1.00    1.50
  -2   9   4    0.60    1.10
   1  -9  -4    0.40    1.30
   1  -9  -4   -0.80    1.30
  -1   9   4    0.90    1.20
  -1   9   4    1.10    1.30
   0  -9  -4    2.10    1.60
   0  -9  -4    1.70    1.40
   0   9   4    3.50    1.50
   0   9   4    3.60    1.60
  -1  -9  -4    4.70    1.80
  -1  -9  -4    4.30    1.50
   1   9   4    5.50    1.60
   1   9   4    4.40    1.50
  -2  -9  -4    5.50    1.70
  -2  -9  -4    5.60    1.70
   2   9   4    3.50    1.60
   2   9   4    6.50    1.80
  -3  -9  -4    6.10    1.80
  -3  -9  -4    6.20    1.70
   3   9   4    4.70    1.60
   3   9   4    5.30    1.60
   3   9   4    4.70    1.60
  -4  -9  -4    5.20    1.60
  -4  -9  -4    2.70    1.30
   4   9   4    3.90    1.60
   4   9   4    4.00    1.70
   4   9   4    1.60    1.50
  -5  -9  -4    3.60    1.40
   5   9   4    1.00    1.20
   5   9   4    2.40    1.40
   5   9   4    3.30    1.50
  -6  -9  -4    0.20    0.90
   6   9   4   -0.70    1.00
   6   9   4    0.10    1.10
   6   9   4   -1.30    0.90
  -7  -9  -4    0.50    0.90
   7   9   4    0.80    1.20
   7   9   4   -0.20    1.10
   8   9   4   -0.40    1.00
   8   9   4   -0.70    1.00
   8   9   4    0.20    1.20
   9   9   4    4.10    1.50
   9   9   4    1.80    1.40
  10   9   4    0.80    1.20
  10   9   4    1.00    1.20
  11   9   4    1.40    1.20
  11   9   4   -0.90    0.90
  12   9   4    0.60    1.10
  12   9   4   -1.80    0.90
  13   9   4    0.20    1.10
  13   9   4    0.80    1.20
   6 -10  -4   -0.40    1.80
  -6  10   4   -1.90    1.70
   5 -10  -4    1.80    2.20
   5 -10  -4    0.40    1.90
  -5  10   4    3.40    2.10
  -5  10   4    1.10    1.20
   4 -10  -4   -0.40    1.70
   4 -10  -4   -1.20    2.00
  -4  10   4    0.20    1.20
  -4  10   4    0.70    1.60
   3 -10  -4    4.30    2.00
   3 -10  -4    7.60    2.70
  -3  10   4    9.00    2.50
  -3  10   4    4.20    1.70
   2 -10  -4   -0.10    1.80
   2 -10  -4    0.80    1.40
  -2  10   4    1.40    1.40
   1 -10  -4    0.20    1.50
   1 -10  -4   -2.20    1.40
  -1  10   4   -1.30    1.10
   0 -10  -4   -1.60    1.40
   0 -10  -4    1.70    1.60
   0  10   4   -0.40    1.20
   0  10   4    0.50    1.30
  -1 -10  -4    0.00    1.40
  -1 -10  -4    0.30    1.40
   1  10   4   -0.80    1.10
   1  10   4    1.60    1.30
  -2 -10  -4    0.20    1.20
  -2 -10  -4    4.70    1.70
   2  10   4    1.00    1.40
   2  10   4   -0.70    0.90
  -3 -10  -4   35.30    3.70
  -3 -10  -4   27.20    3.40
   3  10   4   41.50    4.20
   3  10   4   35.40    3.90
  -4 -10  -4   16.20    2.70
   4  10   4   16.00    2.70
   4  10   4   26.00    3.60
   4  10   4   26.50    3.20
  -5 -10  -4    4.30    1.60
   5  10   4    9.90    2.30
   5  10   4    6.70    1.90
   5  10   4    8.70    2.20
  -6 -10  -4   -0.30    0.90
   6  10   4    0.00    1.20
   6  10   4    0.60    1.50
   6  10   4    0.40    1.20
  -7 -10  -4    0.90    1.00
   7  10   4    0.90    1.20
   7  10   4    0.00    1.20
   8  10   4    5.50    1.90
   8  10   4    4.20    1.60
   9  10   4   -1.60    1.20
   9  10   4   -0.90    0.90
  10  10   4   -2.10    1.20
  10  10   4   -1.30    1.10
  11  10   4    0.10    1.50
  11  10   4    0.30    1.10
  12  10   4    2.00    1.70
  12  10   4    1.50    1.40
   5 -11  -4    3.00    2.60
   5 -11  -4    0.30    2.10
  -5  11   4    0.70    2.10
  -5  11   4    2.30    1.50
   4 -11  -4   -0.10    2.40
   4 -11  -4    5.40    2.50
  -4  11   4    0.50    1.40
  -4  11   4    5.80    2.40
   3 -11  -4    3.60    2.10
   3 -11  -4    6.10    3.00
  -3  11   4    1.20    1.60
  -3  11   4    3.70    2.00
   2 -11  -4    0.70    2.20
   2 -11  -4    1.20    1.90
  -2  11   4   -0.30    1.40
  -2  11   4    0.70    1.50
   1 -11  -4    1.40    1.70
   1 -11  -4   -0.90    1.90
  -1  11   4    1.30    1.40
   0 -11  -4    1.60    1.90
   0 -11  -4   -1.10    1.60
   0  11   4    1.30    1.50
  -1 -11  -4    2.90    1.90
  -1 -11  -4    1.10    1.70
   1  11   4    2.20    1.60
   1  11   4    2.60    1.80
  -2 -11  -4   -0.30    1.30
  -2 -11  -4    0.50    1.60
   2  11   4    2.20    1.70
   2  11   4    1.90    1.70
  -3 -11  -4    0.10    1.40
   3  11   4    0.80    1.30
   3  11   4    0.10    1.40
  -4 -11  -4    3.70    1.80
   4  11   4    3.00    1.70
   4  11   4    5.20    2.00
  -5 -11  -4    0.40    1.30
   5  11   4    2.30    1.60
   5  11   4   -2.60    1.20
  -6 -11  -4    1.10    1.40
   6  11   4    4.00    1.90
   6  11   4    1.00    1.60
   6  11   4    3.30    1.60
  -7 -11  -4   -2.10    0.90
   7  11   4    0.20    1.50
   7  11   4    0.30    1.30
   8  11   4    0.40    1.30
   8  11   4    0.00    1.60
   9  11   4    0.30    1.60
   9  11   4    1.80    1.50
  10  11   4    1.50    1.40
  10  11   4    0.20    1.40
  11  11   4   -0.30    1.40
  11  11   4    0.10    1.60
  12  11   4    0.00    1.60
  12  11   4   -0.80    1.60
   3 -12  -4   -0.70    1.80
   3 -12  -4    1.00    2.30
  -3  12   4   -0.40    1.60
  -3  12   4   -1.80    1.60
   2 -12  -4    0.10    2.20
   2 -12  -4   -0.60    2.10
  -2  12   4    0.10    1.50
  -2  12   4   -0.70    1.50
   1 -12  -4    0.30    1.70
   1 -12  -4   -1.30    2.10
  -1  12   4   -0.40    1.40
   0 -12  -4   -0.80    1.80
   0 -12  -4    1.40    2.10
   0  12   4    1.50    1.60
  -1 -12  -4    2.70    1.80
  -1 -12  -4    2.90    2.00
   1  12   4   -1.20    1.50
   1  12   4   -1.10    1.40
  -2 -12  -4    0.20    1.70
   2  12   4    0.70    1.50
   2  12   4   -0.70    1.60
  -3 -12  -4    0.60    1.60
   3  12   4    1.70    1.80
   3  12   4   -0.30    1.60
  -4 -12  -4    1.20    1.70
   4  12   4    1.50    1.60
   4  12   4    1.30    1.70
  -5 -12  -4    5.10    2.00
   5  12   4    3.30    1.70
   5  12   4   12.30    2.70
  -6 -12  -4    4.20    1.80
   6  12   4    9.90    2.70
   6  12   4    6.30    2.20
  -7 -12  -4    0.10    1.20
   7  12   4    1.90    1.80
  -8 -12  -4    2.10    1.50
   8  12   4    3.40    2.00
   8  12   4    6.10    2.50
   9  12   4    0.30    1.60
   9  12   4   -1.70    1.50
  10  12   4   -1.10    1.60
  10  12   4    0.70    1.90
  11  12   4    1.10    1.80
  11  12   4    2.20    2.00
   2 -13  -4   -0.20    2.30
   2 -13  -4   -0.40    2.50
  -2  13   4    1.30    1.90
   1 -13  -4    0.10    2.30
   1 -13  -4   -1.50    2.10
  -1  13   4   -0.20    1.60
   0 -13  -4    0.80    2.30
   0 -13  -4    4.30    2.40
   0  13   4    0.10    1.70
  -1 -13  -4    0.70    2.40
   1  13   4   -1.80    1.40
  -2 -13  -4    0.30    2.00
   2  13   4    1.00    2.10
   2  13   4    0.30    1.50
  -3 -13  -4    1.20    1.90
   3  13   4    0.50    1.80
   3  13   4   -0.40    1.70
  -4 -13  -4    6.10    2.60
   4  13   4    5.40    2.20
   4  13   4    6.70    2.70
  -5 -13  -4    1.40    1.70
   5  13   4    5.70    2.20
   5  13   4    4.80    2.40
  -6 -13  -4    3.00    1.80
   6  13   4    1.90    2.00
   6  13   4    4.80    2.30
  -7 -13  -4    4.30    1.90
   7  13   4    5.50    2.40
   8  13   4    1.70    1.80
   9  13   4   -1.40    1.70
   1  14   4    1.70    1.80
  -2 -14  -4   -0.80    2.30
   2  14   4   -0.60    1.80
  -3 -14  -4   -1.90    1.90
   3  14   4    0.30    1.80
   3  14   4    1.70    2.30
  -4 -14  -4    0.40    2.10
   4  14   4   -1.20    2.00
   4  14   4   -0.40    2.10
  -5 -14  -4    6.50    2.60
   5  14   4    8.10    3.00
   5  14   4    6.80    2.80
  -6 -14  -4   -0.40    1.70
   6  14   4    1.00    2.30
   6  14   4   -0.10    1.80
  -7 -14  -4   -2.50    1.30
   7  14   4   -0.20    1.80
   5  12  -5   -0.40    1.90
   4  12  -5    0.80    1.90
   4  12  -5    1.00    2.30
   3  12  -5    7.60    2.80
   3  12  -5    2.40    2.40
  -3 -12   5    4.60    2.30
   2  12  -5   -1.30    1.70
   2  12  -5    2.10    2.10
  -2 -12   5    1.70    1.70
   1  12  -5    0.50    1.90
  -1 -12   5    1.40    2.00
   0  12  -5    1.30    2.10
   0 -12   5   -0.70    1.90
   7  11  -5    2.00    1.80
   6  11  -5    3.10    2.10
   5  11  -5   -1.00    1.50
   4  11  -5    4.90    2.30
   4  11  -5    4.90    2.10
  -4 -11   5    4.50    2.00
   3  11  -5    0.60    1.60
   3  11  -5    3.10    2.10
  -3 -11   5    1.90    1.80
   2  11  -5    2.70    2.00
   2  11  -5    9.00    2.90
  -2 -11   5    1.00    1.80
   1  11  -5    2.50    1.90
   1  11  -5    3.70    2.30
  -1 -11   5    2.10    1.90
   0  11  -5   -0.10    1.80
   0 -11   5   -0.10    1.80
  -1  11  -5   -1.10    1.60
   1 -11   5    2.10    2.50
   1 -11   5    1.40    2.10
  -2  11  -5   -0.10    1.70
   2 -11   5   -0.70    2.00
   2 -11   5   -0.20    2.40
  -3  11  -5   -0.60    1.50
   3 -11   5   -1.40    2.30
   3 -11   5    0.60    2.30
   9  10  -5    0.90    1.80
   9  10  -5   -2.10    1.60
   8  10  -5   -0.20    1.60
   8  10  -5    1.90    1.70
   7  10  -5   -1.30    1.30
   6  10  -5    1.40    1.50
   5  10  -5    9.70    2.60
   5  10  -5    4.50    1.80
  -5 -10   5    4.10    1.80
   4  10  -5   13.80    2.90
   4  10  -5   19.10    3.60
  -4 -10   5   17.60    2.90
   3  10  -5   -0.60    1.40
   3  10  -5   -2.00    1.20
  -3 -10   5   -1.10    1.30
   2  10  -5   10.50    2.50
   2  10  -5   10.70    2.70
  -2 -10   5   13.10    2.70
   1  10  -5   -0.20    1.60
   1  10  -5   -0.80    1.60
  -1 -10   5   -0.80    1.40
   0  10  -5    8.00    2.50
   0  10  -5    5.40    2.10
   0 -10   5   -0.20    1.30
   0 -10   5    4.30    2.30
  -1  10  -5    2.20    1.80
   1 -10   5    0.40    1.60
   1 -10   5   -0.80    2.00
  -2  10  -5   -0.90    1.30
   2 -10   5    0.30    1.90
   2 -10   5   -1.20    1.90
  -3  10  -5    1.70    1.80
   3 -10   5    3.00    2.30
   3 -10   5   -1.80    1.80
  -4  10  -5   -1.70    1.20
   4 -10   5    1.60    2.10
   4 -10   5    2.00    2.20
  -5  10  -5    0.20    1.40
   5 -10   5   -0.30    2.30
  10   9  -5    1.50    1.70
  10   9  -5    3.00    1.80
   9   9  -5    1.30    1.50
   9   9  -5   -1.50    1.30
   8   9  -5    0.20    1.50
   8   9  -5    2.10    1.50
   7   9  -5    3.40    1.80
   7   9  -5    2.20    1.60
   6   9  -5   16.20    2.70
   6   9  -5   15.70    2.90
   5   9  -5    0.10    1.50
   5   9  -5    2.60    1.70
   5   9  -5    2.90    1.60
  -5  -9   5    1.80    1.30
   4   9  -5    1.70    1.60
   4   9  -5    1.70    1.50
  -4  -9   5    0.80    1.30
   3   9  -5    2.00    1.50
   3   9  -5   -1.80    1.20
  -3  -9   5   -1.40    1.00
   2   9  -5    7.90    2.10
   2   9  -5    9.00    2.40
  -2  -9   5    3.90    1.80
   1   9  -5   14.10    2.70
   1   9  -5    8.90    2.40
  -1  -9   5    7.60    2.30
  -1  -9   5   10.90    2.70
   0   9  -5   18.10    3.00
   0   9  -5   20.60    3.20
   0  -9   5   13.20    2.60
   0  -9   5   15.70    3.00
  -1   9  -5    0.40    1.50
  -1   9  -5    1.70    1.60
   1  -9   5   -1.90    1.10
   1  -9   5   -2.90    1.40
  -2   9  -5    1.20    1.50
   2  -9   5    0.80    1.70
   2  -9   5    2.00    1.90
  -3   9  -5    0.60    1.60
   3  -9   5   -0.10    1.50
   3  -9   5    0.60    1.90
  -4   9  -5    4.20    1.80
   4  -9   5    6.50    2.60
   4  -9   5    5.40    2.20
  -5   9  -5    1.40    1.40
   5  -9   5    1.60    2.10
   5  -9   5    0.30    1.90
  -6   9  -5   -1.80    1.20
   6  -9   5   -1.40    1.90
  10   8  -5    2.60    1.90
  10   8  -5    5.10    2.00
   9   8  -5    0.60    1.40
   9   8  -5    1.50    1.60
   8   8  -5    0.60    1.30
   8   8  -5   -1.00    1.20
   7   8  -5    0.20    1.30
   7   8  -5   -0.80    1.20
  -7  -8   5    2.00    1.50
   6   8  -5    0.10    1.30
   6   8  -5    0.90    1.40
   5   8  -5   12.10    2.30
   5   8  -5   11.20    2.50
   5   8  -5   13.60    2.40
  -5  -8   5   11.60    2.00
   4   8  -5    1.10    1.50
   4   8  -5    0.50    1.30
   4   8  -5    1.80    1.40
  -4  -8   5    0.40    1.20
   3   8  -5    0.00    1.10
   3   8  -5    3.70    1.60
   3   8  -5   -0.90    1.20
  -3  -8   5    0.90    1.20
   2   8  -5   10.90    2.30
   2   8  -5   15.60    2.80
  -2  -8   5   12.00    2.40
  -2  -8   5   15.60    2.60
   1   8  -5    1.20    1.50
   1   8  -5    0.30    1.30
  -1  -8   5    0.00    1.50
  -1  -8   5    3.20    1.60
   0   8  -5    1.70    1.40
   0   8  -5   -0.50    1.30
   0  -8   5    0.70    1.30
   0  -8   5    0.50    1.40
  -1   8  -5    8.90    2.10
  -1   8  -5    5.50    1.80
   1  -8   5    5.90    2.00
   1  -8   5   10.90    2.50
  -2   8  -5    0.30    1.30
  -2   8  -5   -0.30    1.20
   2  -8   5   -0.70    1.40
   2  -8   5   -0.60    1.40
  -3   8  -5   13.20    2.50
   3  -8   5   15.70    2.90
   3  -8   5   10.00    2.50
  -4   8  -5    3.00    1.60
   4  -8   5    1.20    1.80
   4  -8   5   -0.50    1.50
  -5   8  -5   -0.50    1.20
   5  -8   5    1.60    1.90
   5  -8   5   -0.80    1.50
  -6   8  -5    5.90    1.70
   6  -8   5   12.10    2.80
  -7   8  -5    1.20    1.10
   7  -8   5    1.40    2.20
   8  -8   5    1.70    2.20
  11   7  -5   -1.80    1.30
  11   7  -5   -0.80    1.10
  10   7  -5    1.70    1.40
  10   7  -5    2.30    1.50
   9   7  -5   -0.10    1.20
   9   7  -5    0.30    1.20
   8   7  -5   -0.70    1.10
   8   7  -5    1.30    1.20
   7   7  -5   13.30    2.40
   7   7  -5   14.40    2.40
  -7  -7   5   13.90    2.50
   6   7  -5    1.10    1.20
   6   7  -5   -0.60    1.10
  -6  -7   5    1.10    0.90
  -6  -7   5    3.60    1.40
   5   7  -5   19.70    3.00
   5   7  -5   19.40    2.70
   5   7  -5   26.10    3.20
  -5  -7   5   19.00    2.30
   4   7  -5   15.20    2.60
   4   7  -5   12.50    2.20
   4   7  -5   12.40    2.20
  -4  -7   5   10.10    1.90
   3   7  -5    0.00    1.10
   3   7  -5    0.00    1.00
   3   7  -5    0.20    1.10
  -3  -7   5    1.80    1.20
   2   7  -5   35.90    3.70
   2   7  -5   40.70    4.00
   2   7  -5   37.30    3.60
  -2  -7   5   48.00    3.40
  -2  -7   5   33.20    3.40
   1   7  -5   29.70    3.40
   1   7  -5   23.80    3.00
  -1  -7   5   18.10    2.70
  -1  -7   5   28.80    3.20
   0   7  -5   12.00    2.10
   0   7  -5   13.40    2.40
   0  -7   5    8.80    1.90
   0  -7   5    9.20    2.00
  -1   7  -5    1.70    1.10
  -1   7  -5    2.50    1.40
   1  -7   5    0.30    1.30
   1  -7   5    1.00    1.40
  -2   7  -5    0.00    1.10
  -2   7  -5    2.70    1.40
   2  -7   5    0.80    1.30
   2  -7   5   -1.70    1.10
  -3   7  -5    3.80    1.60
   3  -7   5    2.80    1.70
   3  -7   5    4.70    1.80
  -4   7  -5    3.10    1.50
   4  -7   5    4.00    1.70
   4  -7   5    9.50    2.30
   4  -7   5    6.70    2.10
  -5   7  -5   -0.40    1.00
   5  -7   5    2.50    1.60
   5  -7   5   -0.70    1.40
   5  -7   5   -0.20    1.40
  -6   7  -5    7.90    1.80
   6  -7   5   11.00    2.60
   6  -7   5    5.20    2.00
  -7   7  -5   -2.00    0.80
   7  -7   5   -0.30    1.60
   7  -7   5   -0.50    1.40
   8  -7   5    3.10    1.90
   8  -7   5    1.20    1.70
   9  -7   5    2.00    1.90
   9  -7   5    2.00    2.20
  11   6  -5   -0.80    1.30
  11   6  -5    1.40    1.20
 -11  -6   5    0.90    1.70
  10   6  -5    0.70    1.10
  10   6  -5   -0.40    1.10
 -10  -6   5   -1.60    1.30
   9   6  -5    0.20    1.10
   9   6  -5    0.60    1.20
  -9  -6   5   -0.10    1.30
   8   6  -5    4.70    1.50
   8   6  -5    2.50    1.30
  -8  -6   5    4.60    1.60
  -8  -6   5    5.90    1.70
   7   6  -5    6.60    1.70
   7   6  -5   10.00    2.00
  -7  -6   5   11.50    2.10
  -7  -6   5   10.00    2.00
   6   6  -5    1.90    1.20
   6   6  -5    5.50    1.50
  -6  -6   5    3.40    1.00
  -6  -6   5    2.50    1.40
  -6  -6   5    3.40    1.30
   5   6  -5   17.20    2.30
   5   6  -5   13.00    2.10
   5   6  -5   11.20    2.10
  -5  -6   5   12.90    1.90
   4   6  -5   50.39    3.50
   4   6  -5   49.80    3.60
   4   6  -5   52.99    3.50
  -4  -6   5   43.40    3.10
   3   6  -5    5.80    1.70
   3   6  -5    6.00    1.60
   3   6  -5    2.20    1.20
  -3  -6   5    4.80    1.50
  -3  -6   5    5.10    1.50
   2   6  -5   14.00    2.10
   2   6  -5   15.40    2.30
   2   6  -5   16.90    2.40
  -2  -6   5   14.10    2.10
  -2  -6   5   12.20    2.00
   1   6  -5    1.70    1.20
   1   6  -5    1.40    1.10
   1   6  -5    1.30    1.10
  -1  -6   5    0.80    1.10
  -1  -6   5    1.90    1.20
   0   6  -5    6.60    1.60
   0   6  -5    3.10    1.40
   0  -6   5    3.10    1.30
   0  -6   5    5.30    1.60
  -1   6  -5   -0.20    1.00
  -1   6  -5    1.10    1.10
   1  -6   5   -1.20    1.00
   1  -6   5    1.30    1.30
   1  -6   5    0.00    1.00
  -2   6  -5   10.10    1.90
  -2   6  -5   10.60    2.00
   2  -6   5    6.10    1.70
   2  -6   5    9.70    2.00
   2  -6   5   11.20    2.20
  -3   6  -5   13.90    2.20
  -3   6  -5   15.60    2.40
   3  -6   5   18.40    2.90
   3  -6   5   14.90    2.50
   3  -6   5   17.10    2.50
  -4   6  -5   42.70    3.20
   4  -6   5   35.30    3.70
   4  -6   5   42.90    4.30
   4  -6   5   38.20    3.70
  -5   6  -5    0.90    1.10
   5  -6   5    2.10    1.60
   5  -6   5    2.80    1.50
   5  -6   5   -0.40    1.20
  -6   6  -5    3.40    1.30
   6  -6   5    0.20    1.20
   6  -6   5    0.50    1.30
  -7   6  -5    0.80    0.90
   7  -6   5    6.10    2.00
   7  -6   5    3.10    1.60
   8  -6   5    0.30    1.70
   8  -6   5   -0.60    1.40
   9  -6   5    0.30    1.60
   9  -6   5   -0.80    1.60
  10  -6   5    2.20    1.90
  10  -6   5   -1.40    1.70
  12   5  -5    1.10    1.20
  12   5  -5    0.00    1.30
 -12  -5   5   -0.20    1.50
  11   5  -5    1.20    1.20
  11   5  -5    1.30    1.40
 -11  -5   5    3.10    1.90
  10   5  -5   -0.50    0.90
  10   5  -5   -0.80    1.10
 -10  -5   5   -0.80    1.30
   9   5  -5    2.40    1.20
   9   5  -5    0.30    1.10
  -9  -5   5    2.30    1.50
  -9  -5   5    1.30    1.40
   8   5  -5    2.00    1.20
   8   5  -5    0.70    1.10
  -8  -5   5    2.50    1.40
  -8  -5   5    2.10    1.40
   7   5  -5    5.90    1.60
   7   5  -5    4.00    1.40
  -7  -5   5    7.00    1.70
  -7  -5   5    4.30    1.50
   6   5  -5    3.10    1.30
   6   5  -5    5.90    1.40
  -6  -5   5    7.30    1.70
  -6  -5   5    4.90    1.40
  -6  -5   5    6.40    1.00
   5   5  -5   26.10    2.80
   5   5  -5   20.40    2.50
   5   5  -5   24.20    2.70
  -5  -5   5   22.90    2.20
  -5  -5   5   22.00    2.60
  -5  -5   5   19.80    2.00
   4   5  -5   33.90    3.10
   4   5  -5   41.30    3.50
   4   5  -5   40.70    3.60
  -4  -5   5   29.00    2.70
  -4  -5   5   33.40    2.20
   3   5  -5   99.19    4.70
   3   5  -5   93.79    4.70
   3   5  -5   90.69    4.60
  -3  -5   5   91.59    3.50
  -3  -5   5   82.39    4.30
  -3  -5   5   88.29    4.40
   2   5  -5   51.59    3.30
   2   5  -5   47.90    3.20
   2   5  -5   50.69    3.40
  -2  -5   5   49.70    3.20
  -2  -5   5   47.80    3.20
   1   5  -5   68.19    3.90
   1   5  -5   66.09    3.80
   1   5  -5   70.19    3.90
  -1  -5   5   67.89    3.90
  -1  -5   5   71.89    3.90
   0   5  -5    1.00    0.90
   0   5  -5    0.10    0.90
   0   5  -5    0.50    1.00
   0  -5   5   -0.80    0.90
   0  -5   5    1.10    0.90
   0  -5   5    0.80    1.00
  -1   5  -5    7.40    1.70
  -1   5  -5    4.20    1.20
  -1   5  -5    2.60    1.10
   1  -5   5    3.20    1.30
   1  -5   5    4.30    1.30
   1  -5   5    5.30    1.50
  -2   5  -5    0.30    1.00
  -2   5  -5    0.00    0.80
   2  -5   5    2.10    1.30
   2  -5   5    0.00    1.00
   2  -5   5    0.60    0.90
  -3   5  -5   45.70    3.20
  -3   5  -5   51.69    3.30
   3  -5   5   46.30    3.40
   3  -5   5   45.70    3.30
   3  -5   5   43.50    3.40
  -4   5  -5   -1.10    0.80
   4  -5   5    2.10    1.30
   4  -5   5   -0.60    0.90
   4  -5   5    0.50    1.10
  -5   5  -5    3.60    1.30
   5  -5   5    1.50    1.40
   5  -5   5    2.00    1.30
   5  -5   5    1.80    1.40
  -6   5  -5    0.60    0.90
   6  -5   5    0.50    1.10
   6  -5   5    1.50    1.30
  -7   5  -5    0.10    0.70
   7  -5   5   -0.30    1.30
   7  -5   5    0.90    1.20
   8  -5   5   12.40    2.30
   8  -5   5   10.70    2.40
   9  -5   5   -1.30    1.20
   9  -5   5    0.90    1.60
  10  -5   5   -0.20    1.70
  10  -5   5    0.40    1.60
  12   4  -5    2.00    1.40
  12   4  -5   -0.60    1.00
 -12  -4   5    1.60    1.90
  11   4  -5   -0.30    0.90
  11   4  -5    2.10    1.30
 -11  -4   5    1.90    1.70
  10   4  -5   -0.50    0.90
  10   4  -5   -0.10    1.00
 -10  -4   5    0.70    1.50
   9   4  -5    1.70    1.00
   9   4  -5    0.10    1.00
  -9  -4   5   -0.40    1.20
  -9  -4   5    1.60    1.50
   8   4  -5   -0.70    0.90
   8   4  -5    0.60    0.90
  -8  -4   5   -0.80    0.90
  -8  -4   5   -0.70    0.90
   7   4  -5   15.30    2.00
   7   4  -5   18.00    2.30
  -7  -4   5   20.50    2.60
  -7  -4   5   16.40    2.40
   6   4  -5   -0.50    0.80
   6   4  -5    0.80    0.90
  -6  -4   5    0.90    1.00
  -6  -4   5    0.30    1.00
   5   4  -5    2.70    1.10
   5   4  -5    2.90    1.10
  -5  -4   5    3.30    0.90
  -5  -4   5    1.90    0.90
  -5  -4   5    3.20    1.20
   4   4  -5   47.40    3.20
   4   4  -5   54.49    3.20
   4   4  -5   52.19    3.20
  -4  -4   5   51.79    2.90
  -4  -4   5   54.69    3.00
  -4  -4   5   51.49    2.80
   3   4  -5    7.90    1.70
   3   4  -5    7.10    1.50
   3   4  -5    5.20    1.20
  -3  -4   5    4.80    1.30
  -3  -4   5    6.80    1.30
  -3  -4   5    6.70    1.10
   2   4  -5   69.29    3.70
   2   4  -5   78.89    4.00
   2   4  -5   60.19    3.60
  -2  -4   5   73.89    3.80
  -2  -4   5   73.29    3.70
  -2  -4   5   72.99    2.70
   1   4  -5    4.90    1.40
   1   4  -5    2.90    1.20
   1   4  -5    2.40    1.10
  -1  -4   5    0.00    0.40
  -1  -4   5    2.00    1.10
  -1  -4   5    3.50    1.20
   0   4  -5  111.09    5.10
   0   4  -5  105.79    4.90
   0   4  -5  113.09    4.90
   0  -4   5  110.89    4.80
   0  -4   5  103.59    4.90
   0  -4   5  118.09    5.20
  -1   4  -5    0.20    0.90
  -1   4  -5    2.90    1.10
  -1   4  -5    1.60    0.90
   1  -4   5    0.90    0.90
   1  -4   5    3.30    1.30
   1  -4   5    2.20    1.10
  -2   4  -5   52.19    3.20
  -2   4  -5   52.19    3.20
  -2   4  -5   54.99    3.10
   2  -4   5   58.39    3.50
   2  -4   5   55.69    3.30
   2  -4   5   47.80    3.30
  -3   4  -5  228.88    8.70
  -3   4  -5  255.07    8.70
   3  -4   5  234.68    9.00
   3  -4   5  249.88    8.90
   3  -4   5  225.08    8.70
  -4   4  -5   43.60    2.90
  -4   4  -5   40.40    2.80
   4  -4   5   44.60    3.30
   4  -4   5   42.50    3.10
   4  -4   5   44.80    3.10
  -5   4  -5    2.20    1.10
   5  -4   5    0.10    0.90
   5  -4   5    1.50    1.20
   5  -4   5   -0.60    0.90
  -6   4  -5    5.70    1.20
   6  -4   5    6.40    1.80
   6  -4   5    5.80    1.70
   6  -4   5    8.10    1.70
  -7   4  -5    1.50    0.70
  -7   4  -5    2.10    1.20
   7  -4   5    3.60    1.40
   7  -4   5    4.20    1.50
   8  -4   5    7.70    1.80
   8  -4   5    7.10    2.00
   9  -4   5    0.80    1.30
   9  -4   5    0.00    1.50
  10  -4   5   -0.90    1.40
  10  -4   5   -1.80    1.10
  11  -4   5    1.70    1.80
  11  -4   5    0.50    1.50
  12   3  -5   -0.10    1.30
  12   3  -5   -0.90    1.00
 -12  -3   5   -1.10    1.70
  11   3  -5   -1.00    0.90
  11   3  -5    1.10    1.20
 -11  -3   5    3.40    2.00
  10   3  -5   -1.50    0.70
  10   3  -5    0.40    1.10
 -10  -3   5    0.20    1.30
 -10  -3   5    2.50    1.60
   9   3  -5    0.50    0.90
   9   3  -5    1.00    1.10
  -9  -3   5    1.00    1.30
  -9  -3   5    0.60    1.10
   8   3  -5   -1.20    0.80
   8   3  -5    0.90    0.90
  -8  -3   5    0.00    1.10
  -8  -3   5    1.50    1.20
   7   3  -5   14.40    1.80
   7   3  -5   13.90    1.90
  -7  -3   5   17.90    2.50
  -7  -3   5   18.60    2.70
   6   3  -5   44.70    2.90
   6   3  -5   46.20    2.80
  -6  -3   5   42.30    3.00
  -6  -3   5   47.00    3.30
   5   3  -5    1.00    0.90
   5   3  -5    2.90    1.00
   5   3  -5    1.90    1.00
  -5  -3   5    2.60    1.20
  -5  -3   5    0.50    0.90
  -5  -3   5    1.50    0.70
   4   3  -5   26.40    2.50
   4   3  -5   25.10    2.30
   4   3  -5   26.20    2.40
  -4  -3   5   24.30    1.90
  -4  -3   5   27.40    2.00
  -4  -3   5   23.10    2.40
  -4  -3   5   27.90    2.40
   3   3  -5   12.90    1.70
   3   3  -5   13.70    1.80
   3   3  -5   16.00    1.80
  -3  -3   5   12.50    1.70
  -3  -3   5   15.00    1.50
  -3  -3   5   12.90    1.60
   2   3  -5   35.20    2.40
   2   3  -5   31.70    2.30
   2   3  -5   35.00    2.40
  -2  -3   5   34.00    2.30
  -2  -3   5   33.00    1.80
  -2  -3   5   33.80    2.30
   1   3  -5    1.40    0.80
   1   3  -5    2.40    1.00
   1   3  -5    1.20    1.00
  -1  -3   5   -0.10    0.40
  -1  -3   5    1.80    0.90
  -1  -3   5    0.70    0.40
  -1  -3   5    0.70    0.80
   0   3  -5  147.29    6.10
   0   3  -5  163.58    6.20
   0   3  -5  166.68    6.20
   0  -3   5  163.48    6.30
   0  -3   5  155.58    6.10
   0  -3   5  163.28    6.10
  -1   3  -5   18.90    2.00
  -1   3  -5   12.30    1.70
  -1   3  -5   14.70    1.80
   1  -3   5   16.60    2.00
   1  -3   5   15.10    2.00
   1  -3   5   14.40    1.80
  -2   3  -5   64.29    3.30
  -2   3  -5   56.49    3.10
  -2   3  -5   68.39    3.50
   2  -3   5   64.19    3.60
   2  -3   5   67.49    3.50
   2  -3   5   65.29    3.40
  -3   3  -5   99.49    4.60
  -3   3  -5  101.89    4.60
   3  -3   5  107.69    4.80
   3  -3   5  111.09    4.90
   3  -3   5  117.89    5.00
  -4   3  -5   12.70    1.70
  -4   3  -5   17.20    2.00
   4  -3   5   16.80    2.20
   4  -3   5   20.80    2.40
   4  -3   5   13.20    1.90
  -5   3  -5   30.60    2.10
   5  -3   5   32.60    3.20
   5  -3   5   24.60    2.60
   5  -3   5   26.40    2.50
  -6   3  -5   48.80    2.60
   6  -3   5   46.70    3.10
   6  -3   5   46.60    3.30
   6  -3   5   45.60    3.20
  -7   3  -5    2.20    1.10
  -7   3  -5    0.20    0.50
   7  -3   5   -1.10    1.00
   7  -3   5   -0.10    0.90
  -8   3  -5    2.60    1.30
   8  -3   5    0.50    1.10
   8  -3   5    1.20    1.10
  -9   3  -5   12.20    2.40
   9  -3   5    7.80    1.90
   9  -3   5    8.40    1.80
 -10   3  -5    0.20    1.30
  10  -3   5    3.60    1.70
  10  -3   5    4.10    1.40
 -11   3  -5   -2.20    1.40
  11  -3   5   -1.30    1.40
  11  -3   5   -0.80    1.10
  12  -3   5    0.20    1.30
  12  -3   5   -0.50    1.60
  12   2  -5    0.70    1.00
  12   2  -5    0.90    1.40
 -12  -2   5    0.90    1.80
  11   2  -5    1.70    1.10
  11   2  -5    4.70    1.40
 -11  -2   5    2.60    2.00
 -11  -2   5    3.70    2.00
  10   2  -5    0.20    0.80
  10   2  -5    1.30    1.10
 -10  -2   5    1.60    1.70
 -10  -2   5    2.30    1.50
   9   2  -5    1.40    0.90
   9   2  -5    0.50    1.00
  -9  -2   5    1.30    1.40
  -9  -2   5    2.90    1.70
   8   2  -5    3.00    1.20
   8   2  -5    3.70    1.10
  -8  -2   5    2.30    1.40
  -8  -2   5    1.90    1.30
   7   2  -5   -0.40    0.80
   7   2  -5   -0.10    0.60
  -7  -2   5   -0.80    0.90
  -7  -2   5   -0.80    0.90
   6   2  -5   -0.80    0.70
   6   2  -5   -1.10    0.70
   6   2  -5    0.00    0.70
  -6  -2   5    1.60    1.10
  -6  -2   5    0.80    1.00
   5   2  -5    0.00    0.70
   5   2  -5    0.10    0.80
   5   2  -5    3.20    1.00
  -5  -2   5    2.30    1.20
  -5  -2   5    0.80    0.50
  -5  -2   5    1.30    1.10
   4   2  -5   49.50    2.90
   4   2  -5   46.20    2.80
   4   2  -5   49.70    2.80
  -4  -2   5   48.40    3.10
  -4  -2   5   54.59    3.10
  -4  -2   5   50.59    2.50
   3   2  -5    0.90    0.70
   3   2  -5    0.20    0.70
   3   2  -5    0.10    0.70
  -3  -2   5   -0.80    0.60
  -3  -2   5    0.60    0.70
  -3  -2   5   -0.20    0.70
  -3  -2   5    0.00    0.80
   2   2  -5    5.00    1.10
   2   2  -5    5.00    1.10
   2   2  -5    6.20    1.20
  -2  -2   5    2.20    0.90
  -2  -2   5    5.90    1.20
  -2  -2   5    4.40    0.90
   1   2  -5   22.10    2.10
   1   2  -5   16.40    1.70
  -1  -2   5   20.60    1.90
  -1  -2   5   18.20    1.90
  -1  -2   5   22.30    2.10
  -1  -2   5   18.70    1.30
   0   2  -5  281.67    9.40
   0   2  -5  288.67    9.40
   0  -2   5  280.17    9.30
   0  -2   5  284.07    9.40
   0  -2   5  275.07    9.50
  -1   2  -5   85.69    3.70
  -1   2  -5   80.39    3.70
  -1   2  -5   76.79    3.70
   1  -2   5   83.19    3.90
   1  -2   5   83.79    3.80
   1  -2   5   77.49    3.70
  -2   2  -5    6.50    1.20
  -2   2  -5    3.00    0.80
  -2   2  -5    5.70    1.20
   2  -2   5    5.90    1.30
   2  -2   5    6.10    1.30
   2  -2   5    4.90    1.10
  -3   2  -5    9.90    1.40
  -3   2  -5    8.20    1.40
   3  -2   5   10.00    1.50
   3  -2   5    6.10    1.20
   3  -2   5    8.50    1.50
   3  -2   5    9.90    1.60
  -4   2  -5   38.60    2.40
  -4   2  -5   37.10    2.30
   4  -2   5   34.70    2.40
   4  -2   5   32.30    2.50
   4  -2   5   35.60    2.60
   4  -2   5   34.30    2.40
  -5   2  -5   53.39    2.90
  -5   2  -5   65.69    3.10
   5  -2   5   61.49    3.30
   5  -2   5   55.69    3.30
   5  -2   5   57.19    3.30
   5  -2   5   62.19    3.30
  -6   2  -5   15.70    1.50
   6  -2   5   16.70    2.20
   6  -2   5   15.40    2.10
   6  -2   5   15.50    1.90
   7  -2   5   -0.30    0.90
   7  -2   5    1.60    1.00
  -8   2  -5   21.80    2.80
   8  -2   5   22.60    2.60
   8  -2   5   20.40    2.20
  -9   2  -5    5.40    1.80
   9  -2   5    2.60    1.20
   9  -2   5    4.10    1.40
 -10   2  -5    0.70    1.40
  10  -2   5    2.90    1.30
  10  -2   5    2.00    1.30
  11  -2   5    4.10    1.50
  11  -2   5    2.20    1.50
  12  -2   5   -0.20    1.20
  12  -2   5    2.40    1.60
  12   1  -5   -0.70    1.00
  12   1  -5   -0.80    1.20
 -12  -1   5   -3.10    1.60
  11   1  -5    1.70    1.10
  11   1  -5    0.70    1.10
 -11  -1   5    1.20    1.70
 -11  -1   5    0.10    1.80
  10   1  -5   -0.40    1.00
  10   1  -5    0.60    0.90
 -10  -1   5   -0.10    1.40
 -10  -1   5   -1.30    1.20
   9   1  -5    5.80    1.40
   9   1  -5    5.20    1.30
  -9  -1   5    4.40    1.70
  -9  -1   5    4.80    2.00
   8   1  -5    2.10    0.80
   8   1  -5    1.40    1.10
  -8  -1   5    3.00    1.60
  -8  -1   5    0.10    1.10
   7   1  -5    2.50    0.90
   7   1  -5    1.40    0.90
   7   1  -5    2.10    0.90
  -7  -1   5    2.90    1.30
  -7  -1   5    3.80    1.50
   6   1  -5   -0.90    0.60
   6   1  -5    0.10    0.80
   6   1  -5    0.20    0.70
  -6  -1   5    0.50    1.00
  -6  -1   5   -1.30    0.80
   5   1  -5  142.39    5.50
   5   1  -5  140.49    5.40
   5   1  -5  135.49    5.50
  -5  -1   5  139.79    5.90
  -5  -1   5  147.49    4.50
  -5  -1   5  136.29    6.20
   4   1  -5   76.49    3.70
   4   1  -5   78.19    3.60
   4   1  -5   76.99    3.60
  -4  -1   5   71.69    3.90
  -4  -1   5   80.99    4.00
  -4  -1   5   78.39    3.00
  -4  -1   5   74.89    3.20
   3   1  -5   45.60    2.60
   3   1  -5   40.70    2.60
   3   1  -5   46.20    2.60
  -3  -1   5   48.70    2.80
  -3  -1   5   45.40    2.40
  -3  -1   5   53.99    3.00
  -3  -1   5   45.60    2.40
   2   1  -5   70.29    3.20
   2   1  -5   66.29    3.20
   2   1  -5   71.49    3.40
  -2  -1   5   70.59    3.20
  -2  -1   5   59.29    3.10
  -2  -1   5   68.29    3.30
  -2  -1   5   68.99    3.40
   1   1  -5    6.90    1.30
   1   1  -5    6.80    1.10
  -1  -1   5    6.70    1.10
  -1  -1   5    5.40    1.10
  -1  -1   5    5.30    1.10
   0   1  -5  207.98    7.20
   0   1  -5  212.18    7.20
   0  -1   5  200.68    7.30
   0  -1   5  212.38    7.20
   0  -1   5  205.88    7.10
  -1   1  -5   48.30    2.60
  -1   1  -5   45.50    2.50
   1  -1   5   49.00    2.60
   1  -1   5   46.00    2.60
   1  -1   5   41.60    2.50
  -2   1  -5   88.09    3.90
  -2   1  -5   89.09    3.80
   2  -1   5   88.99    3.90
   2  -1   5   90.79    3.90
  -3   1  -5  207.08    7.30
  -3   1  -5  200.68    7.10
   3  -1   5  217.18    7.40
   3  -1   5  213.88    7.30
   3  -1   5  207.88    7.50
  -4   1  -5   43.50    2.40
  -4   1  -5   44.40    2.50
   4  -1   5   45.20    2.60
   4  -1   5   45.50    2.60
   4  -1   5   46.60    2.70
   4  -1   5   41.80    2.60
  -5   1  -5  171.98    5.80
  -5   1  -5  158.48    5.70
  -5   1  -5  173.88    5.90
   5  -1   5  160.78    6.40
   5  -1   5  172.48    6.30
   5  -1   5  166.18    6.20
   5  -1   5  159.58    6.30
  -6   1  -5   91.89    3.50
  -6   1  -5   94.09    3.40
   6  -1   5   84.09    4.20
   6  -1   5   85.89    4.10
   6  -1   5   96.99    4.20
   6  -1   5   99.29    4.40
   7  -1   5    1.40    0.80
   7  -1   5    0.70    0.90
   7  -1   5    0.10    0.80
   8  -1   5    0.60    0.90
   8  -1   5    3.40    1.20
   9  -1   5    2.80    1.30
   9  -1   5    1.70    1.10
  10  -1   5    0.80    1.10
  10  -1   5    0.00    0.90
  11  -1   5    3.10    1.30
  11  -1   5    1.70    1.20
  12  -1   5   -0.20    1.00
  12  -1   5   -0.30    1.30
  13  -1   5    0.90    1.50
  13  -1   5   -0.50    1.20
  12   0  -5    0.20    1.30
  12   0  -5    1.80    1.10
 -12   0   5   -0.70    2.10
  11   0  -5    3.80    1.60
  11   0  -5    3.80    1.30
 -11   0   5    5.00    2.20
 -11   0   5    4.00    2.40
  10   0  -5    1.10    1.10
  10   0  -5    0.10    1.10
 -10   0   5    0.40    1.70
 -10   0   5    1.50    1.70
   9   0  -5   -0.30    0.70
   9   0  -5    0.70    1.10
  -9   0   5    0.30    1.30
  -9   0   5   -0.20    1.20
   8   0  -5    4.20    1.30
   8   0  -5    6.40    1.30
  -8   0   5    6.50    1.90
  -8   0   5    6.10    1.90
   7   0  -5   13.60    1.70
   7   0  -5   12.20    1.80
   7   0  -5   13.10    1.70
  -7   0   5   14.90    2.40
  -7   0   5   14.50    2.40
   6   0  -5   -0.10    0.70
   6   0  -5    0.40    0.70
   6   0  -5   -0.20    0.70
  -6   0   5    0.80    1.10
  -6   0   5    0.30    0.90
   5   0  -5  181.78    7.00
   5   0  -5  190.48    6.90
   5   0  -5  196.58    7.00
  -5   0   5  189.18    7.90
  -5   0   5  199.48    7.50
  -5   0   5  199.98    5.90
  -5   0   5  201.98    5.90
   4   0  -5    0.90    0.80
   4   0  -5    1.50    0.90
   4   0  -5    1.80    0.80
  -4   0   5    0.90    0.90
  -4   0   5    1.60    0.70
  -4   0   5    1.50    0.70
  -4   0   5    1.70    1.00
  -4   0   5    2.50    0.70
   3   0  -5    3.90    0.90
   3   0  -5    5.60    1.10
   3   0  -5    5.20    1.20
  -3   0   5    5.80    1.20
  -3   0   5    4.70    0.90
  -3   0   5    5.10    1.20
  -3   0   5    3.80    0.90
   2   0  -5  224.28    7.50
   2   0  -5  211.88    7.50
   2   0  -5  221.58    7.50
  -2   0   5  225.08    7.50
  -2   0   5  223.08    7.80
  -2   0   5  223.58    7.70
  -2   0   5  223.58    7.40
   1   0  -5  356.06   11.20
   1   0  -5  357.06   11.20
   1   0  -5  366.56   11.30
  -1   0   5  347.77   11.30
  -1   0   5  354.96   11.20
  -1   0   5  352.56   11.10
  -1   0   5  355.76   11.10
   0   0  -5   -0.10    0.60
   0   0  -5    0.60    0.50
   0   0   5    0.20    0.70
   0   0   5   -0.30    0.50
   0   0   5    0.00    0.60
  -1   0  -5  163.48    5.80
  -1   0  -5  160.58    5.70
   1   0   5  154.78    5.80
   1   0   5  159.98    5.90
   1   0   5  167.08    5.80
  -2   0  -5   91.09    3.80
   2   0   5   90.59    3.80
   2   0   5   87.59    3.90
   2   0   5   90.09    3.80
  -3   0  -5    6.20    1.10
  -3   0  -5    6.60    1.10
   3   0   5    5.60    1.10
   3   0   5    5.10    1.10
   3   0   5    6.40    1.00
   3   0   5    4.80    1.00
  -4   0  -5    1.90    0.70
  -4   0  -5    1.40    0.70
   4   0   5    0.90    0.80
   4   0   5    1.80    0.80
   4   0   5    1.30    0.70
   4   0   5    0.80    0.70
  -5   0  -5   40.70    2.10
  -5   0  -5   40.80    2.10
   5   0   5   38.00    2.30
   5   0   5   40.50    2.50
   5   0   5   41.60    2.40
   5   0   5   44.20    2.50
  -6   0  -5   12.60    1.00
  -6   0  -5   11.80    0.90
   6   0   5   16.20    1.90
   6   0   5    9.40    1.40
   6   0   5    9.20    1.40
   6   0   5   10.10    1.50
   7   0   5   41.50    2.50
   7   0   5   44.70    2.70
   7   0   5   43.70    2.60
   8   0   5    3.80    1.00
   8   0   5    4.70    1.20
   8   0   5    6.70    1.20
   9   0   5   -0.40    0.80
   9   0   5    0.20    0.80
   9   0   5    0.20    0.80
  10   0   5    0.20    0.90
  10   0   5    1.40    1.00
  11   0   5    2.10    1.10
  11   0   5    3.30    1.30
  12   0   5    1.70    1.30
  12   0   5    1.60    1.10
  13   0   5    1.60    1.40
  13   0   5    0.30    1.10
  11  -1  -5    3.10    1.40
  11  -1  -5    2.10    1.30
 -11   1   5   -0.90    1.70
 -11   1   5    4.80    2.20
  10  -1  -5    1.80    1.10
  10  -1  -5    1.80    1.30
 -10   1   5    4.20    2.20
 -10   1   5    1.50    1.60
   9  -1  -5    0.90    1.10
   9  -1  -5    2.20    1.10
  -9   1   5    1.90    1.70
  -9   1   5   -0.10    1.40
   8  -1  -5    2.80    1.20
   8  -1  -5    3.90    1.10
  -8   1   5    2.90    1.60
  -8   1   5    2.70    1.70
   7  -1  -5   13.70    1.90
   7  -1  -5   13.30    1.70
  -7   1   5   16.40    2.80
  -7   1   5   14.30    2.30
   6  -1  -5   50.29    2.90
   6  -1  -5   47.50    2.90
   6  -1  -5   46.30    2.70
  -6   1   5   43.10    3.30
  -6   1   5   45.10    3.50
   5  -1  -5    6.30    1.40
   5  -1  -5    8.50    1.40
   5  -1  -5    7.80    1.40
  -5   1   5   10.60    1.80
  -5   1   5    9.60    0.80
  -5   1   5    7.80    1.80
  -5   1   5    9.00    0.80
   4  -1  -5  158.38    5.90
   4  -1  -5  149.49    5.80
   4  -1  -5  157.78    6.00
  -4   1   5  150.78    6.60
  -4   1   5  158.78    5.20
  -4   1   5  164.38    5.50
  -4   1   5  164.28    6.40
  -4   1   5  158.28    5.40
   3  -1  -5   55.99    2.90
   3  -1  -5   56.69    2.90
   3  -1  -5   57.19    3.00
  -3   1   5   55.09    3.20
  -3   1   5   55.39    2.70
  -3   1   5   59.59    2.70
  -3   1   5   58.29    2.70
  -3   1   5   55.49    3.30
   2  -1  -5    0.10    0.60
   2  -1  -5    0.90    0.70
   2  -1  -5    0.20    0.60
  -2   1   5   -0.10    0.50
  -2   1   5   -0.30    0.60
  -2   1   5    0.10    0.70
   1  -1  -5  606.54   18.20
   1  -1  -5  627.74   18.20
   1  -1  -5  602.54   18.10
  -1   1   5  599.34   18.30
  -1   1   5  612.44   18.00
  -1   1   5  615.44   17.90
  -1   1   5  607.24   18.00
   0  -1  -5   38.50    2.30
   0   1   5   40.50    2.40
   0   1   5   48.30    2.40
   0   1   5   45.00    2.50
   0   1   5   41.40    2.40
  -1  -1  -5  216.38    7.30
  -1  -1  -5  219.08    7.30
   1   1   5  210.68    7.50
   1   1   5  216.18    7.50
   1   1   5  222.98    7.40
  -2  -1  -5   87.19    3.70
   2   1   5   83.89    3.70
   2   1   5   96.49    3.90
   2   1   5   84.09    3.80
  -3  -1  -5   70.69    3.10
   3   1   5   75.99    3.30
   3   1   5   67.29    3.20
   3   1   5   68.69    3.30
   3   1   5   70.99    3.30
  -4  -1  -5  272.77    9.00
  -4  -1  -5  285.97    8.90
   4   1   5  293.37    9.20
   4   1   5  276.67    9.20
   4   1   5  283.87    9.40
   4   1   5  284.57    9.20
  -5  -1  -5   23.60    1.50
   5   1   5   26.20    1.90
   5   1   5   25.50    1.90
   5   1   5   24.70    1.80
   5   1   5   19.80    1.80
  -6  -1  -5   10.90    0.90
  -6  -1  -5   10.20    0.80
   6   1   5   12.20    1.60
   6   1   5    9.20    1.30
   6   1   5    9.40    1.40
   6   1   5   11.20    1.60
   6   1   5   11.50    1.40
   7   1   5    2.90    0.90
   7   1   5    1.00    0.80
   7   1   5    1.30    0.70
   8   1   5   -0.50    0.60
   8   1   5    1.10    0.80
   8   1   5    0.70    0.70
   9   1   5    0.90    0.90
   9   1   5   -0.90    0.60
   9   1   5    0.50    0.70
  10   1   5    5.10    1.20
  10   1   5    7.40    1.50
  10   1   5    5.20    1.10
  11   1   5    0.30    0.70
  11   1   5    1.10    1.10
  12   1   5    0.30    0.80
  12   1   5    0.80    1.10
  13   1   5   -0.50    0.90
  13   1   5    1.10    1.30
  11  -2  -5   -1.50    1.00
  11  -2  -5   -0.40    1.30
 -11   2   5   -2.10    1.60
  10  -2  -5    1.20    1.50
  10  -2  -5    1.90    1.30
 -10   2   5    1.50    1.90
 -10   2   5    2.30    1.80
   9  -2  -5    1.80    1.10
   9  -2  -5    4.00    1.40
  -9   2   5    2.80    2.00
  -9   2   5    2.00    1.60
   8  -2  -5    1.00    1.00
   8  -2  -5    0.10    0.80
  -8   2   5    1.20    1.30
  -8   2   5    0.10    1.40
   7  -2  -5   -0.30    0.80
   7  -2  -5    1.90    1.00
  -7   2   5   -0.50    1.10
  -7   2   5    0.60    1.20
   6  -2  -5    8.60    1.50
   6  -2  -5    8.10    1.50
  -6   2   5    9.70    2.20
  -6   2   5    6.60    1.70
   5  -2  -5   31.30    2.60
   5  -2  -5   32.70    2.50
   5  -2  -5   39.20    2.50
   5  -2  -5   35.00    2.50
  -5   2   5   31.10    3.00
  -5   2   5   35.50    1.60
  -5   2   5   36.40    1.70
  -5   2   5   37.70    3.60
   4  -2  -5   41.80    2.80
   4  -2  -5   46.20    2.70
   4  -2  -5   44.70    2.80
   4  -2  -5   47.60    3.00
  -4   2   5   47.90    2.30
  -4   2   5   46.00    3.20
  -4   2   5   48.80    3.40
   3  -2  -5    1.60    0.80
   3  -2  -5    1.00    0.80
   3  -2  -5    0.20    0.70
  -3   2   5    0.90    0.70
  -3   2   5    0.60    0.70
  -3   2   5    0.20    0.70
  -3   2   5    0.30    0.70
  -3   2   5    0.00    0.80
   2  -2  -5   26.20    2.20
   2  -2  -5   24.40    2.20
   2  -2  -5   22.60    2.10
  -2   2   5   23.10    2.30
  -2   2   5   24.00    1.70
  -2   2   5   23.90    1.80
  -2   2   5   21.90    1.70
   1  -2  -5   79.89    3.60
   1  -2  -5   78.49    3.60
   1  -2  -5   76.69    3.60
  -1   2   5   83.29    3.70
  -1   2   5   86.39    3.80
  -1   2   5   88.09    3.50
  -1   2   5   78.89    3.60
  -1   2   5   84.69    3.50
   0  -2  -5   88.39    3.90
   0  -2  -5   86.49    3.80
   0   2   5   93.79    3.90
   0   2   5   95.09    3.80
   0   2   5   92.69    3.90
   0   2   5   92.19    3.90
  -1  -2  -5  160.38    5.70
  -1  -2  -5  162.68    5.80
   1   2   5  159.88    5.80
   1   2   5  163.28    5.90
   1   2   5  157.88    5.90
   1   2   5  159.68    5.60
   2   2   5   47.60    2.70
   2   2   5   44.60    2.50
   2   2   5   48.30    2.60
  -3  -2  -5  356.56   11.00
   3   2   5  350.76   11.30
   3   2   5  366.96   11.20
   3   2   5  344.27   11.20
   3   2   5  355.16   11.20
  -4  -2  -5    8.80    1.20
   4   2   5    7.10    1.20
   4   2   5    7.90    1.20
   4   2   5    7.20    1.20
   4   2   5    5.70    1.20
  -5  -2  -5   33.10    1.80
   5   2   5   31.70    2.10
   5   2   5   31.30    2.00
   5   2   5   34.70    2.20
   5   2   5   32.70    2.10
  -6  -2  -5    1.90    0.50
  -6  -2  -5    2.00    0.50
   6   2   5    1.50    0.80
   6   2   5    2.40    0.80
   6   2   5    3.20    1.00
   6   2   5    2.80    0.90
   6   2   5    1.60    0.80
   7   2   5    3.10    1.00
   7   2   5    3.10    0.90
   7   2   5    2.50    0.90
   8   2   5  116.39    4.50
   8   2   5  101.69    4.50
   8   2   5  117.49    4.50
   9   2   5    1.10    0.80
   9   2   5    2.70    0.90
   9   2   5    2.90    0.90
  10   2   5    0.90    0.80
  10   2   5    1.80    1.00
  10   2   5    0.30    0.70
  11   2   5   -1.40    0.80
  11   2   5    0.50    0.80
  12   2   5    0.30    1.10
  12   2   5   -0.30    0.70
  13   2   5    1.80    1.10
  13   2   5    2.40    1.20
  14   2   5    0.80    1.00
  11  -3  -5   -0.50    1.20
  11  -3  -5    0.50    1.50
 -11   3   5   -1.80    1.80
  10  -3  -5    0.80    1.40
  10  -3  -5    0.40    1.20
 -10   3   5   -0.40    1.60
   9  -3  -5    2.40    1.20
   9  -3  -5    2.40    1.40
  -9   3   5    2.70    1.70
  -9   3   5   -1.00    1.50
   8  -3  -5   -1.30    0.80
   8  -3  -5    0.40    0.90
  -8   3   5   -1.00    1.40
  -8   3   5   -0.60    1.10
   7  -3  -5    0.40    1.00
   7  -3  -5    1.90    1.00
  -7   3   5   -0.90    1.00
  -7   3   5   -0.40    1.20
   6  -3  -5   12.80    1.80
   6  -3  -5   20.80    2.60
   6  -3  -5   17.90    2.20
  -6   3   5   19.50    2.90
  -6   3   5   13.40    2.40
   5  -3  -5   37.80    2.60
   5  -3  -5   33.20    2.60
   5  -3  -5   36.80    2.90
  -5   3   5   37.70    1.90
  -5   3   5   36.40    3.50
   4  -3  -5   95.79    4.50
   4  -3  -5  101.59    4.50
   4  -3  -5  101.29    4.90
   4  -3  -5  102.69    4.60
  -4   3   5  101.19    4.90
  -4   3   5  100.69    4.00
  -4   3   5   97.29    5.20
   3  -3  -5   -1.60    0.70
   3  -3  -5    0.80    0.90
   3  -3  -5    0.80    0.80
   3  -3  -5    0.80    0.80
  -3   3   5    0.10    1.00
  -3   3   5   -0.20    0.90
  -3   3   5    1.10    0.80
  -3   3   5    0.00    0.70
  -3   3   5   -0.30    0.70
   2  -3  -5   29.40    2.20
   2  -3  -5   34.20    2.30
   2  -3  -5   33.50    2.50
   2  -3  -5   31.30    2.20
  -2   3   5   29.40    2.10
  -2   3   5   30.80    2.10
  -2   3   5   30.50    2.10
  -2   3   5   34.20    2.50
   1  -3  -5  205.28    7.70
   1  -3  -5  204.68    7.20
   1  -3  -5  204.68    7.10
  -1   3   5  190.98    6.90
  -1   3   5  201.28    7.10
  -1   3   5  194.28    6.90
  -1   3   5  211.58    7.10
  -1   3   5  203.68    7.20
   0  -3  -5   92.89    4.00
   0  -3  -5   81.29    3.70
   0  -3  -5   87.19    4.20
   0   3   5   88.29    3.80
   0   3   5   86.49    3.80
   0   3   5   92.19    3.90
   0   3   5   89.29    3.80
   0   3   5   89.49    4.00
   0   3   5   81.79    3.80
   0   3   5   86.79    3.80
  -1  -3  -5  201.58    7.00
  -1  -3  -5  209.38    7.20
   1   3   5  201.68    7.10
   1   3   5  203.88    7.30
   1   3   5  205.78    6.80
   1   3   5  206.38    7.20
  -2  -3  -5   24.50    1.90
   2   3   5   26.50    2.00
   2   3   5   26.00    1.90
   2   3   5   25.40    2.00
   2   3   5   27.90    1.80
  -3  -3  -5   86.69    3.60
   3   3   5   89.09    3.70
   3   3   5   80.69    3.80
   3   3   5   87.29    3.30
   3   3   5   83.49    3.80
   3   3   5   82.59    3.70
  -4  -3  -5    3.70    0.90
   4   3   5    2.70    0.90
   4   3   5    2.90    0.90
   4   3   5    0.50    0.70
   4   3   5    2.90    1.00
  -5  -3  -5    4.50    0.90
   5   3   5    4.70    1.10
   5   3   5    3.70    0.90
   5   3   5    4.00    1.10
   5   3   5    3.40    0.90
  -6  -3  -5   11.50    0.90
  -6  -3  -5   11.70    1.00
   6   3   5   10.80    1.60
   6   3   5   10.60    1.60
   6   3   5   10.20    1.30
   6   3   5   12.40    1.60
   6   3   5    9.90    1.30
   7   3   5   30.20    2.30
   7   3   5   31.90    2.10
   7   3   5   33.70    2.10
   8   3   5    1.30    0.80
   8   3   5    2.30    0.90
   8   3   5    1.10    0.90
   9   3   5    1.50    0.80
   9   3   5    1.10    0.70
   9   3   5    0.80    0.90
  10   3   5   15.00    1.70
  10   3   5   15.20    1.60
  10   3   5   16.80    2.00
  11   3   5    3.00    1.10
  11   3   5    3.40    1.00
  11   3   5    1.00    1.00
  12   3   5   -0.50    1.00
  12   3   5   -0.60    0.80
  13   3   5    0.30    0.90
  13   3   5   -0.20    1.00
  14   3   5    0.50    1.00
  10  -4  -5   -0.10    1.50
  10  -4  -5    0.40    1.40
 -10   4   5   -0.20    1.50
   9  -4  -5    1.00    1.50
   9  -4  -5    0.60    1.30
  -9   4   5   -0.80    1.50
   8  -4  -5   -1.20    1.00
   8  -4  -5   -0.80    1.10
  -8   4   5    1.60    1.50
  -8   4   5    1.20    1.60
   7  -4  -5   -0.20    1.10
   7  -4  -5    1.00    1.00
  -7   4   5    2.00    1.60
  -7   4   5    0.10    1.30
   6  -4  -5    0.10    1.00
   6  -4  -5   -0.30    1.10
   6  -4  -5    0.80    0.90
  -6   4   5    1.50    1.40
  -6   4   5    1.00    1.30
   5  -4  -5   12.30    1.80
   5  -4  -5   16.20    2.40
   5  -4  -5   11.40    1.80
  -5   4   5   14.40    1.50
  -5   4   5   11.50    2.10
  -5   4   5   13.40    2.40
   4  -4  -5   -0.80    0.90
   4  -4  -5    0.80    0.90
   4  -4  -5    0.30    0.80
  -4   4   5   -1.10    0.90
  -4   4   5   -0.70    0.60
  -4   4   5   -0.90    1.00
   3  -4  -5  116.59    5.10
   3  -4  -5  113.69    5.50
   3  -4  -5  124.99    5.30
  -3   4   5  125.39    5.00
  -3   4   5  112.99    5.40
  -3   4   5  121.89    4.90
   2  -4  -5   70.79    3.70
   2  -4  -5   74.49    3.70
   2  -4  -5   68.69    3.50
   2  -4  -5   72.09    3.90
  -2   4   5   71.29    3.50
  -2   4   5   64.89    3.70
  -2   4   5   64.09    3.40
  -2   4   5   74.29    3.50
   1  -4  -5    6.70    1.40
   1  -4  -5    3.50    1.10
   1  -4  -5    7.00    1.30
  -1   4   5    9.00    1.50
  -1   4   5    6.90    1.30
  -1   4   5    4.50    1.20
  -1   4   5    5.00    1.10
  -1   4   5    5.90    1.30
   0  -4  -5   52.39    3.20
   0  -4  -5   51.79    3.00
   0  -4  -5   50.19    2.80
   0   4   5   54.69    3.00
   0   4   5   51.39    2.80
   0   4   5   49.50    2.80
   0   4   5   49.60    2.90
   0   4   5   51.19    2.80
  -1  -4  -5    1.30    0.90
  -1  -4  -5    1.30    0.90
  -1  -4  -5    1.20    0.70
   1   4   5    1.40    0.70
   1   4   5    2.00    0.80
   1   4   5    3.00    1.00
   1   4   5    2.20    0.90
   1   4   5    1.70    0.90
   1   4   5    3.30    1.00
   1   4   5    0.00    0.70
  -2  -4  -5   52.49    2.70
  -2  -4  -5   47.60    2.70
   2   4   5   55.29    3.00
   2   4   5   49.40    2.90
   2   4   5   53.89    2.90
   2   4   5   52.89    2.90
   2   4   5   52.59    2.50
  -3  -4  -5    8.60    1.30
   3   4   5    4.20    0.80
   3   4   5    4.50    1.20
   3   4   5    5.30    1.20
   3   4   5    6.80    1.30
   3   4   5    7.10    1.30
  -4  -4  -5   -0.50    0.60
   4   4   5   -0.10    0.70
   4   4   5    0.20    0.40
   4   4   5   -0.10    0.70
   4   4   5    0.30    0.70
   4   4   5    1.70    0.90
  -5  -4  -5   43.00    2.30
  -5  -4  -5   44.20    2.30
   5   4   5   45.70    2.70
   5   4   5   42.40    2.50
   5   4   5   40.10    2.60
   5   4   5   43.60    2.60
   5   4   5   40.20    1.80
  -6  -4  -5  111.99    3.80
  -6  -4  -5  104.69    3.80
   6   4   5  100.09    4.40
   6   4   5  104.19    4.30
   6   4   5  111.39    3.40
   6   4   5  103.99    4.50
   6   4   5  103.29    4.50
   7   4   5   10.10    1.40
   7   4   5   10.90    1.60
   7   4   5   10.30    0.70
   7   4   5   10.00    1.40
   8   4   5   38.80    2.40
   8   4   5   45.70    2.50
   8   4   5   36.30    2.60
   9   4   5    3.20    1.00
   9   4   5    1.80    1.00
   9   4   5    1.70    0.90
  10   4   5    1.00    0.80
  10   4   5    0.00    0.70
  10   4   5    0.10    0.80
  11   4   5    5.20    1.30
  11   4   5    5.10    1.10
  12   4   5    1.00    1.00
  12   4   5   -0.20    0.80
  13   4   5   -0.70    1.00
  13   4   5   -0.20    0.90
  14   4   5   -1.10    0.90
  10  -5  -5    1.90    1.70
  10  -5  -5    0.10    1.70
 -10   5   5   -1.30    1.70
   9  -5  -5   -1.40    1.40
   9  -5  -5   -0.80    1.30
  -9   5   5    1.70    1.90
   8  -5  -5    0.10    1.30
   8  -5  -5    1.90    1.50
  -8   5   5    2.30    1.80
   7  -5  -5    1.80    1.40
   7  -5  -5    1.00    1.10
  -7   5   5    0.00    1.30
  -7   5   5    0.00    1.50
   6  -5  -5   -1.30    0.90
   6  -5  -5    1.00    1.20
   6  -5  -5   -0.50    1.30
  -6   5   5    1.00    1.30
  -6   5   5   -0.40    1.00
   5  -5  -5   -0.50    0.90
   5  -5  -5   -0.80    1.00
   5  -5  -5   -0.30    1.20
  -5   5   5    0.10    1.10
  -5   5   5   -0.50    0.60
  -5   5   5    1.40    1.40
   4  -5  -5   17.60    2.40
   4  -5  -5   14.90    2.10
   4  -5  -5   19.80    2.70
  -4   5   5   16.00    1.90
  -4   5   5   14.20    2.50
  -4   5   5   15.70    2.40
   3  -5  -5    4.30    1.30
   3  -5  -5    4.30    1.50
   3  -5  -5    3.20    1.30
  -3   5   5    4.40    1.20
  -3   5   5    4.70    1.40
  -3   5   5    5.10    1.30
   2  -5  -5   91.49    4.80
   2  -5  -5   89.79    4.50
   2  -5  -5   94.19    4.40
  -2   5   5   91.49    4.50
  -2   5   5   96.29    4.30
  -2   5   5   82.29    4.20
   1  -5  -5   31.30    2.40
   1  -5  -5   30.50    3.00
   1  -5  -5   30.10    2.90
  -1   5   5   28.90    2.20
  -1   5   5   33.60    2.50
  -1   5   5   31.50    2.80
  -1   5   5   32.20    2.90
  -1   5   5   29.40    2.70
   0  -5  -5   40.10    2.80
   0  -5  -5   44.90    2.80
   0  -5  -5   40.20    2.90
   0   5   5   42.80    2.70
   0   5   5   46.80    2.90
   0   5   5   44.50    2.80
   0   5   5   44.40    2.80
   0   5   5   38.50    2.60
  -1  -5  -5    9.10    1.50
  -1  -5  -5   11.60    1.70
  -1  -5  -5    9.50    1.60
   1   5   5    7.50    1.30
   1   5   5    8.30    1.50
   1   5   5    7.80    1.40
   1   5   5   10.50    1.60
   1   5   5   11.50    1.70
  -2  -5  -5   36.20    2.50
  -2  -5  -5   38.60    2.70
  -2  -5  -5   40.50    2.50
   2   5   5   34.60    2.50
   2   5   5   38.50    2.60
   2   5   5   38.80    2.60
   2   5   5   41.20    2.70
   2   5   5   40.90    2.30
  -3  -5  -5    1.60    0.70
  -3  -5  -5    2.70    1.00
  -3  -5  -5    2.90    1.10
   3   5   5    3.00    0.70
   3   5   5    1.20    1.00
   3   5   5    1.90    0.90
   3   5   5    0.80    0.90
   3   5   5    2.50    1.20
   3   5   5    0.80    0.90
   3   5   5    1.30    0.90
  -4  -5  -5    0.10    0.70
   4   5   5    0.50    0.80
   4   5   5    1.00    0.80
   4   5   5   -0.30    0.80
   4   5   5    0.60    0.80
   4   5   5   -0.60    0.70
   4   5   5    0.80    0.50
  -5  -5  -5   -0.80    0.60
   5   5   5    0.30    0.90
   5   5   5    1.20    0.90
   5   5   5    1.30    0.90
   5   5   5    1.50    0.80
   5   5   5    0.90    0.40
   6   5   5   18.90    2.20
   6   5   5   18.20    2.00
   6   5   5   18.50    2.00
   6   5   5   18.40    2.10
   7   5   5   18.40    1.90
   7   5   5   17.60    1.90
   7   5   5   17.40    2.10
   8   5   5    5.10    1.30
   8   5   5    4.60    1.20
   8   5   5    3.10    1.00
   9   5   5    2.20    1.00
   9   5   5    0.80    0.90
   9   5   5   -0.10    0.90
  10   5   5    7.30    1.40
  10   5   5    6.30    1.40
  11   5   5    0.90    1.00
  11   5   5    2.10    1.00
  12   5   5   -0.20    0.80
  12   5   5   -0.90    0.70
  12   5   5    0.00    1.00
  13   5   5    0.40    1.00
  13   5   5    2.70    1.10
  14   5   5    0.20    0.90
   9  -6  -5   -0.70    1.70
   9  -6  -5   -0.60    1.50
  -9   6   5   -1.20    1.80
   8  -6  -5   -0.40    1.20
   8  -6  -5   -1.10    1.50
  -8   6   5   -0.30    1.60
   7  -6  -5   -0.40    1.30
   7  -6  -5   -0.70    1.20
  -7   6   5    0.60    1.70
   6  -6  -5   -0.40    1.00
   6  -6  -5   -0.50    1.20
   6  -6  -5   -0.80    1.30
  -6   6   5   -0.20    0.50
  -6   6   5   -0.30    1.40
   5  -6  -5    4.20    1.80
   5  -6  -5    3.30    1.50
   5  -6  -5    3.30    1.40
  -5   6   5    1.60    0.90
  -5   6   5    1.70    1.50
  -5   6   5    2.60    1.50
   4  -6  -5   53.19    3.70
   4  -6  -5   56.69    3.80
   4  -6  -5   57.99    4.10
  -4   6   5   51.49    3.10
  -4   6   5   52.79    4.10
  -4   6   5   46.70    4.30
   3  -6  -5   -1.10    1.00
   3  -6  -5    0.70    1.00
   3  -6  -5   -0.60    1.10
  -3   6   5   -1.10    0.70
  -3   6   5    1.90    1.20
   2  -6  -5    7.00    1.60
   2  -6  -5    5.70    1.70
   2  -6  -5    3.10    1.30
  -2   6   5    6.20    1.40
  -2   6   5    7.90    1.80
  -2   6   5    3.60    1.20
   1  -6  -5    0.70    1.00
   1  -6  -5   -0.70    0.90
   1  -6  -5    0.00    0.90
  -1   6   5    0.40    0.90
  -1   6   5   -0.60    0.80
  -1   6   5    1.40    1.00
   0  -6  -5   -0.30    0.90
   0  -6  -5    0.70    0.90
   0  -6  -5   -0.20    1.00
   0   6   5    0.50    1.00
   0   6   5   -0.60    0.70
   0   6   5   -0.30    0.80
   0   6   5   -1.10    0.80
   0   6   5   -0.60    0.80
  -1  -6  -5   27.60    3.00
  -1  -6  -5   29.80    2.60
  -1  -6  -5   29.30    2.80
   1   6   5   31.80    3.00
   1   6   5   28.90    2.80
   1   6   5   30.70    2.80
   1   6   5   28.60    2.50
   1   6   5   26.50    2.70
  -2  -6  -5   10.70    1.80
  -2  -6  -5   11.10    1.60
  -2  -6  -5    9.60    1.60
   2   6   5   13.30    1.90
   2   6   5   10.20    1.80
   2   6   5   12.20    1.50
   2   6   5   13.60    1.90
   2   6   5   11.50    1.90
  -3  -6  -5   84.59    4.50
  -3  -6  -5   91.59    4.30
  -3  -6  -5   89.59    4.00
   3   6   5   88.39    4.40
   3   6   5   88.99    4.40
   3   6   5   92.39    4.50
   3   6   5   92.09    3.60
   3   6   5   91.99    4.40
  -4  -6  -5    2.10    1.00
  -4  -6  -5    3.90    1.30
   4   6   5    2.80    0.70
   4   6   5    3.00    1.20
   4   6   5    1.80    1.00
   4   6   5    2.80    1.20
   4   6   5    2.20    1.10
   4   6   5    1.80    0.90
  -5  -6  -5  117.19    4.90
   5   6   5  126.29    5.30
   5   6   5  121.29    5.40
   5   6   5  126.79    5.40
   5   6   5  117.19    5.30
   5   6   5  112.79    5.20
   6   6   5    0.80    1.00
   6   6   5    0.10    0.80
   6   6   5    1.80    1.00
   6   6   5   -0.10    0.90
   7   6   5   23.90    2.40
   7   6   5   21.00    2.30
   7   6   5   21.60    2.40
   7   6   5   20.90    2.40
   8   6   5   10.70    1.70
   8   6   5   10.60    1.80
   8   6   5   13.90    1.90
   8   6   5   12.60    1.90
   9   6   5    0.10    0.90
   9   6   5   -0.20    0.90
   9   6   5   -0.20    0.80
   9   6   5    0.40    0.90
  10   6   5   17.20    2.10
  10   6   5   18.70    2.20
  10   6   5   13.30    1.90
  11   6   5    0.30    1.10
  11   6   5    0.00    1.00
  11   6   5    0.00    0.90
  12   6   5    2.10    1.10
  12   6   5    1.00    1.10
  12   6   5    1.60    1.10
  13   6   5   -0.50    1.00
  13   6   5   -0.90    1.10
  13   6   5   -0.70    0.90
  14   6   5   -0.20    1.00
   9  -7  -5   -1.60    1.40
  -9   7   5    1.70    2.20
   8  -7  -5    2.80    1.70
   8  -7  -5    2.00    1.80
  -8   7   5    0.50    1.80
   7  -7  -5    6.00    2.10
   7  -7  -5    4.60    2.00
  -7   7   5    3.70    2.20
   6  -7  -5    0.80    1.70
   6  -7  -5   -0.50    1.20
   6  -7  -5   -1.10    1.40
  -6   7   5    0.40    0.70
  -6   7   5    1.00    1.70
   5  -7  -5    1.50    1.80
   5  -7  -5    3.30    1.70
   5  -7  -5    3.60    1.60
  -5   7   5    3.60    1.70
  -5   7   5    2.10    1.00
   4  -7  -5   13.00    2.60
   4  -7  -5   13.10    2.40
   4  -7  -5   11.70    2.20
  -4   7   5   11.20    2.50
  -4   7   5   10.40    1.80
   3  -7  -5    0.90    1.30
   3  -7  -5   -0.30    1.00
   3  -7  -5    0.20    1.30
  -3   7   5   -1.20    0.90
   2  -7  -5   12.00    2.00
   2  -7  -5   11.40    2.20
   2  -7  -5   13.40    2.40
  -2   7   5   14.80    2.20
  -2   7   5   11.10    2.10
  -2   7   5   10.80    2.00
   1  -7  -5   56.69    3.70
   1  -7  -5   59.99    4.20
   1  -7  -5   63.19    3.80
  -1   7   5   54.79    3.60
  -1   7   5   60.99    3.70
  -1   7   5   60.49    3.70
   0  -7  -5   21.90    2.70
   0  -7  -5   27.20    2.80
   0  -7  -5   21.40    2.80
   0   7   5   22.90    2.70
   0   7   5   29.70    3.00
   0   7   5   23.30    2.50
  -1  -7  -5   54.29    3.60
  -1  -7  -5   50.59    3.70
  -1  -7  -5   58.69    3.50
   1   7   5   66.29    3.80
   1   7   5   54.19    3.60
   1   7   5   58.39    3.20
   1   7   5   56.49    3.60
   1   7   5   54.19    3.60
  -2  -7  -5   11.80    1.90
  -2  -7  -5    8.90    1.90
  -2  -7  -5   10.70    1.90
   2   7   5   15.70    2.30
   2   7   5   12.60    2.00
   2   7   5   11.30    2.10
   2   7   5   11.00    1.90
  -3  -7  -5   77.39    4.10
  -3  -7  -5   76.59    4.30
   3   7   5   71.29    4.10
   3   7   5   80.89    4.30
   3   7   5   76.49    4.20
  -4  -7  -5    9.50    1.70
  -4  -7  -5    9.20    1.70
   4   7   5    8.00    1.60
   4   7   5    9.30    1.70
   4   7   5   10.40    2.00
   4   7   5   10.90    1.90
  -5  -7  -5    7.80    1.50
  -5  -7  -5    6.50    1.50
   5   7   5   10.60    2.00
   5   7   5    8.10    1.70
   5   7   5    9.10    1.70
   5   7   5    7.50    1.70
   6   7   5    2.80    1.30
   6   7   5    2.80    1.20
   6   7   5    3.50    1.30
   6   7   5    2.00    1.20
   7   7   5   28.60    2.90
   7   7   5   27.30    2.80
   7   7   5   25.40    2.80
   7   7   5   25.40    2.70
   8   7   5   -0.40    0.90
   8   7   5    0.20    1.00
   8   7   5    2.20    1.20
   8   7   5    2.30    1.20
   9   7   5    8.40    1.70
   9   7   5    8.60    1.70
   9   7   5    6.10    1.60
  10   7   5    1.90    1.20
  10   7   5    0.80    1.20
  10   7   5    1.20    1.10
  11   7   5    1.60    1.20
  11   7   5    1.70    1.20
  11   7   5    0.20    1.10
  12   7   5    0.10    1.00
  12   7   5   -0.20    1.10
  12   7   5    2.10    1.30
  13   7   5    0.70    1.20
  13   7   5    0.50    1.00
  13   7   5    1.40    1.30
  13   7   5   -0.10    1.10
   8  -8  -5    1.60    1.80
   8  -8  -5    1.10    1.90
  -8   8   5   -1.80    1.70
   7  -8  -5   -0.90    1.60
   7  -8  -5    1.30    1.60
  -7   8   5   -0.10    1.90
   6  -8  -5    1.50    1.70
   6  -8  -5    0.90    1.60
  -6   8   5    1.60    2.00
   5  -8  -5    2.10    1.60
   5  -8  -5    2.90    1.60
   5  -8  -5    4.30    2.20
  -5   8   5    0.90    1.10
  -5   8   5    3.40    2.00
   4  -8  -5   -1.30    1.10
   4  -8  -5    2.80    1.60
   4  -8  -5   -0.10    1.30
  -4   8   5   -0.30    1.40
  -4   8   5    2.00    1.30
   3  -8  -5   11.00    2.20
   3  -8  -5   14.30    2.90
   3  -8  -5    8.10    2.10
  -3   8   5   12.30    2.60
  -3   8   5   10.60    2.00
   2  -8  -5   -0.40    1.20
   2  -8  -5    2.40    1.60
   2  -8  -5    2.20    1.30
  -2   8   5    0.50    1.10
   1  -8  -5   16.70    2.70
   1  -8  -5   18.90    2.50
   1  -8  -5   15.90    2.70
  -1   8   5   19.20    2.70
  -1   8   5   19.00    2.60
   0  -8  -5    0.90    1.20
   0  -8  -5    2.70    1.40
   0  -8  -5   -0.70    1.00
   0   8   5    0.40    0.90
   0   8   5   -0.10    1.00
  -1  -8  -5    9.40    2.20
  -1  -8  -5    8.60    1.90
   1   8   5   10.20    2.10
   1   8   5    9.00    1.90
  -2  -8  -5    3.80    1.50
  -2  -8  -5    1.10    1.20
   2   8   5    4.90    1.50
   2   8   5    5.00    1.50
   2   8   5    2.10    1.50
   2   8   5    0.90    1.10
  -3  -8  -5   58.09    3.70
  -3  -8  -5   43.50    3.50
   3   8   5   47.10    4.30
   3   8   5   59.89    3.80
   3   8   5   50.29    3.60
   3   8   5   58.19    3.80
  -4  -8  -5    5.50    1.50
  -4  -8  -5    4.80    1.60
   4   8   5    6.80    1.70
   4   8   5    3.90    1.50
   4   8   5    4.80    1.60
   4   8   5    5.20    1.60
  -5  -8  -5    5.10    1.40
   5   8   5    7.20    1.80
   5   8   5    8.40    1.80
   5   8   5    9.20    2.00
   5   8   5   10.30    2.00
   6   8   5   11.40    2.10
   6   8   5    6.90    1.90
   6   8   5   10.50    2.00
   6   8   5    7.00    1.80
   7   8   5    0.10    1.10
   7   8   5   -1.40    0.80
   7   8   5   -0.30    0.90
   8   8   5    5.70    1.60
   8   8   5    3.10    1.40
   8   8   5    1.80    1.30
   9   8   5   -1.90    0.90
   9   8   5   -0.70    0.90
   9   8   5    0.40    1.10
  10   8   5    9.50    1.90
  10   8   5    7.50    1.80
  10   8   5    8.70    1.90
  11   8   5    0.00    1.10
  11   8   5   -0.40    1.20
  11   8   5   -1.00    1.00
  12   8   5   -0.10    1.20
  12   8   5    0.20    1.20
  12   8   5   -0.30    1.10
  13   8   5   -0.90    1.10
  13   8   5   -0.40    1.30
  13   8   5    0.20    1.10
   7  -9  -5    3.10    2.20
  -7   9   5    0.60    1.80
   6  -9  -5    2.30    1.90
   6  -9  -5    1.30    1.70
  -6   9   5   -0.70    1.70
   5  -9  -5    0.60    1.60
   5  -9  -5    1.60    1.60
   5  -9  -5   -0.20    2.00
  -5   9   5    0.40    1.00
  -5   9   5    2.50    1.90
   4  -9  -5   10.60    2.90
   4  -9  -5    3.10    1.90
  -4   9   5    5.90    1.70
  -4   9   5    7.50    2.50
   3  -9  -5   -0.40    1.40
   3  -9  -5   -0.90    1.50
  -3   9   5   -0.30    1.40
  -3   9   5    2.40    1.40
   2  -9  -5    5.30    2.00
   2  -9  -5    9.50    2.40
  -2   9   5    8.50    2.00
   1  -9  -5   10.60    2.40
   1  -9  -5   16.20    3.00
  -1   9   5   16.10    2.60
  -1   9   5   16.90    2.70
   0  -9  -5   -0.40    1.30
   0  -9  -5    1.60    1.40
   0   9   5    0.40    1.10
   0   9   5    0.60    1.10
  -1  -9  -5    0.30    1.40
  -1  -9  -5    1.60    1.40
   1   9   5    3.60    1.50
   1   9   5    1.40    1.20
  -2  -9  -5    4.50    1.60
  -2  -9  -5    7.90    1.90
   2   9   5    6.40    1.90
   2   9   5    5.70    1.70
  -3  -9  -5    4.60    1.60
  -3  -9  -5    1.50    1.30
   3   9   5    1.50    1.50
   3   9   5    1.30    1.40
   3   9   5    2.50    1.40
  -4  -9  -5   -0.80    1.00
  -4  -9  -5   -1.30    0.90
   4   9   5    1.50    1.10
   4   9   5   -1.20    1.10
   4   9   5    0.70    1.30
   4   9   5   -0.30    0.90
  -5  -9  -5    8.50    1.90
   5   9   5   11.80    2.30
   5   9   5   18.30    2.60
   5   9   5   19.30    2.90
   5   9   5   14.50    2.30
  -6  -9  -5    0.10    1.00
   6   9   5    1.50    1.20
   6   9   5    0.40    1.30
   6   9   5    1.30    1.30
   6   9   5    0.40    1.10
   7   9   5   -0.60    1.10
   7   9   5    0.10    1.00
   7   9   5    0.30    1.10
   8   9   5    0.40    1.10
   8   9   5    0.70    1.20
   8   9   5   -0.60    1.20
   9   9   5    4.10    1.60
   9   9   5    4.50    1.70
   9   9   5    3.50    1.60
  10   9   5    1.20    1.40
  10   9   5    1.30    1.30
  10   9   5    1.50    1.40
  11   9   5    5.10    1.70
  11   9   5    1.00    1.40
  11   9   5    1.10    1.20
  12   9   5    1.70    1.40
  12   9   5   -0.50    1.30
  12   9   5    0.80    1.30
  13   9   5   -1.60    1.10
  13   9   5    1.80    1.30
   6 -10  -5    4.00    2.30
  -6  10   5   -0.60    2.00
   5 -10  -5   -0.80    1.80
   5 -10  -5   -0.50    1.90
  -5  10   5    0.00    1.70
  -5  10   5    1.40    1.20
   4 -10  -5    3.30    2.10
   4 -10  -5    4.40    2.40
  -4  10   5    2.10    1.90
  -4  10   5    3.50    1.60
   3 -10  -5   -0.10    1.60
   3 -10  -5    3.40    2.40
  -3  10   5    1.00    1.70
  -3  10   5    0.90    1.20
   2 -10  -5    5.60    2.20
   2 -10  -5    2.20    2.00
  -2  10   5    7.60    2.10
   1 -10  -5    9.90    2.40
   1 -10  -5    9.70    2.70
  -1  10   5    6.40    2.00
   0 -10  -5    9.60    2.60
   0 -10  -5    9.30    2.30
   0  10   5    6.10    1.90
   0  10   5   10.20    2.30
  -1 -10  -5   -1.80    1.20
  -1 -10  -5    2.50    1.70
   1  10   5    0.00    1.30
   1  10   5    0.80    1.50
  -2 -10  -5    1.60    1.50
  -2 -10  -5    1.20    1.40
   2  10   5   -1.00    1.10
   2  10   5   -0.20    1.00
  -3 -10  -5    3.40    1.70
  -3 -10  -5    3.40    1.50
   3  10   5    3.30    1.70
   3  10   5    3.20    1.60
  -4 -10  -5    1.60    1.40
   4  10   5    6.00    1.90
   4  10   5    4.70    2.00
  -5 -10  -5    6.00    1.80
   5  10   5    5.40    1.90
   5  10   5    5.30    1.80
   5  10   5    3.60    1.70
  -6 -10  -5    2.50    1.30
   6  10   5    3.80    1.70
   6  10   5    1.40    1.50
   6  10   5    5.60    2.00
  -7 -10  -5   -0.20    0.90
   7  10   5   -0.30    1.40
   7  10   5   -0.60    1.00
   8  10   5    0.30    1.50
   8  10   5    1.00    1.30
   9  10   5    8.70    2.20
   9  10   5    9.40    2.40
  10  10   5    6.20    2.10
  10  10   5    5.40    1.90
  11  10   5    0.50    1.20
  11  10   5    1.30    1.50
  12  10   5    1.20    1.50
  12  10   5    1.40    1.50
   5 -11  -5   -2.10    2.50
  -5  11   5    1.40    2.10
  -5  11   5    0.20    1.20
   4 -11  -5    5.90    2.80
   4 -11  -5    4.80    2.50
  -4  11   5    2.20    2.10
  -4  11   5    2.50    1.70
   3 -11  -5    5.80    2.80
   3 -11  -5    5.20    2.30
  -3  11   5    1.80    1.50
  -3  11   5    4.80    2.30
   2 -11  -5    3.90    2.30
   2 -11  -5    0.40    2.10
  -2  11   5    1.10    1.70
  -2  11   5    4.60    2.20
   1 -11  -5    4.40    2.20
   1 -11  -5   10.00    2.70
  -1  11   5    1.30    1.50
   0 -11  -5    1.60    1.60
   0 -11  -5   -0.70    1.60
   0  11   5    3.60    1.90
  -1 -11  -5    1.60    1.80
  -1 -11  -5    1.70    1.70
   1  11   5    0.40    1.50
   1  11   5    0.10    1.30
  -2 -11  -5   -1.60    1.30
  -2 -11  -5    0.70    1.50
   2  11   5   -1.90    1.10
   2  11   5   -1.10    1.40
  -3 -11  -5   -1.10    1.20
   3  11   5   -1.10    1.30
   3  11   5    0.90    1.40
  -4 -11  -5    0.50    1.50
   4  11   5    2.90    1.70
   4  11   5    5.60    1.90
  -5 -11  -5    0.10    1.30
   5  11   5   -0.10    1.40
   5  11   5   -0.60    1.20
  -6 -11  -5    1.30    1.40
   6  11   5    1.00    1.60
   6  11   5    1.10    1.90
   6  11   5    1.30    1.40
  -7 -11  -5   -1.10    1.00
   7  11   5   -0.40    1.60
   7  11   5    0.80    1.50
   8  11   5    0.80    1.30
   8  11   5   -0.40    1.50
   9  11   5    0.40    1.30
   9  11   5   -1.00    1.40
  10  11   5    0.10    1.40
  10  11   5   -2.30    1.40
  11  11   5    0.30    1.40
  11  11   5    0.10    1.60
  12  11   5   -0.60    1.50
   3 -12  -5   -1.20    2.10
   3 -12  -5    0.30    2.30
  -3  12   5   -0.20    1.80
  -3  12   5    2.40    1.60
   2 -12  -5    2.00    2.10
   2 -12  -5    4.50    2.80
  -2  12   5    3.10    1.90
  -2  12   5    2.30    1.90
   1 -12  -5    5.10    2.60
   1 -12  -5    3.90    2.30
  -1  12   5    3.30    2.00
   0 -12  -5    3.20    2.00
   0 -12  -5    2.20    2.10
   0  12   5    2.30    1.60
  -1 -12  -5    2.00    2.20
  -1 -12  -5    3.10    2.30
   1  12   5   -0.60    1.50
  -2 -12  -5   -1.30    1.60
   2  12   5    0.30    1.70
   2  12   5    0.70    1.50
  -3 -12  -5    1.20    1.70
   3  12   5    4.00    2.00
   3  12   5    1.70    1.80
  -4 -12  -5   -0.40    1.60
   4  12   5    3.30    2.00
   4  12   5    6.60    2.20
  -5 -12  -5    1.60    1.60
   5  12   5    0.10    1.50
   5  12   5   -0.70    1.50
  -6 -12  -5   -0.60    1.30
   6  12   5    1.00    1.60
   6  12   5   -1.80    1.30
  -7 -12  -5    0.10    1.20
   7  12   5    2.40    1.70
   8  12   5   -0.40    1.40
   9  12   5    2.70    1.80
   9  12   5   -1.90    1.60
  10  12   5    1.20    1.60
  10  12   5    0.00    1.80
  11  12   5   -0.10    1.90
   1 -13  -5    4.90    2.90
   1 -13  -5   -0.30    2.10
  -1  13   5    0.10    1.70
  -1  13   5   -0.10    1.90
   0 -13  -5   -0.10    2.00
   0 -13  -5    1.20    2.10
   0  13   5   -1.00    1.50
  -1 -13  -5   -0.80    2.30
   1  13   5   -0.40    1.70
  -2 -13  -5    0.40    2.00
   2  13   5    1.40    1.70
  -3 -13  -5    3.70    2.30
   3  13   5    3.70    2.30
   3  13   5    0.00    1.80
  -4 -13  -5    0.60    1.90
   4  13   5    1.50    2.00
   4  13   5    3.70    2.30
  -5 -13  -5    0.60    1.80
   5  13   5    3.70    2.10
   5  13   5    1.30    1.80
  -6 -13  -5    0.80    1.60
   6  13   5   -2.20    1.50
   6  13   5    2.80    2.20
  -7 -13  -5    0.10    1.40
   7  13   5    0.20    1.90
   8  13   5   -2.00    1.60
   9  13   5    2.20    2.00
   2  14   5   -0.60    1.90
  -3 -14  -5   -0.10    2.20
   3  14   5   -0.20    1.90
  -4 -14  -5   -0.80    1.80
   4  14   5    3.40    2.40
   4  14   5    0.10    2.00
  -5 -14  -5    2.10    2.10
   5  14   5    2.30    2.30
   5  14   5    0.70    2.10
  -6 -14  -5    1.40    1.80
   6  14   5    2.10    2.30
   6  14   5    0.40    1.90
  -7 -14  -5    1.10    1.70
   7  14   5    1.40    2.20
   6  11  -6    0.30    1.70
   5  11  -6    2.20    2.00
  -5 -11   6    0.70    1.60
   4  11  -6    0.80    2.00
[truncated: 287,239 more chars]
