# Supplementary material for: Crystal structure of 1-[(2,2-dimethyl-1,3-dioxolan-4-yl)meth­yl]-2-(thia­zol-4-yl)-1H-benzimidazole
Source: Acta Crystallogr E Crystallogr Commun. 2015 Nov 18;71(Pt 12):o951–2. doi: 10.1107/S205698901502085X (PMC4719918; doi:10.1107/S205698901502085X)
Supplement: Supplementary file 2 [file e-71-0o951-Isup2.hkl]

data_I                                                                          
_shelx_title ' EL13_D338_DRX7 in P-1'                                           
_shelx_refln_list_code          4                                               
_shelx_F_calc_maximum      143.46                                               
_exptl_crystal_F_000       332.00                                               
_reflns_d_resolution_high  0.7000                                               
                                                                                
loop_                                                                           
 _space_group_symop_operation_xyz                                               
 'x, y, z'                                                                      
 '-x, -y, -z'                                                                   
                                                                                
_cell_length_a     9.3177                                                       
_cell_length_b     9.3786                                                       
_cell_length_c     9.5418                                                       
_cell_angle_alpha  78.739                                                       
_cell_angle_beta   78.777                                                       
_cell_angle_gamma  73.632                                                       
                                                                                
_shelx_F_squared_multiplier     1.000                                           
                                                                                
loop_                                                                           
 _refln_index_h                                                                 
 _refln_index_k                                                                 
 _refln_index_l                                                                 
 _refln_F_squared_calc                                                          
 _refln_F_squared_meas                                                          
 _refln_F_squared_sigma                                                         
 _refln_observed_status                                                         
   2   0   0        385.77        390.84         6.77 o                         
   3   0   0          1.94          2.05         0.63 o                         
   4   0   0          5.72          2.92         0.95 o                         
   5   0   0        591.28        674.49        15.21 o                         
   6   0   0          8.45         11.13         0.71 o                         
   7   0   0          0.77          1.89         0.58 o                         
   8   0   0          0.64          0.22         0.59 o                         
   9   0   0         44.95         54.67         2.82 o                         
  10   0   0         12.86         15.60         1.90 o                         
  11   0   0          8.05          6.71         0.83 o                         
  12   0   0          1.09          1.16         1.30 o                         
 -12   1   0          4.15          5.04         1.81 o                         
 -11   1   0          0.02          0.06         0.84 o                         
 -10   1   0         24.66         29.06         1.57 o                         
  -9   1   0          1.24          1.34         0.63 o                         
  -8   1   0         41.51         38.72         1.34 o                         
  -7   1   0        154.03        157.26         2.60 o                         
  -6   1   0          5.65          4.15         0.72 o                         
  -5   1   0        223.34        236.34         4.09 o                         
  -4   1   0         16.93         12.70         0.85 o                         
  -3   1   0        657.08        685.58         8.06 o                         
  -2   1   0       1878.64       1736.56        15.21 o                         
  -1   1   0        376.15        368.39         3.11 o                         
   1   1   0         12.15          9.71         0.38 o                         
   2   1   0       2456.32       2323.46        31.96 o                         
   3   1   0        673.57        685.81        11.50 o                         
   4   1   0       1667.44       1756.11        28.38 o                         
   5   1   0         18.98         21.17         1.89 o                         
   6   1   0        158.35        165.16        12.66 o                         
   7   1   0         84.51         72.22         5.81 o                         
   8   1   0          0.92          2.28         2.28 o                         
   9   1   0         30.78         28.64         5.40 o                         
  10   1   0         18.13         19.72         4.98 o                         
  11   1   0          4.20          7.26         3.94 o                         
  12   1   0          2.13          6.43         4.36 o                         
 -11   2   0          8.98          8.07         1.57 o                         
 -10   2   0          7.22          5.62         1.15 o                         
  -9   2   0          0.03          0.34         0.81 o                         
  -8   2   0         58.11         60.95         3.38 o                         
  -7   2   0         13.47         12.57         1.08 o                         
  -6   2   0        206.22        211.17         3.33 o                         
  -5   2   0          2.53          4.29         0.52 o                         
  -4   2   0         35.78         38.01         1.39 o                         
  -3   2   0          0.39          0.09         0.22 o                         
  -2   2   0        154.96        137.71         1.74 o                         
  -1   2   0        757.44        738.55         7.62 o                         
   0   2   0       1041.40        998.40         9.51 o                         
   1   2   0       2181.50       2074.81        28.81 o                         
   2   2   0        427.79        424.49         4.78 o                         
   3   2   0       1034.17       1008.45        10.72 o                         
   4   2   0         33.33         39.40         1.59 o                         
   5   2   0        175.34        190.50         5.82 o                         
   6   2   0        257.65        267.09         7.28 o                         
   7   2   0         37.89         42.73         4.36 o                         
   8   2   0         58.95         59.77         6.85 o                         
   9   2   0          3.21          1.87         2.49 o                         
  10   2   0          8.79         13.70         4.15 o                         
  11   2   0          2.97          2.28         3.53 o                         
  12   2   0          0.01          2.08         3.74 o                         
 -11   3   0          0.43          0.70         1.38 o                         
 -10   3   0          0.08         -1.23         1.23 o                         
  -9   3   0          0.72          2.06         1.21 o                         
  -8   3   0         37.69         45.45         5.57 o                         
  -7   3   0        145.65        144.72         3.63 o                         
  -6   3   0         19.05         21.46         1.80 o                         
  -5   3   0         41.01         45.13         1.52 o                         
  -4   3   0        238.38        217.76         2.71 o                         
  -3   3   0        515.91        537.36         5.67 o                         
  -2   3   0        220.41        235.07         3.24 o                         
  -1   3   0        655.87        670.18         8.34 o                         
   0   3   0        191.61        185.94         2.85 o                         
   1   3   0       1833.56       1860.32        21.46 o                         
   2   3   0       1412.53       1436.12        14.42 o                         
   3   3   0       1234.18       1245.03        13.53 o                         
   4   3   0          3.68          3.92         0.30 o                         
   5   3   0         68.32         62.55         1.26 o                         
   6   3   0          0.64          0.91         0.55 o                         
   7   3   0         46.36         46.19         1.67 o                         
   8   3   0        139.85        135.26         2.41 o                         
   9   3   0         26.50         26.39         4.15 o                         
  10   3   0          9.51         10.79         4.15 o                         
  11   3   0          0.04          0.62         3.32 o                         
  12   3   0          4.91          6.43         4.57 o                         
  13   3   0          0.41          0.21         3.94 o                         
 -11   4   0          0.00         -1.32         1.55 o                         
 -10   4   0         11.15         13.40         2.13 o                         
  -9   4   0          1.79          0.93         1.38 o                         
  -8   4   0          4.71          6.89         1.80 o                         
  -7   4   0         24.37         20.17         2.03 o                         
  -6   4   0          0.62         -0.54         0.77 o                         
  -5   4   0        237.55        231.92         3.88 o                         
  -4   4   0         40.65         38.52         1.35 o                         
  -3   4   0        802.79        820.58         9.63 o                         
  -2   4   0        424.10        413.12         5.33 o                         
  -1   4   0         22.75         23.48         1.14 o                         
   0   4   0         15.55         18.69         1.59 o                         
   1   4   0        486.48        501.55         6.61 o                         
   2   4   0       1076.08       1118.59        12.43 o                         
   3   4   0        124.48        132.88         2.20 o                         
   4   4   0        436.53        428.53         5.17 o                         
   5   4   0        119.17        125.90         1.84 o                         
   6   4   0         22.63         23.79         0.92 o                         
   7   4   0          9.61          8.92         0.85 o                         
   8   4   0         55.72         52.00         1.33 o                         
   9   4   0          4.42          5.24         1.28 o                         
  10   4   0          5.77          4.92         1.30 o                         
  11   4   0          0.15          0.26         0.98 o                         
  12   4   0          0.54         -1.04         3.53 o                         
  13   4   0          0.04         -3.32         3.32 o                         
 -10   5   0          1.22          2.47         1.79 o                         
  -9   5   0          5.18          8.72         2.25 o                         
  -8   5   0          0.02          0.32         1.31 o                         
  -7   5   0          5.13          5.56         1.55 o                         
  -6   5   0         28.90         29.92         1.58 o                         
  -5   5   0          6.49          5.93         1.58 o                         
  -4   5   0         75.72         78.06         1.97 o                         
  -3   5   0          6.85          5.24         0.78 o                         
  -2   5   0          0.57          0.77         0.58 o                         
  -1   5   0        442.69        447.50         7.00 o                         
   0   5   0        240.21        242.68         3.97 o                         
   1   5   0         16.77         19.87         1.14 o                         
   2   5   0        246.57        252.14         3.67 o                         
   3   5   0        115.76        113.95         3.69 o                         
   4   5   0        237.78        240.68         4.44 o                         
   5   5   0          3.60          4.25         0.49 o                         
   6   5   0         17.58         19.01         0.88 o                         
   7   5   0         11.78         11.84         1.06 o                         
   8   5   0         54.15         52.07         2.72 o                         
   9   5   0         26.52         24.51         1.62 o                         
  10   5   0          9.67         10.61         1.79 o                         
  11   5   0          7.05          6.49         0.96 o                         
  12   5   0          1.98         -0.30         0.90 o                         
  -9   6   0          1.48          1.13         1.74 o                         
  -8   6   0          0.13         -0.61         1.41 o                         
  -7   6   0          5.34          7.78         2.81 o                         
  -6   6   0          4.55          3.00         1.04 o                         
  -5   6   0         17.35         17.27         1.53 o                         
  -4   6   0          9.46          6.61         1.08 o                         
  -3   6   0         17.42         18.45         1.34 o                         
  -2   6   0         44.24         43.14         3.12 o                         
  -1   6   0          0.04          0.43         0.55 o                         
   0   6   0          8.39          9.65         1.00 o                         
   1   6   0          3.36          3.03         0.76 o                         
   2   6   0        292.02        282.96         4.60 o                         
   3   6   0         37.29         39.31         2.08 o                         
   4   6   0          0.33          0.32         0.61 o                         
   5   6   0         62.37         60.75         3.01 o                         
   6   6   0          0.01         -0.36         0.47 o                         
   7   6   0         83.97         84.68         3.59 o                         
   8   6   0         72.96         79.43         2.88 o                         
   9   6   0         28.49         26.55         2.74 o                         
  10   6   0         27.07         23.91         2.80 o                         
  11   6   0          0.55          0.67         0.87 o                         
  12   6   0          3.46          3.06         1.66 o                         
  -8   7   0          5.50          6.00         3.08 o                         
  -7   7   0          1.48         -0.07         1.56 o                         
  -6   7   0         18.71         14.41         1.71 o                         
  -5   7   0         22.67         21.15         2.72 o                         
  -4   7   0         10.02         13.22         1.47 o                         
  -3   7   0        104.10        106.04         3.21 o                         
  -2   7   0         95.21         90.94         2.79 o                         
  -1   7   0         60.03         62.23         2.72 o                         
   0   7   0        170.14        168.99         4.66 o                         
   1   7   0         10.39         10.99         1.39 o                         
   2   7   0         86.49         88.94         2.40 o                         
   3   7   0         17.55         21.02         1.73 o                         
   4   7   0         57.97         60.38         2.64 o                         
   5   7   0         25.88         28.57         1.74 o                         
   6   7   0         15.16         16.40         1.49 o                         
   7   7   0          2.95          2.54         0.99 o                         
   8   7   0          7.20          7.79         1.68 o                         
   9   7   0          4.29          5.68         3.01 o                         
  10   7   0          7.37          6.87         1.74 o                         
  11   7   0          3.24          6.93         1.68 o                         
  12   7   0          0.57          1.08         1.66 o                         
  -8   8   0          5.89          6.46         2.25 o                         
  -7   8   0          0.07          1.56         1.75 o                         
  -6   8   0          1.37          1.67         1.24 o                         
  -5   8   0          1.56         -1.17         1.50 o                         
  -4   8   0         23.86         26.17         2.41 o                         
  -3   8   0          0.18          1.54         1.03 o                         
  -2   8   0          6.81          5.55         1.17 o                         
  -1   8   0          2.66          2.92         1.08 o                         
   0   8   0         11.07          9.44         1.33 o                         
   1   8   0         99.74        101.68         3.15 o                         
   2   8   0         35.25         38.41         4.24 o                         
   3   8   0         14.25         15.79         1.72 o                         
   4   8   0         27.35         33.49         3.83 o                         
   5   8   0         52.74         44.69         2.61 o                         
   6   8   0          0.06          1.85         1.00 o                         
   7   8   0          8.35          9.14         1.49 o                         
   8   8   0          7.28          5.79         1.83 o                         
   9   8   0          0.04         -0.14         1.39 o                         
  10   8   0          3.51          1.35         1.61 o                         
  11   8   0          2.48          3.00         1.68 o                         
  12   8   0          0.05         -1.47         1.47 o                         
  -6   9   0          0.14          0.25         1.48 o                         
  -5   9   0          9.73         13.33         2.35 o                         
  -4   9   0         23.10         17.45         2.28 o                         
  -3   9   0          7.53          3.93         1.29 o                         
  -2   9   0         53.85         62.10         5.14 o                         
  -1   9   0          0.03         -0.83         0.94 o                         
   0   9   0          1.39          0.77         1.20 o                         
   1   9   0          0.02         -0.27         1.07 o                         
   2   9   0         17.59         20.74         2.13 o                         
   3   9   0         91.21         96.27         3.94 o                         
   4   9   0          5.78          3.60         1.27 o                         
   5   9   0          0.18          0.55         1.05 o                         
   6   9   0          0.52          0.92         1.10 o                         
   7   9   0         41.89         43.73         3.01 o                         
   8   9   0          1.16          0.64         2.08 o                         
   9   9   0          2.60          2.28         1.76 o                         
  10   9   0         10.38          8.70         2.27 o                         
  11   9   0          7.88          9.37         2.80 o                         
  -5  10   0          2.93          5.34         2.49 o                         
  -4  10   0         12.03          8.59         2.26 o                         
  -3  10   0          5.61          4.16         1.91 o                         
  -2  10   0          0.41         -0.23         1.62 o                         
  -1  10   0         40.86         48.81         3.74 o                         
   0  10   0          8.53          8.71         1.81 o                         
   1  10   0          8.31          8.39         2.14 o                         
   2  10   0         14.83         17.29         2.55 o                         
   3  10   0          3.15          2.71         1.66 o                         
   4  10   0          2.55          4.21         1.46 o                         
   5  10   0          9.67         11.49         2.19 o                         
   6  10   0          5.34          6.54         1.58 o                         
   7  10   0          7.00          6.57         1.77 o                         
   8  10   0          2.69          0.31         1.91 o                         
   9  10   0          1.92          2.79         2.91 o                         
  10  10   0          6.80          2.86         4.15 o                         
  -4  11   0          6.56          7.18         2.98 o                         
  -3  11   0          0.07          0.63         2.06 o                         
  -2  11   0          0.19         -0.63         2.06 o                         
  -1  11   0          0.63         -0.24         2.70 o                         
   0  11   0          6.62          3.82         2.02 o                         
   1  11   0         12.40         14.56         3.81 o                         
   2  11   0          1.84          4.75         1.94 o                         
   3  11   0         12.26         11.19         2.30 o                         
   4  11   0         26.02         22.44         2.88 o                         
   5  11   0          0.54          0.42         1.56 o                         
   6  11   0          1.59          2.32         1.75 o                         
   7  11   0          6.95          3.74         2.25 o                         
   8  11   0          3.17          4.28         2.80 o                         
   9  11   0          1.00          2.12         2.19 o                         
  -2  12   0          7.05          9.44         3.13 o                         
  -1  12   0          1.26          3.67         2.53 o                         
   0  12   0         16.87         10.80         5.50 o                         
   1  12   0          1.80         -0.27         1.99 o                         
   2  12   0          0.43          0.47         1.95 o                         
   3  12   0          1.25          1.77         2.06 o                         
   4  12   0          0.66         -0.57         1.87 o                         
   5  12   0          1.96          1.58         1.89 o                         
   6  12   0          3.68          1.14         2.05 o                         
   7  12   0          0.02         -1.06         1.68 o                         
   8  12   0          1.13          2.88         2.29 o                         
   2  13   0          0.25          1.14         2.22 o                         
   3  13   0          0.96         -1.10         2.03 o                         
   4  13   0          1.37          2.87         2.28 o                         
   5  13   0          0.31          0.09         2.09 o                         
  -7 -12   1          0.06         -0.53         2.04 o                         
  -6 -12   1          1.06          3.22         2.35 o                         
  -5 -12   1          8.98          8.49         2.50 o                         
  -4 -12   1          0.73          4.84         3.16 o                         
  -3 -12   1          3.27          5.11         3.74 o                         
  -2 -12   1          2.66          3.30         3.01 o                         
  -1 -12   1          0.00          1.70         2.39 o                         
   0 -12   1          1.01          0.84         4.25 o                         
   1 -12   1          0.05         -1.56         1.96 o                         
  -9 -11   1          6.49          5.51         3.32 o                         
  -8 -11   1          0.40          0.62         1.99 o                         
  -7 -11   1         25.50         27.46         3.01 o                         
  -6 -11   1         26.39         24.51         3.02 o                         
  -5 -11   1          0.00          0.55         1.66 o                         
  -4 -11   1         14.65         16.21         5.81 o                         
  -3 -11   1          1.97          1.14         2.05 o                         
  -2 -11   1         15.83         22.63         3.96 o                         
  -1 -11   1          6.16          4.30         1.78 o                         
   0 -11   1          2.05          1.22         1.55 o                         
   1 -11   1         20.08         19.69         3.04 o                         
   2 -11   1          4.62          3.46         2.14 o                         
   3 -11   1          4.22          5.30         2.41 o                         
 -10 -10   1          1.31          1.99         2.49 o                         
  -9 -10   1          0.49         -1.76         1.76 o                         
  -8 -10   1          0.04          0.41         1.80 o                         
  -7 -10   1          4.96          5.18         1.64 o                         
  -6 -10   1          0.58          3.68         1.53 o                         
  -5 -10   1          2.73          4.42         1.53 o                         
  -4 -10   1         28.00         29.49         3.02 o                         
  -3 -10   1          2.77          1.11         1.83 o                         
  -2 -10   1          0.70          0.16         1.33 o                         
  -1 -10   1          1.27         -1.12         1.21 o                         
   0 -10   1         13.93         12.37         2.88 o                         
   1 -10   1         35.87         43.54         3.30 o                         
   2 -10   1         23.31         23.75         3.84 o                         
   3 -10   1         46.11         50.75         4.21 o                         
   4 -10   1          1.92          3.30         1.99 o                         
   5 -10   1          0.04          0.67         2.19 o                         
 -11  -9   1          0.60         -0.21         1.76 o                         
 -10  -9   1          4.63          3.48         4.15 o                         
  -9  -9   1          9.05         15.21         4.46 o                         
  -8  -9   1          0.75         -0.73         1.76 o                         
  -7  -9   1          0.12          0.68         1.55 o                         
  -6  -9   1          0.09          0.53         1.13 o                         
  -5  -9   1          6.11          6.01         1.65 o                         
  -4  -9   1         11.39         14.21         2.32 o                         
  -3  -9   1         48.55         51.33         2.75 o                         
  -2  -9   1          2.40          2.57         1.19 o                         
  -1  -9   1         11.31         11.34         1.76 o                         
   0  -9   1          1.23          0.88         1.19 o                         
   1  -9   1         33.21         31.97         3.30 o                         
   2  -9   1          2.72          0.23         1.32 o                         
   3  -9   1          0.69          1.04         1.52 o                         
   4  -9   1          0.01         -1.28         1.28 o                         
   5  -9   1          0.25          1.80         1.66 o                         
   6  -9   1          6.20          6.66         2.73 o                         
 -11  -8   1          1.15          2.20         1.74 o                         
 -10  -8   1          0.14         -1.32         1.32 o                         
  -9  -8   1         21.14         23.22         2.79 o                         
  -8  -8   1          0.43          1.11         1.39 o                         
  -7  -8   1          0.05          0.27         0.97 o                         
  -6  -8   1         81.05         84.03         3.26 o                         
  -5  -8   1         15.76         14.37         1.90 o                         
  -4  -8   1         13.02         12.54         1.60 o                         
  -3  -8   1          3.63          3.21         1.07 o                         
  -2  -8   1          0.54         -0.14         0.89 o                         
  -1  -8   1          0.49          0.36         0.89 o                         
   0  -8   1        232.17        232.80         7.30 o                         
   1  -8   1         27.24         29.49         1.78 o                         
   2  -8   1         41.76         50.07         2.37 o                         
   3  -8   1         22.26         24.14         2.54 o                         
   4  -8   1          1.31          0.56         1.05 o                         
   5  -8   1         55.00         57.01         3.36 o                         
   6  -8   1          0.95          2.21         2.09 o                         
   7  -8   1          0.05         -0.62         2.20 o                         
 -12  -7   1          0.27          0.73         1.54 o                         
 -11  -7   1          5.05          7.31         1.87 o                         
 -10  -7   1          8.55          8.51         1.89 o                         
  -9  -7   1         17.37         18.30         2.35 o                         
  -8  -7   1          0.98          1.04         1.17 o                         
  -7  -7   1         31.65         35.12         1.90 o                         
  -6  -7   1         77.31         75.98         2.78 o                         
  -5  -7   1          1.07          2.42         1.14 o                         
  -4  -7   1          1.22          0.15         1.31 o                         
  -3  -7   1          1.45          0.78         0.80 o                         
  -2  -7   1        641.93        624.51         8.85 o                         
  -1  -7   1         53.01         56.19         2.30 o                         
   0  -7   1          3.61          3.24         0.90 o                         
   1  -7   1          0.63          0.00         0.82 o                         
   2  -7   1         79.95         78.05         3.08 o                         
   3  -7   1         27.33         33.34         1.88 o                         
   4  -7   1         78.07         79.75         2.89 o                         
   5  -7   1          2.84          1.13         1.03 o                         
   6  -7   1         16.70         16.02         1.77 o                         
   7  -7   1         11.21         16.17         2.46 o                         
   8  -7   1          0.20          0.79         1.75 o                         
 -12  -6   1          0.12         -1.15         1.15 o                         
 -11  -6   1          0.29         -0.93         1.54 o                         
 -10  -6   1          0.71         -0.57         1.24 o                         
  -9  -6   1          4.10          2.49         0.96 o                         
  -8  -6   1         25.47         24.10         1.87 o                         
  -7  -6   1          0.83          0.92         0.75 o                         
  -6  -6   1        130.73        129.43         3.09 o                         
  -5  -6   1         12.72         11.82         1.06 o                         
  -4  -6   1         22.44         19.63         1.34 o                         
  -3  -6   1        375.32        368.65         5.60 o                         
  -2  -6   1         52.61         56.81         2.10 o                         
  -1  -6   1         16.57         15.92         1.52 o                         
   0  -6   1        491.99        477.79         6.99 o                         
   1  -6   1          2.03          0.15         0.86 o                         
   2  -6   1          1.64          1.51         0.69 o                         
   3  -6   1          8.63          8.09         1.14 o                         
   4  -6   1          0.18          0.28         0.78 o                         
   5  -6   1         68.72         67.47         4.15 o                         
   6  -6   1         37.21         39.60         2.32 o                         
   7  -6   1          0.05          0.05         1.35 o                         
   8  -6   1          0.62          2.24         1.53 o                         
   9  -6   1         10.79         13.69         2.38 o                         
 -12  -5   1          0.53         -0.91         0.91 o                         
 -11  -5   1          0.21         -0.58         0.90 o                         
 -10  -5   1          0.35          0.85         0.94 o                         
  -9  -5   1          0.26          1.00         0.76 o                         
  -8  -5   1         51.23         54.58         2.45 o                         
  -7  -5   1         11.08         13.88         1.05 o                         
  -6  -5   1         19.82         18.31         0.99 o                         
  -5  -5   1         14.87         15.34         0.86 o                         
  -4  -5   1        317.50        323.83         5.21 o                         
  -3  -5   1         17.65         20.61         1.13 o                         
  -2  -5   1         94.27         96.70         2.14 o                         
  -1  -5   1         98.09         94.24         2.66 o                         
   0  -5   1          4.50          5.17         0.74 o                         
   1  -5   1        249.50        225.92         4.31 o                         
   2  -5   1        138.70        140.67         2.62 o                         
   3  -5   1          0.29         -0.47         0.52 o                         
   4  -5   1        154.87        163.73         3.85 o                         
   5  -5   1         14.76         15.43         1.33 o                         
   6  -5   1        108.33        108.50         4.10 o                         
   7  -5   1          1.52         -0.08         1.15 o                         
   8  -5   1          5.80          7.54         1.77 o                         
   9  -5   1          4.22          5.93         1.87 o                         
  10  -5   1          7.88          6.73         2.57 o                         
 -12  -4   1          0.04          0.52         0.85 o                         
 -11  -4   1          7.93         10.32         0.99 o                         
 -10  -4   1          0.08         -0.54         0.54 o                         
  -9  -4   1         81.94         81.54         2.04 o                         
  -8  -4   1        100.62         98.84         2.23 o                         
  -7  -4   1         85.93         86.07         2.20 o                         
  -6  -4   1         54.78         53.96         1.32 o                         
  -5  -4   1         10.71         10.31         0.65 o                         
  -4  -4   1        315.08        337.23         4.34 o                         
  -3  -4   1        176.90        168.98         2.78 o                         
  -2  -4   1       1099.70       1122.57        12.52 o                         
  -1  -4   1        198.65        192.54         3.16 o                         
   0  -4   1         51.61         45.79         1.42 o                         
   1  -4   1        102.09        108.33         2.16 o                         
   2  -4   1         10.90         10.68         0.80 o                         
   3  -4   1          7.41          6.33         0.83 o                         
   4  -4   1         47.24         44.58         1.42 o                         
   5  -4   1         38.13         41.99         1.42 o                         
   6  -4   1         52.19         53.51         2.55 o                         
   7  -4   1          0.82          2.29         1.21 o                         
   8  -4   1         10.75         11.90         1.83 o                         
   9  -4   1          0.14         -1.63         1.63 o                         
  10  -4   1          7.72          9.95         2.09 o                         
  11  -4   1          0.01         -0.52         1.69 o                         
 -12  -3   1          3.62          0.21         3.53 o                         
 -11  -3   1          1.42          2.83         3.74 o                         
 -10  -3   1         12.56         10.57         3.53 o                         
  -9  -3   1         61.19         58.03         3.99 o                         
  -8  -3   1         14.16         12.61         1.38 o                         
  -7  -3   1        115.54        113.62         2.91 o                         
  -6  -3   1         79.77         80.53         1.47 o                         
  -5  -3   1        133.32        149.17         2.32 o                         
  -4  -3   1        177.55        169.64         2.40 o                         
  -3  -3   1        107.56        113.67         1.81 o                         
  -2  -3   1         87.26         96.61         1.66 o                         
  -1  -3   1       2169.09       2160.22        24.88 o                         
   0  -3   1         18.79         16.78         0.86 o                         
   1  -3   1         56.02         57.01         1.25 o                         
   2  -3   1       1942.69       1919.25        20.75 o                         
   3  -3   1         17.43         20.44         0.89 o                         
   4  -3   1         30.93         30.31         1.12 o                         
   5  -3   1        334.87        336.67         4.11 o                         
   6  -3   1          0.09          0.09         0.64 o                         
   7  -3   1         33.49         29.48         1.97 o                         
   8  -3   1         14.43         16.70         1.51 o                         
   9  -3   1          1.64          3.70         1.70 o                         
  10  -3   1         11.07         11.55         1.80 o                         
  11  -3   1          2.20          0.91         1.52 o                         
 -12  -2   1          0.17         -1.04         3.53 o                         
 -11  -2   1          6.94          4.57         3.94 o                         
 -10  -2   1          0.02          0.23         0.97 o                         
  -9  -2   1          0.05          0.60         0.71 o                         
  -8  -2   1         58.13         58.29         1.80 o                         
  -7  -2   1         14.25         13.85         0.94 o                         
  -6  -2   1         24.66         22.84         1.05 o                         
  -5  -2   1        289.04        313.94         5.16 o                         
  -4  -2   1         43.57         46.31         1.44 o                         
  -3  -2   1        318.32        323.75         3.76 o                         
  -2  -2   1          7.36          8.41         0.68 o                         
  -1  -2   1       2895.05       2875.95        26.60 o                         
   0  -2   1          9.83          9.24         0.53 o                         
   1  -2   1        761.44        728.07         7.58 o                         
   2  -2   1         54.58         54.61         0.99 o                         
   3  -2   1        633.56        647.92         7.40 o                         
   4  -2   1        679.29        694.96         6.90 o                         
   5  -2   1         10.27         11.16         0.79 o                         
   6  -2   1        157.17        151.91         2.67 o                         
   7  -2   1         15.41         18.80         1.95 o                         
   8  -2   1         52.30         50.00         3.53 o                         
   9  -2   1          4.27          5.74         1.08 o                         
  10  -2   1          0.42         -0.85         0.85 o                         
  11  -2   1          0.61          0.01         1.23 o                         
  12  -2   1          0.46          2.39         1.52 o                         
 -12  -1   1          0.04          1.25         3.74 o                         
 -11  -1   1          0.34          3.11         3.74 o                         
 -10  -1   1          0.08         -0.26         0.98 o                         
  -9  -1   1         45.37         43.22         7.37 o                         
  -8  -1   1         34.94         33.73         1.28 o                         
  -7  -1   1        237.68        228.83         3.56 o                         
  -6  -1   1        341.18        363.16         5.85 o                         
  -5  -1   1         11.38         15.64         0.90 o                         
  -4  -1   1          0.09          0.16         0.28 o                         
  -3  -1   1          5.60          5.44         0.51 o                         
  -2  -1   1         81.76         79.20         1.03 o                         
  -1  -1   1       7049.65       6849.20        62.87 o                         
   0  -1   1         27.68         30.19         0.55 o                         
   1  -1   1       2239.45       2156.40        18.92 o                         
   2  -1   1        165.90        162.65         2.10 o                         
   3  -1   1         34.64         44.24         0.69 o                         
   4  -1   1        817.26        883.26        10.43 o                         
   5  -1   1        351.35        321.84         4.19 o                         
   6  -1   1          0.70          2.09         0.34 o                         
   7  -1   1         38.16         41.68         1.24 o                         
   8  -1   1        111.98        101.83         2.38 o                         
   9  -1   1         47.82         49.38         1.79 o                         
  10  -1   1          3.17          3.92         0.86 o                         
  11  -1   1          0.06         -1.11         1.11 o                         
  12  -1   1          0.39          0.29         1.15 o                         
 -12   0   1          1.21          0.43         0.96 o                         
 -11   0   1          0.00         -0.65         1.17 o                         
 -10   0   1          0.58          1.06         0.57 o                         
  -9   0   1          3.15          2.34         1.13 o                         
  -8   0   1         22.30         23.91         1.87 o                         
  -7   0   1         48.99         45.02         1.37 o                         
  -6   0   1         66.16         70.10         1.78 o                         
  -5   0   1        301.81        295.09         4.37 o                         
  -4   0   1         30.64         34.62         1.68 o                         
  -3   0   1          4.90          5.45         0.51 o                         
  -2   0   1        289.33        293.19         3.38 o                         
  -1   0   1         50.84         54.21         0.58 o                         
   1   0   1       1127.27       1049.97         8.99 o                         
   2   0   1       5602.08       5395.68        60.27 o                         
   3   0   1          0.06          0.19         0.22 o                         
   4   0   1        693.59        707.44        11.87 o                         
   5   0   1        119.80        120.08         2.56 o                         
   6   0   1          3.84          2.44         0.79 o                         
   7   0   1        112.16        112.59         2.91 o                         
   8   0   1         22.93         26.31         1.41 o                         
   9   0   1         24.59         27.66         2.25 o                         
  10   0   1          3.67          3.99         1.34 o                         
  11   0   1          1.37          0.87         0.72 o                         
  12   0   1          7.58          6.99         1.13 o                         
 -12   1   1          0.04         -0.39         1.50 o                         
 -11   1   1          3.04          4.81         1.27 o                         
 -10   1   1          1.43          2.74         0.84 o                         
  -9   1   1         19.30         16.84         1.17 o                         
  -8   1   1         14.16         18.53         1.11 o                         
  -7   1   1         55.32         43.07         1.39 o                         
  -6   1   1         80.36         73.91         1.35 o                         
  -5   1   1         22.49         22.76         0.69 o                         
  -4   1   1        565.20        599.99         6.76 o                         
  -3   1   1       1097.38       1129.58        12.12 o                         
  -2   1   1       1432.97       1402.63        12.40 o                         
  -1   1   1       1556.66       1507.32        11.59 o                         
   0   1   1       1104.68       1047.98         7.34 o                         
   1   1   1         46.79         46.71         0.76 o                         
   2   1   1        214.42        193.20         2.36 o                         
   3   1   1        206.63        175.35         4.34 o                         
   4   1   1          0.16          0.15         0.93 o                         
   5   1   1          1.10          2.34         1.00 o                         
   6   1   1        218.97        227.84        10.38 o                         
   7   1   1         10.10          9.75         2.91 o                         
   8   1   1         87.18         88.41         6.85 o                         
   9   1   1         10.95         12.45         3.94 o                         
  10   1   1          5.47          5.53         1.66 o                         
  11   1   1          2.43          0.83         3.11 o                         
  12   1   1          0.10         -1.87         3.11 o                         
 -11   2   1          4.60          2.03         1.67 o                         
 -10   2   1          1.74          0.29         1.05 o                         
  -9   2   1          6.61          8.97         1.08 o                         
  -8   2   1          4.31          5.42         0.96 o                         
  -7   2   1         30.93         29.89         1.50 o                         
  -6   2   1          0.23         -0.12         0.59 o                         
  -5   2   1          2.82          2.27         0.51 o                         
  -4   2   1       1220.39       1272.66        13.97 o                         
  -3   2   1         70.56         72.93         1.10 o                         
  -2   2   1         76.57         81.14         1.18 o                         
  -1   2   1        421.09        444.68         4.09 o                         
   0   2   1       4500.08       4505.90        35.51 o                         
   1   2   1      20581.22      19780.69       172.51 o                         
   2   2   1        710.05        710.93         6.86 o                         
   3   2   1         33.71         34.30         0.71 o                         
   4   2   1         81.13         76.21         1.26 o                         
   5   2   1         36.60         32.23         1.16 o                         
   6   2   1         18.51         20.92         1.85 o                         
   7   2   1          3.31          2.91         2.49 o                         
   8   2   1          0.03         -1.87         1.87 o                         
   9   2   1          4.36         -0.42         2.49 o                         
  10   2   1         23.10         30.09         5.60 o                         
  11   2   1         20.13         25.94         5.60 o                         
  12   2   1          5.01          6.43         3.94 o                         
  13   2   1          0.00         -2.91         2.91 o                         
 -11   3   1          2.39          2.53         1.62 o                         
 -10   3   1          0.34         -1.20         1.20 o                         
  -9   3   1         40.53         46.54         2.97 o                         
  -8   3   1          0.40          1.67         0.89 o                         
  -7   3   1         36.72         30.48         1.89 o                         
  -6   3   1         61.27         68.91         2.40 o                         
  -5   3   1        134.35        122.75         2.46 o                         
  -4   3   1        227.44        255.31         3.06 o                         
  -3   3   1         69.71         68.60         1.25 o                         
  -2   3   1        661.27        655.23         7.62 o                         
  -1   3   1         85.64         72.55         1.42 o                         
   0   3   1       1249.83       1181.92        12.06 o                         
   1   3   1       9521.40       9292.83        85.57 o                         
   2   3   1        234.13        236.74         2.88 o                         
   3   3   1          4.62          5.31         0.44 o                         
   4   3   1        235.56        222.90         2.69 o                         
   5   3   1        235.45        247.47         3.74 o                         
   6   3   1         90.94        109.88         2.68 o                         
   7   3   1         75.92         79.38         3.03 o                         
   8   3   1          7.53          9.41         0.85 o                         
   9   3   1          7.41          8.75         0.84 o                         
  10   3   1         14.31         19.30         4.98 o                         
  11   3   1          4.41          7.26         3.74 o                         
  12   3   1          3.22         -1.45         3.32 o                         
  13   3   1          0.06          1.87         4.15 o                         
 -10   4   1          5.05          4.87         2.13 o                         
  -9   4   1         14.56         14.41         2.32 o                         
  -8   4   1          1.82          2.10         1.31 o                         
  -7   4   1         34.98         37.74         2.99 o                         
  -6   4   1         39.01         43.72         2.32 o                         
  -5   4   1         43.04         48.61         1.78 o                         
  -4   4   1         35.94         37.90         1.56 o                         
  -3   4   1        379.17        391.39         5.16 o                         
  -2   4   1         46.85         42.42         1.45 o                         
  -1   4   1        404.15        357.54         4.71 o                         
   0   4   1        129.00        133.09         2.49 o                         
   1   4   1        226.44        246.72         5.10 o                         
   2   4   1       3731.62       3722.00        39.40 o                         
   3   4   1          6.07          8.57         0.56 o                         
   4   4   1         83.97         77.53         1.12 o                         
   5   4   1        397.34        417.70         4.89 o                         
   6   4   1         10.98         14.98         0.87 o                         
   7   4   1        144.74        143.31         2.81 o                         
   8   4   1         34.54         32.59         1.55 o                         
   9   4   1         34.10         32.41         1.73 o                         
  10   4   1          2.90          4.12         1.72 o                         
  11   4   1          4.94          5.46         1.35 o                         
  12   4   1          0.03         -0.42         3.32 o                         
  13   4   1          0.04          2.91         4.15 o                         
 -10   5   1          0.07          0.66         1.63 o                         
  -9   5   1          0.90          0.93         1.88 o                         
  -8   5   1          0.50          0.41         1.39 o                         
  -7   5   1         20.89         20.58         2.30 o                         
  -6   5   1        118.89        115.95         4.24 o                         
  -5   5   1          1.88          0.56         0.71 o                         
  -4   5   1         26.56         22.33         1.26 o                         
  -3   5   1         35.98         34.31         1.49 o                         
  -2   5   1         98.48         95.71         2.28 o                         
  -1   5   1        114.19        106.50         3.03 o                         
   0   5   1         22.23         25.09         1.32 o                         
   1   5   1       1022.49       1017.86        13.81 o                         
   2   5   1        176.86        190.12         3.20 o                         
   3   5   1        420.34        435.69         6.03 o                         
   4   5   1        172.06        183.73         2.86 o                         
   5   5   1         40.01         40.13         1.30 o                         
   6   5   1         87.63         90.65         2.38 o                         
   7   5   1          5.47          5.33         0.75 o                         
   8   5   1          1.33          0.23         0.48 o                         
   9   5   1         45.24         47.18         1.57 o                         
  10   5   1          1.72          1.69         0.72 o                         
  11   5   1          1.30          2.10         0.73 o                         
  12   5   1          0.14          0.66         1.87 o                         
  13   5   1          1.66          0.21         0.88 o                         
  -9   6   1         20.17         21.84         2.81 o                         
  -8   6   1          0.00         -1.45         1.47 o                         
  -7   6   1          2.01         -0.64         1.33 o                         
  -6   6   1          0.65          1.76         0.92 o                         
  -5   6   1         20.93         19.34         1.60 o                         
  -4   6   1         40.40         36.81         2.04 o                         
  -3   6   1         48.94         49.24         2.11 o                         
  -2   6   1         89.90        104.25         2.84 o                         
  -1   6   1         25.67         23.85         2.20 o                         
   0   6   1         60.88         60.47         1.99 o                         
   1   6   1         91.64         88.55         2.45 o                         
   2   6   1       1011.36       1003.41        15.62 o                         
   3   6   1         14.74         14.11         1.64 o                         
   4   6   1         22.63         21.61         1.22 o                         
   5   6   1         38.77         42.01         2.48 o                         
   6   6   1          4.57          3.24         0.75 o                         
   7   6   1          0.81         -0.39         1.07 o                         
   8   6   1          3.80          3.54         1.76 o                         
   9   6   1         59.08         53.31         4.65 o                         
  10   6   1         19.13         19.62         2.27 o                         
  11   6   1          2.13          1.05         0.90 o                         
  12   6   1          2.63          2.01         1.07 o                         
  -8   7   1          1.84          1.56         1.98 o                         
  -7   7   1          0.00         -0.77         1.62 o                         
  -6   7   1          0.50         -0.37         0.99 o                         
  -5   7   1         42.35         44.16         2.49 o                         
  -4   7   1          1.45         -0.32         0.88 o                         
  -3   7   1         20.45         18.98         1.78 o                         
  -2   7   1         20.48         25.13         1.78 o                         
  -1   7   1         72.44         73.21         2.90 o                         
   0   7   1         12.03         10.38         1.09 o                         
   1   7   1         35.18         34.37         1.88 o                         
   2   7   1         15.94         18.78         2.16 o                         
   3   7   1         32.05         34.36         2.04 o                         
   4   7   1        223.24        220.96         4.05 o                         
   5   7   1         51.06         56.00         1.97 o                         
   6   7   1         99.56        107.78         2.30 o                         
   7   7   1          0.02         -0.65         0.65 o                         
   8   7   1          4.06          4.26         1.39 o                         
   9   7   1          4.10          1.80         1.56 o                         
  10   7   1          0.77         -0.97         1.09 o                         
  11   7   1          0.82         -0.38         1.24 o                         
  12   7   1          1.03          1.71         1.45 o                         
  -7   8   1          0.13          1.18         1.86 o                         
  -6   8   1          1.46          0.33         1.80 o                         
  -5   8   1          1.37          0.31         1.22 o                         
  -4   8   1          4.23          5.54         2.03 o                         
  -3   8   1         30.14         27.27         3.04 o                         
  -2   8   1          0.01         -0.02         0.82 o                         
  -1   8   1         16.98         18.69         1.74 o                         
   0   8   1         39.92         37.15         2.15 o                         
   1   8   1         23.29         24.93         2.53 o                         
   2   8   1          9.37          9.27         1.47 o                         
   3   8   1         32.25         31.31         2.03 o                         
   4   8   1          0.44         -0.36         0.89 o                         
   5   8   1          0.80          0.30         0.90 o                         
   6   8   1         48.27         55.75         5.18 o                         
   7   8   1          2.66          0.48         1.03 o                         
   8   8   1          1.87          0.83         1.47 o                         
   9   8   1          2.83          1.72         2.49 o                         
  10   8   1          5.35          1.53         2.39 o                         
  11   8   1          3.09          3.74         1.76 o                         
  12   8   1          0.18         -0.83         1.47 o                         
  -6   9   1          0.13         -1.14         1.14 o                         
  -5   9   1         12.56         11.26         1.88 o                         
  -4   9   1          0.66          2.41         1.21 o                         
  -3   9   1          0.12         -0.76         1.03 o                         
  -2   9   1         50.04         50.91         3.60 o                         
  -1   9   1         41.02         35.08         2.72 o                         
   0   9   1          3.02          3.54         1.47 o                         
   1   9   1         11.14          9.41         1.87 o                         
   2   9   1         15.41         15.15         2.61 o                         
   3   9   1         48.35         49.17         2.70 o                         
   4   9   1          6.85          7.47         1.33 o                         
   5   9   1          7.33          8.21         1.53 o                         
   6   9   1          0.00          0.57         1.05 o                         
   7   9   1          5.69          5.94         1.52 o                         
   8   9   1          3.16          2.25         1.68 o                         
   9   9   1         11.44         13.96         4.25 o                         
  10   9   1          2.10          1.64         1.83 o                         
  11   9   1         10.20          5.69         2.12 o                         
  -5  10   1         12.14         13.47         2.67 o                         
  -4  10   1          4.67          4.51         2.26 o                         
  -3  10   1          0.82          1.35         1.68 o                         
  -2  10   1          0.02         -0.08         1.37 o                         
  -1  10   1         19.58         20.24         2.71 o                         
   0  10   1          0.00         -1.28         1.28 o                         
   1  10   1          1.89          2.23         1.55 o                         
   2  10   1          4.37          0.32         1.53 o                         
   3  10   1          3.86          2.80         1.46 o                         
   4  10   1         32.24         36.56         2.93 o                         
   5  10   1          2.57          4.85         1.83 o                         
   6  10   1          5.42          2.57         1.95 o                         
   7  10   1          0.03          0.39         1.25 o                         
   8  10   1          0.00         -1.59         1.59 o                         
   9  10   1          4.06          2.48         2.09 o                         
  10  10   1          0.61         -0.88         1.68 o                         
  11  10   1          2.86         -1.14         1.76 o                         
  -4  11   1          0.01          0.51         2.47 o                         
  -3  11   1          7.22          5.71         2.24 o                         
  -2  11   1          0.06         -0.07         1.87 o                         
  -1  11   1         27.58         23.91         3.29 o                         
   0  11   1          2.03          4.90         1.81 o                         
   1  11   1          1.21          1.46         1.47 o                         
   2  11   1          0.14         -0.12         1.43 o                         
   3  11   1          5.59          7.82         2.18 o                         
   4  11   1          0.01         -1.34         1.34 o                         
   5  11   1          1.27         -1.27         1.27 o                         
   6  11   1          3.71          1.55         1.39 o                         
   7  11   1          0.96          2.00         1.63 o                         
   8  11   1          7.16          6.60         2.42 o                         
   9  11   1          0.80         -1.74         1.74 o                         
  10  11   1          0.18          0.52         4.05 o                         
  -2  12   1          3.79          7.92         2.61 o                         
  -1  12   1          0.06          0.89         1.96 o                         
   0  12   1          1.21         -0.19         1.88 o                         
   1  12   1          1.64          3.39         1.80 o                         
   2  12   1          1.20          1.85         1.95 o                         
   3  12   1          3.27          6.47         2.22 o                         
   4  12   1          3.58          0.61         1.90 o                         
   5  12   1          3.14          6.13         2.14 o                         
   6  12   1          0.03         -1.55         1.55 o                         
   7  12   1          0.06          1.33         1.99 o                         
   8  12   1          1.26          2.83         3.94 o                         
   1  13   1          1.71         -0.84         2.69 o                         
   2  13   1          0.48          3.09         2.31 o                         
   3  13   1          0.20          0.38         2.07 o                         
   4  13   1          3.90          5.41         2.26 o                         
   5  13   1          3.80          2.05         2.11 o                         
   6  13   1          1.02          0.72         2.27 o                         
  -6 -12   2          4.02          3.84         2.80 o                         
  -5 -12   2         10.14         12.73         2.77 o                         
  -4 -12   2          6.54          8.86         6.12 o                         
  -3 -12   2          0.23         -0.57         2.39 o                         
  -2 -12   2          0.02         -1.97         2.35 o                         
  -1 -12   2          8.77         15.84         3.05 o                         
   0 -12   2         10.94          7.48         2.59 o                         
   1 -12   2          5.46          0.80         2.19 o                         
  -8 -11   2          5.27          3.05         2.59 o                         
  -7 -11   2          0.58          0.33         1.71 o                         
  -6 -11   2          1.32         -1.04         1.91 o                         
  -5 -11   2          3.83          5.28         2.56 o                         
  -4 -11   2         14.92         19.41         3.63 o                         
  -3 -11   2          1.38          2.80         2.20 o                         
  -2 -11   2          2.92          1.31         1.94 o                         
  -1 -11   2          8.84          9.51         2.08 o                         
   0 -11   2          5.97          3.85         1.79 o                         
   1 -11   2          0.75          0.20         2.88 o                         
   2 -11   2          1.21          0.95         2.10 o                         
   3 -11   2          1.27          3.10         2.22 o                         
  -9 -10   2          1.03          0.58         2.12 o                         
  -8 -10   2          6.45          4.80         3.11 o                         
  -7 -10   2          0.01          0.94         1.46 o                         
  -6 -10   2          0.45          0.13         1.48 o                         
  -5 -10   2          0.00          0.54         1.63 o                         
  -4 -10   2          7.80          6.46         2.42 o                         
  -3 -10   2         13.76         16.46         2.47 o                         
  -2 -10   2         19.67         20.26         2.31 o                         
  -1 -10   2          0.00         -1.24         1.24 o                         
   0 -10   2         17.61         21.02         2.49 o                         
   1 -10   2          1.52          1.56         1.52 o                         
   2 -10   2          0.02         -1.26         1.53 o                         
   3 -10   2          0.01          1.59         1.99 o                         
   4 -10   2          7.92          4.55         2.16 o                         
   5 -10   2          0.13          0.86         2.23 o                         
 -10  -9   2          1.96          2.39         1.98 o                         
  -9  -9   2          7.32          7.00         2.27 o                         
  -8  -9   2         13.56         13.52         3.22 o                         
  -7  -9   2         19.62         16.47         3.16 o                         
  -6  -9   2         20.94         19.85         2.35 o                         
  -5  -9   2          7.66         10.17         1.99 o                         
  -4  -9   2         44.44         49.19         3.95 o                         
  -3  -9   2         31.51         30.81         2.32 o                         
  -2  -9   2          5.25          8.03         1.66 o                         
  -1  -9   2        104.64        110.78         4.10 o                         
   0  -9   2          0.10          0.19         1.29 o                         
   1  -9   2          1.02          0.85         1.31 o                         
   2  -9   2        104.36        117.31         5.13 o                         
   3  -9   2          8.91          9.23         2.11 o                         
   4  -9   2         11.83         12.13         2.34 o                         
   5  -9   2          0.77          2.35         2.11 o                         
   6  -9   2          1.04          3.01         2.11 o                         
 -11  -8   2          0.09         -1.54         1.54 o                         
 -10  -8   2          6.65         10.17         2.27 o                         
  -9  -8   2          4.99          4.23         1.97 o                         
  -8  -8   2         32.00         23.55         3.01 o                         
  -7  -8   2          0.67          1.47         1.23 o                         
  -6  -8   2          8.48          7.45         2.04 o                         
  -5  -8   2         12.59         14.92         1.99 o                         
  -4  -8   2          6.70          3.61         1.62 o                         
  -3  -8   2        115.99        118.16         3.43 o                         
  -2  -8   2         18.40         19.34         1.76 o                         
  -1  -8   2         16.09         14.74         2.32 o                         
   0  -8   2          3.77          3.37         1.47 o                         
   1  -8   2         13.08         14.51         1.85 o                         
   2  -8   2         80.78         76.89         3.43 o                         
   3  -8   2         39.13         38.34         2.77 o                         
   4  -8   2         19.15         20.24         2.23 o                         
   5  -8   2          8.84          8.49         1.75 o                         
   6  -8   2          3.94          6.03         1.78 o                         
   7  -8   2          4.91          6.43         2.71 o                         
 -11  -7   2          2.30          1.23         1.54 o                         
 -10  -7   2          1.67          2.26         1.59 o                         
  -9  -7   2         25.02         25.72         2.86 o                         
  -8  -7   2          0.01         -0.93         1.32 o                         
  -7  -7   2          1.37          1.13         0.82 o                         
  -6  -7   2         54.37         50.39         4.59 o                         
  -5  -7   2          3.83          8.61         1.51 o                         
  -4  -7   2         53.37         46.95         2.53 o                         
  -3  -7   2          6.20         10.42         1.28 o                         
  -2  -7   2          0.23         -0.24         0.80 o                         
  -1  -7   2         19.83         21.89         1.55 o                         
   0  -7   2        156.08        152.45         3.02 o                         
   1  -7   2          4.63          3.34         1.20 o                         
   2  -7   2         92.27         98.11         2.71 o                         
   3  -7   2          2.01          3.08         0.92 o                         
   4  -7   2         24.31         24.94         2.35 o                         
   5  -7   2          1.21          4.40         1.37 o                         
   6  -7   2          0.70         -0.31         1.20 o                         
   7  -7   2          1.50          4.42         2.27 o                         
   8  -7   2          1.86          2.42         2.24 o                         
 -12  -6   2          0.05          0.58         1.35 o                         
 -11  -6   2          0.01          0.32         1.20 o                         
 -10  -6   2          0.17          0.77         1.14 o                         
  -9  -6   2          1.96          3.96         1.31 o                         
  -8  -6   2         16.39         16.73         1.55 o                         
  -7  -6   2          0.63          1.25         0.59 o                         
  -6  -6   2          0.06          0.43         0.61 o                         
  -5  -6   2        146.68        149.19         3.86 o                         
  -4  -6   2          0.02          0.90         0.65 o                         
  -3  -6   2          0.05          0.38         0.70 o                         
  -2  -6   2         38.76         39.64         1.80 o                         
  -1  -6   2         72.67         73.23         2.15 o                         
   0  -6   2         83.54         81.27         2.31 o                         
   1  -6   2        324.54        317.31         4.72 o                         
   2  -6   2         93.21         93.64         2.43 o                         
   3  -6   2          4.99          5.95         1.08 o                         
   4  -6   2        128.28        127.01         4.13 o                         
   5  -6   2         40.56         43.22         2.28 o                         
   6  -6   2         16.52         17.72         2.94 o                         
   7  -6   2          0.10          1.07         1.39 o                         
   8  -6   2          1.69          4.25         1.88 o                         
   9  -6   2          2.56          3.63         1.91 o                         
 -12  -5   2          0.04         -0.55         1.34 o                         
 -11  -5   2          0.68          2.45         1.17 o                         
 -10  -5   2          6.48          7.23         1.13 o                         
  -9  -5   2          0.28          1.97         0.85 o                         
  -8  -5   2          1.17         -0.08         0.68 o                         
  -7  -5   2         51.03         52.68         2.72 o                         
  -6  -5   2         50.10         45.95         1.55 o                         
  -5  -5   2        347.41        339.69         5.04 o                         
  -4  -5   2          0.37          1.25         0.56 o                         
  -3  -5   2         59.05         53.73         1.89 o                         
  -2  -5   2         21.58         24.54         1.36 o                         
  -1  -5   2        567.05        560.99         8.44 o                         
   0  -5   2          1.40          1.46         0.64 o                         
   1  -5   2         56.68         57.21         1.61 o                         
   2  -5   2         34.07         38.73         2.45 o                         
   3  -5   2        154.76        151.19         2.85 o                         
   4  -5   2          9.48         11.30         1.05 o                         
   5  -5   2         68.77         71.51         2.43 o                         
   6  -5   2          5.58          3.98         1.02 o                         
   7  -5   2          6.09          6.80         1.70 o                         
   8  -5   2          4.94          5.93         1.75 o                         
   9  -5   2          0.09         -0.53         1.40 o                         
  10  -5   2          4.75          5.62         1.95 o                         
 -12  -4   2          0.64          2.22         1.11 o                         
 -11  -4   2          2.09          0.75         1.11 o                         
 -10  -4   2          0.48          0.40         0.76 o                         
  -9  -4   2          1.22          1.30         0.84 o                         
  -8  -4   2          0.09         -0.36         0.57 o                         
  -7  -4   2        247.69        244.36         4.30 o                         
  -6  -4   2         13.20         14.54         0.89 o                         
  -5  -4   2        313.97        324.27         4.38 o                         
  -4  -4   2          3.91          1.33         0.40 o                         
  -3  -4   2         32.64         31.37         1.29 o                         
  -2  -4   2        961.14        965.70        11.07 o                         
  -1  -4   2        672.09        665.95         9.47 o                         
   0  -4   2         27.74         28.82         1.32 o                         
   1  -4   2        276.55        256.54         3.92 o                         
   2  -4   2        470.02        474.09         5.75 o                         
   3  -4   2          3.41          3.05         0.62 o                         
   4  -4   2          3.77          7.56         0.88 o                         
   5  -4   2         25.64         26.66         1.43 o                         
   6  -4   2          0.01         -0.33         0.63 o                         
   7  -4   2        100.15        108.87         8.08 o                         
   8  -4   2          8.36          8.11         1.65 o                         
   9  -4   2          0.27          0.44         1.85 o                         
  10  -4   2          9.53         12.35         2.12 o                         
  11  -4   2          0.08          0.15         1.80 o                         
 -12  -3   2          8.22          7.16         2.13 o                         
 -11  -3   2          0.00         -0.53         1.02 o                         
 -10  -3   2          6.24          6.97         0.85 o                         
  -9  -3   2          9.55          9.73         1.20 o                         
  -8  -3   2          1.05          0.58         0.51 o                         
  -7  -3   2         91.62         87.85         2.09 o                         
  -6  -3   2        160.89        156.15         2.66 o                         
  -5  -3   2         39.25         36.37         1.14 o                         
  -4  -3   2        136.82        130.91         1.90 o                         
  -3  -3   2        596.20        604.41         6.58 o                         
  -2  -3   2         46.63         42.20         1.08 o                         
  -1  -3   2        273.44        278.02         5.93 o                         
   0  -3   2        533.77        499.53         6.57 o                         
   1  -3   2        165.96        147.55         3.39 o                         
   2  -3   2         22.15         16.71         0.82 o                         
   3  -3   2          0.41         -0.14         0.40 o                         
   4  -3   2        116.32        112.52         1.93 o                         
   5  -3   2        159.60        157.81         2.37 o                         
   6  -3   2        246.97        248.99         5.93 o                         
   7  -3   2         52.90         45.20         2.31 o                         
   8  -3   2          1.68          0.66         0.99 o                         
   9  -3   2          1.72          0.27         2.19 o                         
  10  -3   2          2.28          4.79         2.40 o                         
  11  -3   2          7.27          9.80         3.41 o                         
 -12  -2   2          5.26          7.00         1.20 o                         
 -11  -2   2          0.42         -0.07         0.64 o                         
 -10  -2   2          2.19          3.39         0.77 o                         
  -9  -2   2          5.20          6.31         0.66 o                         
  -8  -2   2        152.83        146.75         5.05 o                         
  -7  -2   2        113.57        114.10         2.71 o                         
  -6  -2   2         33.40         35.36         1.27 o                         
  -5  -2   2          7.14          7.32         0.56 o                         
  -4  -2   2         26.30         18.44         0.78 o                         
  -3  -2   2        617.36        665.20         7.00 o                         
  -2  -2   2        502.94        529.19         6.12 o                         
  -1  -2   2       1317.42       1345.38        13.61 o                         
   0  -2   2         75.98         73.78         1.55 o                         
   1  -2   2        605.08        575.65         6.63 o                         
   2  -2   2        580.79        648.15         7.45 o                         
   3  -2   2        875.61        892.68         8.84 o                         
   4  -2   2          0.03          1.23         0.34 o                         
   5  -2   2         86.71         88.97         1.92 o                         
   6  -2   2         16.52         16.68         1.05 o                         
   7  -2   2        131.30        123.01         3.65 o                         
   8  -2   2         36.02         45.72         3.21 o                         
   9  -2   2         18.54         15.88         3.38 o                         
  10  -2   2          0.15         -0.56         1.35 o                         
  11  -2   2          1.26          1.53         1.39 o                         
  12  -2   2          1.17          2.95         1.62 o                         
 -12  -1   2          5.21          5.83         1.19 o                         
 -11  -1   2         11.88         15.76         1.35 o                         
 -10  -1   2          1.02          0.24         0.64 o                         
  -9  -1   2          0.27          1.70         0.51 o                         
  -8  -1   2         97.01         82.07         3.01 o                         
  -7  -1   2         22.40         26.24         1.50 o                         
  -6  -1   2         87.60         91.81         2.35 o                         
  -5  -1   2        388.00        376.89         5.43 o                         
  -4  -1   2        511.62        546.79         6.75 o                         
  -3  -1   2         44.54         52.64         0.78 o                         
  -2  -1   2        319.30        324.87         3.89 o                         
  -1  -1   2        203.24        184.29         2.41 o                         
   0  -1   2         51.62         49.98         1.36 o                         
   1  -1   2        499.75        475.21         5.49 o                         
   2  -1   2        535.79        547.47         5.49 o                         
   3  -1   2        926.40        966.53        10.62 o                         
   4  -1   2         14.80         15.60         0.73 o                         
   5  -1   2          9.37          8.35         0.59 o                         
   6  -1   2        623.58        587.10         7.48 o                         
   7  -1   2         89.79         84.94         2.56 o                         
   8  -1   2         47.80         41.42         1.69 o                         
   9  -1   2          5.41          5.84         0.97 o                         
  10  -1   2          5.95          8.37         2.01 o                         
  11  -1   2          9.97         12.31         1.37 o                         
  12  -1   2          3.25          3.09         1.39 o                         
 -12   0   2          4.94          7.91         3.32 o                         
 -11   0   2          1.03          2.08         1.11 o                         
 -10   0   2         15.05         18.08         1.62 o                         
  -9   0   2          0.01          0.65         0.87 o                         
  -8   0   2         22.28         17.77         1.23 o                         
  -7   0   2        112.13        103.75         1.65 o                         
  -6   0   2          0.72         -0.12         0.30 o                         
  -5   0   2        223.32        219.07         2.68 o                         
  -4   0   2        522.85        574.08         6.57 o                         
  -3   0   2        845.40        800.24         8.22 o                         
  -2   0   2        138.07        142.31         1.77 o                         
  -1   0   2        104.34        102.46         1.35 o                         
   0   0   2        745.78        747.28         7.62 o                         
   1   0   2         32.31         23.58         0.92 o                         
   2   0   2         96.71         91.75         1.39 o                         
   3   0   2        185.72        171.27         1.91 o                         
   4   0   2        166.01        170.54         2.49 o                         
   5   0   2        195.22        197.29         2.68 o                         
   6   0   2        192.02        177.85         5.12 o                         
   7   0   2          0.17          1.41         0.69 o                         
   8   0   2          5.65          3.57         0.67 o                         
   9   0   2         28.94         26.51         1.15 o                         
  10   0   2         12.87         16.03         1.13 o                         
  11   0   2          0.55          0.73         0.84 o                         
  12   0   2          0.29          1.11         1.00 o                         
 -11   1   2          0.44          0.69         1.40 o                         
 -10   1   2          0.51          2.22         0.85 o                         
  -9   1   2          1.14         -0.81         0.81 o                         
  -8   1   2         56.30         53.95         2.06 o                         
  -7   1   2          3.97          2.33         0.57 o                         
  -6   1   2         72.40         66.91         1.70 o                         
  -5   1   2        579.94        615.71         6.73 o                         
  -4   1   2         11.78         14.28         0.64 o                         
  -3   1   2         40.87         43.59         0.74 o                         
  -2   1   2        178.23        180.82         2.23 o                         
  -1   1   2        282.17        269.20         2.43 o                         
   0   1   2       4544.28       4435.44        36.80 o                         
   1   1   2       2257.76       2144.71        24.29 o                         
   2   1   2        114.72        103.66         1.48 o                         
   3   1   2        102.58         91.84         1.12 o                         
   4   1   2         19.82         15.08         0.79 o                         
   5   1   2        166.32        194.60         3.02 o                         
   6   1   2         16.43         18.03         1.02 o                         
   7   1   2          3.99          6.85         0.98 o                         
   8   1   2         41.93         37.01         3.02 o                         
   9   1   2         39.70         40.92         2.43 o                         
  10   1   2         30.71         29.65         2.80 o                         
  11   1   2          2.52          3.33         1.32 o                         
  12   1   2          3.26          2.59         1.87 o                         
  13   1   2          0.27          1.88         0.91 o                         
 -11   2   2          1.73          1.04         1.45 o                         
 -10   2   2          0.93          0.52         1.17 o                         
  -9   2   2          5.07          5.09         1.20 o                         
  -8   2   2          0.03          0.16         0.76 o                         
  -7   2   2         19.45         19.08         2.12 o                         
  -6   2   2         85.77         83.43         2.84 o                         
  -5   2   2        287.07        281.24         3.66 o                         
  -4   2   2        172.52        175.36         2.10 o                         
  -3   2   2        225.28        247.59         2.78 o                         
  -2   2   2        153.28        136.48         1.80 o                         
  -1   2   2        435.50        432.19         4.08 o                         
   0   2   2       2443.22       2403.47        21.13 o                         
   1   2   2       3116.66       3060.77        28.15 o                         
   2   2   2          4.04          4.46         0.32 o                         
   3   2   2        903.91        858.38        10.01 o                         
   4   2   2         52.38         42.41         0.83 o                         
   5   2   2       1197.61       1229.69        15.59 o                         
   6   2   2         81.27         87.09         1.93 o                         
   7   2   2          0.02         -0.37         0.97 o                         
   8   2   2          3.73          2.53         0.72 o                         
   9   2   2         36.07         38.61         2.11 o                         
  10   2   2          0.29          1.96         0.97 o                         
  11   2   2          0.14         -1.45         1.45 o                         
  12   2   2          0.55         -2.91         2.91 o                         
  13   2   2          3.00          3.11         4.57 o                         
 -11   3   2          0.42          2.47         1.59 o                         
 -10   3   2          2.92          3.28         1.62 o                         
  -9   3   2          0.30          1.35         1.31 o                         
  -8   3   2          2.06          1.08         0.91 o                         
  -7   3   2        206.75        208.18         5.02 o                         
  -6   3   2         70.37         68.61         2.87 o                         
  -5   3   2         55.71         53.89         1.91 o                         
  -4   3   2         33.34         42.05         0.98 o                         
  -3   3   2         67.97         85.13         1.39 o                         
  -2   3   2         16.40         15.58         0.84 o                         
  -1   3   2        289.03        286.09         3.55 o                         
   0   3   2        640.25        672.25         6.80 o                         
   1   3   2       1074.14       1024.00         9.39 o                         
   2   3   2       1827.17       1776.83        14.40 o                         
   3   3   2        154.46        151.44         1.93 o                         
   4   3   2         53.22         52.58         0.99 o                         
   5   3   2         11.64         12.90         0.67 o                         
   6   3   2         25.80         27.10         0.93 o                         
   7   3   2         80.44         87.47         2.10 o                         
   8   3   2          3.58          4.86         0.85 o                         
   9   3   2         51.80         54.68         2.66 o                         
  10   3   2          0.16         -0.58         1.04 o                         
  11   3   2          5.15          4.65         1.18 o                         
  12   3   2          0.03          1.04         3.53 o                         
  13   3   2          0.00          0.21         3.94 o                         
 -10   4   2          1.71          1.75         1.79 o                         
  -9   4   2          0.01         -0.47         1.97 o                         
  -8   4   2         13.05         14.93         2.05 o                         
  -7   4   2          2.59          2.21         1.36 o                         
  -6   4   2         14.16         12.89         1.33 o                         
  -5   4   2         14.64         15.77         1.05 o                         
  -4   4   2          7.90         11.41         0.93 o                         
  -3   4   2        114.23        115.46         2.41 o                         
  -2   4   2        143.17        148.95         2.57 o                         
  -1   4   2         42.18         40.64         1.53 o                         
   0   4   2         38.51         40.35         1.32 o                         
   1   4   2        667.61        730.50         7.92 o                         
   2   4   2        240.14        226.66         2.97 o                         
   3   4   2        360.51        364.25         4.00 o                         
   4   4   2         37.60         40.08         1.09 o                         
   5   4   2        158.53        163.73         2.64 o                         
   6   4   2         23.67         26.22         1.02 o                         
   7   4   2         14.96         14.38         0.84 o                         
   8   4   2          2.41          4.36         0.58 o                         
   9   4   2          5.46          4.98         1.14 o                         
  10   4   2          3.09          3.15         0.92 o                         
  11   4   2          0.37         -0.02         0.85 o                         
  12   4   2          8.25          3.94         4.15 o                         
 -10   5   2          0.01         -0.93         1.58 o                         
  -9   5   2          0.50          0.06         1.45 o                         
  -8   5   2         13.84         20.34         2.40 o                         
  -7   5   2          5.71          2.45         1.50 o                         
  -6   5   2         19.56         21.00         3.15 o                         
  -5   5   2          3.70          1.06         0.83 o                         
  -4   5   2        111.57        112.90         2.42 o                         
  -3   5   2        194.02        202.90         3.45 o                         
  -2   5   2         36.54         47.20         3.00 o                         
  -1   5   2         46.29         35.72         1.58 o                         
   0   5   2          0.07          0.16         0.61 o                         
   1   5   2         10.76         15.00         1.04 o                         
   2   5   2       1483.48       1466.48        15.19 o                         
   3   5   2         13.96         16.78         0.83 o                         
   4   5   2        262.48        253.40         3.06 o                         
   5   5   2        223.58        209.26         2.56 o                         
   6   5   2         12.94         13.16         0.91 o                         
   7   5   2          0.76         -0.01         0.59 o                         
   8   5   2         35.84         39.45         1.62 o                         
   9   5   2          0.00          0.01         0.56 o                         
  10   5   2          1.85          2.39         0.73 o                         
  11   5   2          1.05          0.62         0.67 o                         
  12   5   2          0.95          0.82         0.75 o                         
  13   5   2          0.56         -0.73         1.45 o                         
  -9   6   2          0.67          0.32         1.67 o                         
  -8   6   2         19.23         16.25         2.47 o                         
  -7   6   2          0.70          0.09         1.40 o                         
  -6   6   2          1.59          1.58         0.93 o                         
  -5   6   2         53.02         53.28         2.41 o                         
  -4   6   2          4.40          2.92         1.07 o                         
  -3   6   2        114.23        118.48         3.10 o                         
  -2   6   2        159.12        150.12         3.86 o                         
  -1   6   2         95.11         93.57         2.61 o                         
   0   6   2         25.12         27.13         1.49 o                         
   1   6   2        176.29        154.82         4.15 o                         
   2   6   2       1085.04       1057.45        14.78 o                         
   3   6   2       1159.10       1143.86        14.16 o                         
   4   6   2          3.15          2.42         0.50 o                         
   5   6   2         46.13         48.13         1.55 o                         
   6   6   2        110.90        105.40         2.33 o                         
   7   6   2         12.95         13.20         1.24 o                         
   8   6   2         45.77         48.91         2.12 o                         
   9   6   2          2.88          1.92         0.83 o                         
  10   6   2          3.29          1.79         0.77 o                         
  11   6   2          1.43          2.33         0.94 o                         
  12   6   2          1.75          1.38         0.96 o                         
  13   6   2          0.99          0.21         1.66 o                         
  -8   7   2          0.50          1.09         1.73 o                         
  -7   7   2          0.68         -0.10         1.58 o                         
  -6   7   2          5.57          7.73         1.30 o                         
  -5   7   2         60.52         63.51         2.86 o                         
  -4   7   2          1.65          0.23         0.92 o                         
  -3   7   2         53.92         53.48         2.58 o                         
  -2   7   2         46.77         53.00         2.79 o                         
  -1   7   2         62.38         63.63         5.09 o                         
   0   7   2          2.87          1.11         0.69 o                         
   1   7   2          4.77          3.63         0.85 o                         
   2   7   2         58.15         54.00         2.70 o                         
   3   7   2         40.29         41.99         2.12 o                         
   4   7   2        101.26         96.97         2.51 o                         
   5   7   2          0.20         -0.01         0.53 o                         
   6   7   2          5.31          4.23         0.91 o                         
   7   7   2         10.41         11.19         1.49 o                         
   8   7   2          3.00          1.64         2.08 o                         
   9   7   2          1.46          2.23         1.24 o                         
  10   7   2         19.17         19.18         2.27 o                         
  11   7   2          0.25          0.87         1.24 o                         
  12   7   2          0.03         -0.43         1.24 o                         
  -7   8   2          1.08          1.94         1.87 o                         
  -6   8   2          0.76          0.24         1.11 o                         
  -5   8   2          0.03          0.76         1.14 o                         
  -4   8   2          2.12          1.34         1.13 o                         
  -3   8   2         14.34         15.11         1.73 o                         
  -2   8   2          7.06          8.37         1.38 o                         
  -1   8   2          4.18          2.83         1.05 o                         
   0   8   2          1.20          0.47         0.89 o                         
   1   8   2         28.50         30.84         1.84 o                         
   2   8   2        474.70        477.90         9.50 o                         
   3   8   2        254.56        250.25         5.79 o                         
   4   8   2         50.23         50.56         3.15 o                         
   5   8   2          0.79         -0.08         0.85 o                         
   6   8   2          0.06          1.39         0.94 o                         
   7   8   2         28.00         29.27         3.32 o                         
   8   8   2          1.11          1.71         1.39 o                         
   9   8   2          0.24          1.35         1.32 o                         
  10   8   2         13.19         14.68         5.19 o                         
  11   8   2          1.06          0.13         1.45 o                         
  12   8   2          0.33          0.40         1.54 o                         
  -6   9   2          0.31          1.52         1.73 o                         
  -5   9   2          1.51          0.63         1.31 o                         
  -4   9   2          3.07          3.09         1.39 o                         
  -3   9   2          0.24          2.09         1.17 o                         
  -2   9   2          0.02         -0.98         0.98 o                         
  -1   9   2         10.32         11.14         1.84 o                         
   0   9   2         44.99         45.82         3.86 o                         
   1   9   2          9.88         10.85         1.71 o                         
   2   9   2          1.41          2.83         1.10 o                         
   3   9   2        116.76        113.81         4.47 o                         
   4   9   2          5.22          6.63         1.31 o                         
   5   9   2         45.15         46.67         8.23 o                         
   6   9   2          1.16          3.82         1.24 o                         
   7   9   2         17.75         18.08         2.07 o                         
   8   9   2          1.83          2.71         1.68 o                         
   9   9   2          0.24          1.33         3.01 o                         
  10   9   2          2.19         -0.71         2.28 o                         
  11   9   2          5.18          6.02         2.12 o                         
  -5  10   2          0.18          0.23         1.71 o                         
  -4  10   2          5.26          6.17         2.10 o                         
  -3  10   2          0.18          1.49         1.78 o                         
  -2  10   2          7.31          9.00         1.94 o                         
  -1  10   2          3.91          2.59         1.48 o                         
   0  10   2          1.50          0.86         1.56 o                         
   1  10   2          1.94          4.92         1.57 o                         
   2  10   2         12.88         15.27         2.09 o                         
   3  10   2          1.13         -0.51         1.29 o                         
   4  10   2         17.32         16.49         2.14 o                         
   5  10   2         10.80          9.89         1.79 o                         
   6  10   2          0.26          0.06         1.16 o                         
   7  10   2         40.70         48.01         4.09 o                         
   8  10   2          0.02          0.78         1.83 o                         
   9  10   2          1.64          1.87         1.94 o                         
  10  10   2          0.10         -0.42         1.76 o                         
  11  10   2          0.28         -0.22         1.83 o                         
  -4  11   2          1.95          2.63         2.12 o                         
  -3  11   2          0.04          1.73         2.08 o                         
  -2  11   2          0.86          0.34         1.58 o                         
  -1  11   2          3.63          0.45         2.60 o                         
   0  11   2          0.62          1.25         1.55 o                         
   1  11   2          0.20         -1.32         1.32 o                         
   2  11   2          0.67          3.04         1.91 o                         
   3  11   2          0.86         -1.43         1.43 o                         
   4  11   2         11.19         10.51         2.21 o                         
   5  11   2          6.65         10.22         2.00 o                         
   6  11   2          0.02          2.76         1.52 o                         
   7  11   2          0.37          0.52         1.51 o                         
   8  11   2          0.06         -1.25         1.91 o                         
   9  11   2          0.54          0.77         2.12 o                         
  10  11   2          1.85          1.57         2.91 o                         
  -2  12   2          0.28         -0.69         2.11 o                         
  -1  12   2          0.44         -1.80         1.80 o                         
   0  12   2         13.55         17.37         3.08 o                         
   1  12   2          0.87         -0.36         1.64 o                         
   2  12   2          0.98          1.42         1.91 o                         
   3  12   2          0.14          0.52         1.71 o                         
   4  12   2         15.35         10.42         5.78 o                         
   5  12   2          5.39          3.68         2.19 o                         
   6  12   2          1.31          0.78         1.77 o                         
   7  12   2          0.04         -0.37         1.98 o                         
   8  12   2          0.16         -1.49         1.98 o                         
   1  13   2          0.77         -1.49         2.56 o                         
   2  13   2          0.06          1.22         2.73 o                         
   3  13   2          0.12         -0.67         2.03 o                         
   4  13   2          2.11          4.73         2.41 o                         
   5  13   2          0.86          2.33         2.12 o                         
   6  13   2          1.05          5.18         2.19 o                         
  -4 -12   3          0.38         -1.53         2.29 o                         
  -3 -12   3          4.72          4.25         2.79 o                         
  -2 -12   3          6.20          6.69         2.60 o                         
  -1 -12   3          1.49          0.71         2.10 o                         
  -7 -11   3         10.40          4.31         3.42 o                         
  -6 -11   3          0.44          1.25         2.08 o                         
  -5 -11   3          2.50          1.60         4.36 o                         
  -4 -11   3          1.01          0.10         2.49 o                         
  -3 -11   3          0.44          0.99         1.83 o                         
  -2 -11   3          0.96          0.98         1.83 o                         
  -1 -11   3          0.02          0.04         1.83 o                         
   0 -11   3          2.66          1.14         2.16 o                         
   1 -11   3          0.26         -1.52         1.99 o                         
   2 -11   3          0.87          1.73         2.01 o                         
  -9 -10   3          0.23         -1.04         2.08 o                         
  -8 -10   3          2.15          3.08         2.33 o                         
  -7 -10   3          0.00         -0.19         1.62 o                         
  -6 -10   3          0.04         -0.08         2.04 o                         
  -5 -10   3         21.59         22.67         2.90 o                         
  -4 -10   3         18.79         17.18         2.68 o                         
  -3 -10   3          1.59          3.44         2.37 o                         
  -2 -10   3          0.18          0.60         1.62 o                         
  -1 -10   3          5.13          6.19         1.80 o                         
   0 -10   3          4.17          3.24         1.83 o                         
   1 -10   3          5.56          3.07         1.90 o                         
   2 -10   3          1.61         -1.30         1.70 o                         
   3 -10   3          2.10         -1.52         1.52 o                         
   4 -10   3          1.65         -0.32         1.80 o                         
 -10  -9   3          2.02         -1.89         1.97 o                         
  -9  -9   3          0.65         -1.74         1.74 o                         
  -8  -9   3         14.00         11.93         2.71 o                         
  -7  -9   3          0.03         -0.54         1.23 o                         
  -6  -9   3          6.25          5.53         2.59 o                         
  -5  -9   3          2.29          3.06         1.67 o                         
  -4  -9   3          4.61          1.03         1.29 o                         
  -3  -9   3          7.97         10.67         1.84 o                         
  -2  -9   3          1.00          0.18         1.20 o                         
  -1  -9   3          2.64          1.82         1.90 o                         
   0  -9   3          7.17          5.94         1.70 o                         
   1  -9   3         37.34         34.93         3.38 o                         
   2  -9   3          2.73          3.49         1.83 o                         
   3  -9   3         26.56         26.91         3.17 o                         
   4  -9   3         10.05         10.99         2.34 o                         
   5  -9   3          0.57         -0.33         1.99 o                         
   6  -9   3          7.58         14.49         3.94 o                         
 -10  -8   3          0.04         -1.38         2.59 o                         
  -9  -8   3          0.44         -1.45         1.45 o                         
  -8  -8   3         12.84         15.51         2.91 o                         
  -7  -8   3         15.75         19.40         2.22 o                         
  -6  -8   3          0.02         -0.70         1.45 o                         
  -5  -8   3         37.13         39.06         3.59 o                         
  -4  -8   3         10.15         10.61         1.91 o                         
  -3  -8   3         26.84         22.32         1.88 o                         
  -2  -8   3          2.79          4.84         1.20 o                         
  -1  -8   3         40.27         43.14         3.09 o                         
   0  -8   3          5.60          5.25         2.01 o                         
   1  -8   3         67.93         74.44         6.98 o                         
   2  -8   3          8.35          7.52         2.07 o                         
   3  -8   3          0.00          1.50         1.39 o                         
   4  -8   3          0.14          1.04         1.29 o                         
   5  -8   3          9.49         11.37         1.87 o                         
   6  -8   3          1.73         -0.49         1.48 o                         
   7  -8   3          0.77          0.62         2.49 o                         
 -11  -7   3          1.66          2.01         1.83 o                         
 -10  -7   3          1.62          3.05         1.97 o                         
  -9  -7   3          0.39         -0.62         1.47 o                         
  -8  -7   3         43.20         47.38         7.68 o                         
  -7  -7   3          0.67          1.36         1.08 o                         
  -6  -7   3         46.17         42.21         6.33 o                         
  -5  -7   3          0.85          0.49         0.94 o                         
  -4  -7   3         13.80         13.35         1.71 o                         
  -3  -7   3        110.04        115.16         3.42 o                         
  -2  -7   3         50.47         50.56         2.51 o                         
  -1  -7   3          3.00          3.22         1.06 o                         
   0  -7   3         52.40         54.38         2.51 o                         
   1  -7   3        130.97        129.63         3.63 o                         
   2  -7   3          1.05          0.24         0.98 o                         
   3  -7   3        244.27        262.33         6.27 o                         
   4  -7   3          1.06          0.21         1.15 o                         
   5  -7   3          1.44          2.05         1.28 o                         
   6  -7   3          1.88          3.16         1.85 o                         
   7  -7   3          0.11          0.41         1.31 o                         
   8  -7   3          1.52          2.28         2.35 o                         
 -11  -6   3          2.13          0.89         1.75 o                         
 -10  -6   3          4.90          4.26         1.45 o                         
  -9  -6   3          2.29          4.76         1.47 o                         
  -8  -6   3          4.44          4.32         1.16 o                         
  -7  -6   3         74.12         63.59         2.48 o                         
  -6  -6   3         35.49         43.31         2.38 o                         
  -5  -6   3          1.63          1.31         0.88 o                         
  -4  -6   3         49.38         49.71         2.22 o                         
  -3  -6   3          0.04         -0.46         0.73 o                         
  -2  -6   3        133.66        136.35         3.17 o                         
  -1  -6   3        170.48        162.07         4.41 o                         
   0  -6   3          6.84          7.70         1.24 o                         
   1  -6   3         90.30         85.78         2.47 o                         
   2  -6   3          0.60          1.48         0.92 o                         
   3  -6   3        169.26        171.41         5.10 o                         
   4  -6   3         23.68         27.12         5.15 o                         
   5  -6   3          5.50          4.38         1.29 o                         
   6  -6   3         24.19         22.90         3.05 o                         
   7  -6   3          8.50          5.22         1.33 o                         
   8  -6   3          8.10         10.79         4.57 o                         
   9  -6   3          0.52          3.36         2.19 o                         
 -11  -5   3          0.00          0.22         1.20 o                         
 -10  -5   3          0.06         -1.06         1.06 o                         
  -9  -5   3          4.57          4.13         1.10 o                         
  -8  -5   3         32.83         33.93         2.11 o                         
  -7  -5   3        186.28        191.25         3.99 o                         
  -6  -5   3          5.42          4.85         0.94 o                         
  -5  -5   3        104.36        109.19         2.45 o                         
  -4  -5   3          2.73          4.02         0.69 o                         
  -3  -5   3        356.52        362.68         5.53 o                         
  -2  -5   3        213.82        212.85         3.82 o                         
  -1  -5   3         71.64         72.44         2.69 o                         
   0  -5   3         99.90        100.86         2.56 o                         
   1  -5   3        314.34        332.73         5.33 o                         
   2  -5   3         19.79         15.12         0.96 o                         
   3  -5   3        157.24        147.98         3.62 o                         
   4  -5   3         38.62         44.24         2.07 o                         
   5  -5   3         21.82         21.23         1.62 o                         
   6  -5   3         27.32         27.96         1.97 o                         
   7  -5   3         29.28         39.62         3.03 o                         
   8  -5   3          0.09         -1.31         1.31 o                         
   9  -5   3          2.72          1.39         2.04 o                         
  10  -5   3          0.56         -0.62         1.63 o                         
 -12  -4   3          0.34         -0.88         1.08 o                         
 -11  -4   3          0.30         -0.28         1.35 o                         
 -10  -4   3          0.10          0.27         0.96 o                         
  -9  -4   3          4.41          3.96         0.92 o                         
  -8  -4   3          0.26          0.34         0.67 o                         
  -7  -4   3         40.45         44.12         1.96 o                         
  -6  -4   3         11.22         10.96         1.08 o                         
  -5  -4   3        220.05        213.27         3.29 o                         
  -4  -4   3         78.29         74.01         2.41 o                         
  -3  -4   3        116.89        123.97         2.64 o                         
  -2  -4   3         10.93         13.11         0.97 o                         
  -1  -4   3        146.32        148.55         3.50 o                         
   0  -4   3        561.43        560.58         7.64 o                         
   1  -4   3         88.00         95.47         2.24 o                         
   2  -4   3         28.91         26.41         1.10 o                         
   3  -4   3        199.81        206.93         3.37 o                         
   4  -4   3         48.21         49.93         1.73 o                         
   5  -4   3        309.70        304.22         5.47 o                         
   6  -4   3         50.45         55.44         2.51 o                         
   7  -4   3          0.23          1.67         1.23 o                         
   8  -4   3          1.50          1.23         1.27 o                         
   9  -4   3         12.92         13.18         2.32 o                         
  10  -4   3          3.58          3.71         1.70 o                         
 -12  -3   3          0.88          1.32         1.56 o                         
 -11  -3   3          0.05          0.25         0.87 o                         
 -10  -3   3          1.73          1.55         0.77 o                         
  -9  -3   3         13.31         16.04         2.87 o                         
  -8  -3   3          0.86          1.52         1.17 o                         
  -7  -3   3         92.96         95.63         2.55 o                         
  -6  -3   3        139.80        135.45         2.91 o                         
  -5  -3   3          0.36          0.87         0.67 o                         
  -4  -3   3        801.93        828.24         8.89 o                         
  -3  -3   3          3.20          1.13         0.47 o                         
  -2  -3   3        632.84        679.48         8.01 o                         
  -1  -3   3        136.21        134.10         2.20 o                         
   0  -3   3        443.35        433.93         6.59 o                         
   1  -3   3         28.33         35.39         1.44 o                         
   2  -3   3         11.94         14.09         0.96 o                         
   3  -3   3        110.56        127.27         2.28 o                         
   4  -3   3          0.31          0.49         0.51 o                         
   5  -3   3         37.93         35.75         1.39 o                         
   6  -3   3          0.00         -0.14         0.41 o                         
   7  -3   3          1.73          2.75         0.98 o                         
   8  -3   3          8.18          8.31         1.76 o                         
   9  -3   3          1.77          0.85         1.25 o                         
  10  -3   3          0.00          1.75         1.46 o                         
  11  -3   3         11.73         17.46         2.33 o                         
 -12  -2   3          0.85         -1.34         1.34 o                         
 -11  -2   3          5.38          6.42         1.12 o                         
 -10  -2   3          0.44          0.94         0.69 o                         
  -9  -2   3          3.79          4.39         0.92 o                         
  -8  -2   3         18.37         16.81         1.14 o                         
  -7  -2   3          5.67          5.07         0.77 o                         
  -6  -2   3        289.02        278.00         4.20 o                         
  -5  -2   3         21.37         26.85         1.16 o                         
  -4  -2   3        262.92        274.74         3.19 o                         
  -3  -2   3         76.94         87.59         1.78 o                         
  -2  -2   3         36.55         46.70         1.26 o                         
  -1  -2   3        141.98        132.63         2.33 o                         
   0  -2   3        632.51        638.12         7.41 o                         
   1  -2   3          2.92          2.25         0.52 o                         
   2  -2   3        234.65        256.08         3.54 o                         
   3  -2   3       1311.60       1282.53        14.21 o                         
   4  -2   3         46.15         45.54         1.17 o                         
   5  -2   3        213.07        217.05         2.76 o                         
   6  -2   3         10.15         12.35         1.07 o                         
   7  -2   3         84.15         76.69         2.55 o                         
   8  -2   3         18.21         19.60         2.34 o                         
   9  -2   3          1.35          1.29         1.07 o                         
  10  -2   3          0.01          1.18         1.74 o                         
  11  -2   3         10.98         10.85         2.12 o                         
 -12  -1   3          0.08          0.17         1.50 o                         
 -11  -1   3          9.76         11.91         1.35 o                         
 -10  -1   3          8.61          7.81         1.02 o                         
  -9  -1   3         13.49         15.32         1.48 o                         
  -8  -1   3         32.25         36.07         1.77 o                         
  -7  -1   3          0.84         -0.40         0.53 o                         
  -6  -1   3         51.88         47.35         1.66 o                         
  -5  -1   3        258.44        230.71         3.54 o                         
  -4  -1   3         27.11         31.86         1.10 o                         
  -3  -1   3        275.52        287.95         3.52 o                         
  -2  -1   3         70.74         67.27         1.33 o                         
  -1  -1   3        660.05        658.47         7.52 o                         
   0  -1   3        339.98        329.44         5.50 o                         
   1  -1   3       1629.19       1574.47        17.04 o                         
   2  -1   3        189.36        175.90         2.57 o                         
   3  -1   3         15.54         18.95         0.77 o                         
   4  -1   3         66.47         60.90         1.57 o                         
   5  -1   3         86.71         91.30         1.65 o                         
   6  -1   3          8.65         10.50         0.83 o                         
   7  -1   3         99.21         98.89         2.65 o                         
   8  -1   3          0.08         -0.64         0.64 o                         
   9  -1   3          0.56          1.57         0.82 o                         
  10  -1   3          1.10         -0.04         0.93 o                         
  11  -1   3          0.06          1.01         1.28 o                         
  12  -1   3          0.33          1.33         1.29 o                         
 -11   0   3          3.01          3.76         2.01 o                         
 -10   0   3          0.35          0.21         0.68 o                         
  -9   0   3          0.67          1.06         1.16 o                         
  -8   0   3         32.44         33.85         1.58 o                         
  -7   0   3        139.92        134.27         3.71 o                         
  -6   0   3          1.97          3.20         0.59 o                         
  -5   0   3        239.06        244.73         3.42 o                         
  -4   0   3         27.98         39.14         1.21 o                         
  -3   0   3        151.10        143.52         1.92 o                         
  -2   0   3        339.27        366.95         4.00 o                         
  -1   0   3         62.66         67.16         1.32 o                         
   0   0   3          0.72          0.62         0.42 o                         
   1   0   3        261.45        242.64         4.09 o                         
   2   0   3       1390.93       1410.49        15.19 o                         
   3   0   3        341.33        377.61         4.25 o                         
   4   0   3       1285.16       1366.58        13.97 o                         
   5   0   3         31.93         26.88         1.01 o                         
   6   0   3         64.57         60.03         1.90 o                         
   7   0   3         53.02         49.08         1.59 o                         
   8   0   3         69.76         60.63         3.15 o                         
   9   0   3         26.39         31.69         1.61 o                         
  10   0   3          5.34          6.14         0.97 o                         
  11   0   3          0.44          0.35         0.83 o                         
  12   0   3          0.00          0.31         1.20 o                         
 -11   1   3          7.25          4.04         2.08 o                         
 -10   1   3          8.44          6.98         1.73 o                         
  -9   1   3          1.20          2.09         0.84 o                         
  -8   1   3          1.09          2.13         0.75 o                         
  -7   1   3        102.18         90.56         2.41 o                         
  -6   1   3         82.96         87.19         2.08 o                         
  -5   1   3        205.70        209.53         3.19 o                         
  -4   1   3        298.52        300.68         3.43 o                         
  -3   1   3        795.45        872.60         7.86 o                         
  -2   1   3        338.05        366.88         3.79 o                         
  -1   1   3        294.35        302.72         3.54 o                         
   0   1   3        882.97        838.70         9.31 o                         
   1   1   3        338.41        331.77         4.42 o                         
   2   1   3         57.10         51.45         1.11 o                         
   3   1   3         86.38         78.84         1.38 o                         
   4   1   3       1278.48       1272.00        12.72 o                         
   5   1   3          4.88          2.80         0.49 o                         
   6   1   3          1.50          1.01         0.41 o                         
   7   1   3        277.23        267.13         4.13 o                         
   8   1   3        243.09        226.45         4.14 o                         
   9   1   3          0.09         -0.32         0.50 o                         
  10   1   3          2.11          1.30         0.99 o                         
  11   1   3          1.80          1.97         0.76 o                         
  12   1   3          0.50          0.77         0.79 o                         
 -11   2   3          1.67          3.39         1.79 o                         
 -10   2   3          4.16          6.60         1.58 o                         
  -9   2   3          2.59          3.02         1.29 o                         
  -8   2   3          2.85          4.31         1.48 o                         
  -7   2   3         14.51         12.09         1.29 o                         
  -6   2   3         85.48         82.52         2.16 o                         
  -5   2   3         11.21         12.93         0.81 o                         
  -4   2   3        213.22        221.35         2.41 o                         
  -3   2   3        248.35        265.01         3.28 o                         
  -2   2   3        416.21        407.94         4.45 o                         
  -1   2   3        371.01        356.93         3.96 o                         
   0   2   3         24.30         28.20         0.82 o                         
   1   2   3       2234.95       2231.38        23.28 o                         
   2   2   3        253.29        240.71         3.14 o                         
   3   2   3        377.67        384.99         5.95 o                         
   4   2   3          9.28          9.21         0.52 o                         
   5   2   3         11.13         12.04         0.70 o                         
   6   2   3         77.17         77.47         1.88 o                         
   7   2   3        389.41        372.83         5.40 o                         
   8   2   3         15.75         14.16         0.74 o                         
   9   2   3         24.73         25.47         1.17 o                         
  10   2   3         13.88         13.68         0.88 o                         
  11   2   3         20.30         22.13         1.73 o                         
  12   2   3          0.85          0.83         1.18 o                         
  13   2   3          0.23         -0.97         0.97 o                         
 -10   3   3          2.27          0.10         1.40 o                         
  -9   3   3          0.38          0.38         1.38 o                         
  -8   3   3          1.17          1.63         1.21 o                         
  -7   3   3          0.46          1.76         0.84 o                         
  -6   3   3         74.99         67.77         2.18 o                         
  -5   3   3          1.15          0.17         0.65 o                         
  -4   3   3        200.22        210.65         2.85 o                         
  -3   3   3        282.38        280.90         3.50 o                         
  -2   3   3          1.75          1.93         0.49 o                         
  -1   3   3         22.44         19.52         0.77 o                         
   0   3   3          0.05          0.52         0.40 o                         
   1   3   3        728.89        690.66         6.66 o                         
   2   3   3        761.68        742.56         8.44 o                         
   3   3   3          0.03          0.32         0.33 o                         
   4   3   3         28.70         30.04         1.40 o                         
   5   3   3        108.13         99.89         1.73 o                         
   6   3   3         45.41         48.72         1.21 o                         
   7   3   3          0.00          0.17         0.41 o                         
   8   3   3         44.89         40.37         1.43 o                         
   9   3   3          0.76          1.06         0.52 o                         
  10   3   3          4.12          4.72         0.72 o                         
  11   3   3         16.31         15.07         1.45 o                         
  12   3   3          0.35          1.25         1.04 o                         
  13   3   3          4.00          2.70         1.04 o                         
 -10   4   3          3.88          4.91         1.79 o                         
  -9   4   3          2.29          1.36         1.54 o                         
  -8   4   3          6.64          7.75         1.70 o                         
  -7   4   3          0.43         -0.77         1.03 o                         
  -6   4   3         15.10         16.10         1.70 o                         
  -5   4   3         35.42         36.42         1.29 o                         
  -4   4   3        212.92        210.19         3.52 o                         
  -3   4   3         59.58         62.01         1.60 o                         
  -2   4   3         15.19         15.33         0.97 o                         
  -1   4   3        107.70         98.05         1.88 o                         
   0   4   3        654.26        632.87         7.15 o                         
   1   4   3       1173.22       1134.80        11.90 o                         
   2   4   3        271.17        265.58         3.20 o                         
   3   4   3          1.27          0.85         0.35 o                         
   4   4   3         31.04         35.02         1.10 o                         
   5   4   3          6.07          6.49         0.69 o                         
   6   4   3        283.18        278.45         4.41 o                         
   7   4   3         79.04         88.39         2.34 o                         
   8   4   3          2.09          3.34         0.70 o                         
   9   4   3          5.80          3.97         1.23 o                         
  10   4   3         16.69         16.74         2.87 o                         
  11   4   3          1.00          0.69         0.60 o                         
  12   4   3          1.91          2.64         1.01 o                         
  13   4   3          0.34          0.73         1.03 o                         
  -9   5   3          3.73          2.43         1.73 o                         
  -8   5   3          0.46         -0.15         1.77 o                         
  -7   5   3          0.07         -1.09         1.23 o                         
  -6   5   3        133.24        139.53         4.26 o                         
  -5   5   3         17.76         17.41         1.43 o                         
  -4   5   3        128.60        131.24         3.30 o                         
  -3   5   3        128.83        126.20         2.47 o                         
  -2   5   3         39.93         44.40         1.72 o                         
  -1   5   3          0.06          0.23         0.57 o                         
   0   5   3         76.88         77.12         1.86 o                         
   1   5   3        650.44        686.72         7.79 o                         
   2   5   3        542.52        529.54         7.29 o                         
   3   5   3        481.41        478.15         5.64 o                         
   4   5   3        175.29        164.23         2.57 o                         
   5   5   3          4.26          3.49         0.59 o                         
   6   5   3         77.29         74.35         1.85 o                         
   7   5   3         43.51         43.01         1.92 o                         
   8   5   3          2.32          2.27         1.11 o                         
   9   5   3         14.07         15.12         1.18 o                         
  10   5   3         30.80         29.63         2.28 o                         
  11   5   3          0.09          0.08         0.69 o                         
  12   5   3          1.99          0.90         0.80 o                         
  13   5   3          0.34         -0.42         1.17 o                         
  -9   6   3          0.10         -0.88         1.64 o                         
  -8   6   3          0.06          1.22         1.77 o                         
  -7   6   3         10.62         11.78         2.09 o                         
  -6   6   3         38.52         43.84         2.00 o                         
  -5   6   3          3.78          4.86         1.11 o                         
  -4   6   3          0.54          0.27         0.84 o                         
  -3   6   3         24.73         22.97         1.72 o                         
  -2   6   3         21.26         19.10         1.50 o                         
  -1   6   3          0.10          1.17         0.71 o                         
   0   6   3          2.63          3.87         0.82 o                         
   1   6   3         32.19         32.97         2.07 o                         
   2   6   3         13.36         13.82         1.14 o                         
   3   6   3         79.32         73.41         1.82 o                         
   4   6   3         99.76        100.28         1.91 o                         
   5   6   3         51.05         51.57         1.51 o                         
   6   6   3         49.94         50.60         2.02 o                         
   7   6   3          5.64          6.98         0.90 o                         
   8   6   3          8.09          7.08         1.26 o                         
   9   6   3          0.97          0.27         0.75 o                         
  10   6   3          0.84         -0.72         0.72 o                         
  11   6   3          1.33          0.43         0.84 o                         
  12   6   3          0.30          0.57         0.99 o                         
  13   6   3          0.37         -0.31         1.15 o                         
  -8   7   3          2.31          0.24         1.83 o                         
  -7   7   3          4.75          3.66         2.72 o                         
  -6   7   3          2.47          3.63         1.15 o                         
  -5   7   3          0.25          0.83         1.04 o                         
  -4   7   3          5.82          5.34         1.22 o                         
  -3   7   3          1.64          1.90         1.03 o                         
  -2   7   3         33.26         36.06         2.16 o                         
  -1   7   3         21.55         23.66         1.78 o                         
   0   7   3         12.14         11.59         1.27 o                         
   1   7   3         44.69         44.00         2.10 o                         
   2   7   3         61.09         66.52         3.34 o                         
   3   7   3          0.02         -0.74         0.74 o                         
   4   7   3          4.10          6.57         0.80 o                         
   5   7   3         45.79         42.20         1.87 o                         
   6   7   3         66.53         70.34         2.45 o                         
   7   7   3          9.30          8.67         1.46 o                         
   8   7   3          0.28          0.79         0.99 o                         
   9   7   3         15.44         14.11         1.68 o                         
  10   7   3          0.24          0.17         0.94 o                         
  11   7   3          0.17          0.68         1.03 o                         
  12   7   3          1.11          2.08         1.39 o                         
  -7   8   3          5.18          5.05         2.13 o                         
  -6   8   3          3.83          3.59         1.38 o                         
  -5   8   3          2.31          0.89         1.46 o                         
  -4   8   3         29.21         27.86         3.43 o                         
  -3   8   3          0.09          0.54         1.08 o                         
  -2   8   3         33.96         41.73         2.49 o                         
  -1   8   3         10.66         10.95         1.44 o                         
   0   8   3         15.54         16.92         1.64 o                         
   1   8   3          5.06          5.17         1.05 o                         
   2   8   3          3.60          3.83         1.08 o                         
   3   8   3        412.64        381.77         7.00 o                         
   4   8   3        199.34        202.58         8.03 o                         
   5   8   3         11.31         10.71         1.47 o                         
   6   8   3          7.35          6.86         1.25 o                         
   7   8   3          1.43          2.20         1.02 o                         
   8   8   3          5.01          3.54         1.35 o                         
   9   8   3         12.29         13.32         2.27 o                         
  10   8   3          0.03          4.42         1.54 o                         
  11   8   3          1.12          2.17         1.39 o                         
  12   8   3          0.22         -1.32         1.32 o                         
  -6   9   3          0.09         -0.31         1.32 o                         
  -5   9   3          1.49          1.86         1.52 o                         
  -4   9   3         22.07         21.56         2.24 o                         
  -3   9   3          1.64          0.24         1.23 o                         
  -2   9   3          0.01          0.54         1.30 o                         
  -1   9   3         37.20         38.11         2.84 o                         
   0   9   3         24.17         30.74         2.59 o                         
   1   9   3          0.00         -0.05         1.09 o                         
   2   9   3          1.24          2.39         1.24 o                         
   3   9   3         31.68         29.18         2.14 o                         
   4   9   3         22.77         18.26         2.26 o                         
   5   9   3          1.17         -0.73         1.11 o                         
   6   9   3          0.30          0.01         1.08 o                         
   7   9   3          2.47          1.52         1.16 o                         
   8   9   3          0.54          0.54         1.66 o                         
   9   9   3          0.05         -2.35         3.01 o                         
  10   9   3          0.47         -0.46         2.49 o                         
  11   9   3          2.92          3.94         1.91 o                         
  -5  10   3          0.73          1.95         2.43 o                         
  -4  10   3          0.04         -0.25         1.53 o                         
  -3  10   3          0.10         -1.36         1.40 o                         
  -2  10   3         11.61         10.38         2.04 o                         
  -1  10   3          2.55         -1.19         1.56 o                         
   0  10   3          1.09          0.88         1.37 o                         
   1  10   3          0.04         -0.47         1.25 o                         
   2  10   3          0.65          0.97         1.28 o                         
   3  10   3        111.36        107.11         6.22 o                         
   4  10   3          0.00          0.01         1.23 o                         
   5  10   3         11.81         16.18         2.05 o                         
   6  10   3          0.34          2.24         1.32 o                         
   7  10   3          3.05          4.40         2.51 o                         
   8  10   3          3.80          3.54         2.01 o                         
   9  10   3          0.01          3.32         2.91 o                         
  10  10   3          0.08          0.51         1.80 o                         
  11  10   3          1.13         -0.04         2.08 o                         
  -3  11   3          1.44          0.58         1.69 o                         
  -2  11   3          0.00         -1.51         1.51 o                         
  -1  11   3          3.47          1.69         1.91 o                         
   0  11   3          0.00         -1.21         1.21 o                         
   1  11   3          0.59          0.17         1.37 o                         
   2  11   3          3.72          3.16         1.60 o                         
   3  11   3         20.15         18.79         2.83 o                         
   4  11   3         68.73         76.14         4.95 o                         
   5  11   3          1.49          4.87         1.98 o                         
   6  11   3         15.42         16.71         2.49 o                         
   7  11   3          0.97          0.60         1.49 o                         
   8  11   3          0.00         -0.17         1.42 o                         
   9  11   3          0.72         -0.59         1.98 o                         
  10  11   3          0.19          0.89         2.19 o                         
  -2  12   3          0.61          0.28         2.09 o                         
  -1  12   3          5.89          6.71         2.49 o                         
   0  12   3          2.04          2.04         2.20 o                         
   1  12   3          0.51          0.14         1.60 o                         
   2  12   3          0.56         -1.15         1.79 o                         
   3  12   3          0.23         -1.22         1.79 o                         
   4  12   3         35.12         30.17         3.46 o                         
   5  12   3         18.36         15.46         2.74 o                         
   6  12   3          1.56         -0.34         1.75 o                         
   7  12   3          2.83          4.40         2.29 o                         
   8  12   3          9.96         14.31         3.30 o                         
   9  12   3          0.69          0.26         2.44 o                         
   1  13   3          0.02         -2.23         2.23 o                         
   2  13   3          0.03         -0.89         2.85 o                         
   3  13   3          1.84          0.34         2.11 o                         
   4  13   3          2.33         -0.97         2.23 o                         
   5  13   3          0.14          1.29         2.29 o                         
   6  13   3          0.30          2.37         2.01 o                         
  -6 -11   4          1.16          1.25         3.11 o                         
  -5 -11   4          3.77          6.22         3.01 o                         
  -4 -11   4          9.22          9.14         2.44 o                         
  -3 -11   4          0.27         -0.87         1.85 o                         
  -2 -11   4         10.31         13.42         2.81 o                         
  -1 -11   4          1.63          3.73         2.89 o                         
   0 -11   4          0.83         -0.89         3.10 o                         
   1 -11   4          2.84          1.90         2.18 o                         
   2 -11   4          7.37         11.10         2.71 o                         
  -8 -10   4          0.29          0.21         2.80 o                         
  -7 -10   4          0.82         -0.73         2.05 o                         
  -6 -10   4         32.24         41.37         4.69 o                         
  -5 -10   4          8.74          1.16         2.19 o                         
  -4 -10   4          1.57          2.76         1.89 o                         
  -3 -10   4         11.32          8.58         2.19 o                         
  -2 -10   4          8.37          6.95         2.19 o                         
  -1 -10   4          0.12          2.23         1.63 o                         
   0 -10   4          0.02         -0.30         1.52 o                         
   1 -10   4          6.18          8.99         2.46 o                         
   2 -10   4         18.00         17.21         2.87 o                         
   3 -10   4          0.06         -0.08         1.76 o                         
   4 -10   4          0.25         -1.25         1.92 o                         
  -9  -9   4          0.08          2.35         2.12 o                         
  -8  -9   4         29.39         36.48         4.98 o                         
  -7  -9   4         12.80         14.52         2.86 o                         
  -6  -9   4         19.05         19.55         3.28 o                         
  -5  -9   4          2.98          2.32         1.42 o                         
  -4  -9   4          2.87          1.95         1.86 o                         
  -3  -9   4          4.49          2.39         1.67 o                         
  -2  -9   4          5.63          3.51         1.67 o                         
  -1  -9   4          5.09          4.66         1.69 o                         
   0  -9   4          3.15          2.57         1.53 o                         
   1  -9   4          6.80          5.43         1.79 o                         
   2  -9   4          1.16          0.93         1.75 o                         
   3  -9   4          8.00          7.11         2.23 o                         
   4  -9   4          2.15          1.61         2.92 o                         
   5  -9   4          4.45          4.87         2.16 o                         
 -10  -8   4          1.26          1.63         1.98 o                         
  -9  -8   4          2.98          2.26         1.98 o                         
  -8  -8   4          1.57          2.40         2.80 o                         
  -7  -8   4          2.78         -0.18         1.35 o                         
  -6  -8   4          3.91          4.41         1.98 o                         
  -5  -8   4         10.97         10.14         1.81 o                         
  -4  -8   4         27.23         33.45         2.56 o                         
  -3  -8   4          2.02          0.83         1.21 o                         
  -2  -8   4          0.01         -1.07         1.07 o                         
  -1  -8   4          0.01         -0.22         1.19 o                         
   0  -8   4          6.56          7.81         1.64 o                         
   1  -8   4         16.13         12.86         1.94 o                         
   2  -8   4         14.03          9.73         1.88 o                         
   3  -8   4          4.80          4.26         1.91 o                         
   4  -8   4          0.91         -1.38         1.38 o                         
   5  -8   4          2.71          0.94         1.63 o                         
   6  -8   4          1.77          5.50         2.76 o                         
   7  -8   4          1.48          0.22         1.65 o                         
 -10  -7   4          0.76         -1.59         1.59 o                         
  -9  -7   4          1.50          2.06         1.83 o                         
  -8  -7   4          2.96         -1.30         1.39 o                         
  -7  -7   4          5.81          8.25         3.24 o                         
  -6  -7   4          1.89         -0.66         1.39 o                         
  -5  -7   4         22.62         26.14         3.38 o                         
  -4  -7   4         35.41         35.44         3.85 o                         
  -3  -7   4        116.94        102.90         3.22 o                         
  -2  -7   4         12.79          9.69         1.38 o                         
  -1  -7   4         15.92         18.83         1.70 o                         
   0  -7   4          0.20         -0.35         0.93 o                         
   1  -7   4          0.59          0.51         1.26 o                         
   2  -7   4         48.61         51.37         3.70 o                         
   3  -7   4          3.27          2.73         1.36 o                         
   4  -7   4         46.44         51.07         3.19 o                         
   5  -7   4          6.83          4.27         1.50 o                         
   6  -7   4          0.14         -0.71         1.44 o                         
   7  -7   4         16.22         17.95         2.25 o                         
   8  -7   4          1.99          2.18         2.49 o                         
 -11  -6   4          0.19          0.56         2.61 o                         
 -10  -6   4          2.76         -0.04         1.36 o                         
  -9  -6   4          2.48          2.90         1.46 o                         
  -8  -6   4         25.99         31.81         4.49 o                         
  -7  -6   4         34.11         32.61         2.30 o                         
  -6  -6   4          0.03         -0.86         0.86 o                         
  -5  -6   4         20.54         16.70         1.64 o                         
  -4  -6   4         54.66         57.48         4.01 o                         
  -3  -6   4         41.52         40.62         2.20 o                         
  -2  -6   4         35.79         34.15         2.05 o                         
  -1  -6   4         35.62         44.50         2.85 o                         
   0  -6   4         25.88         26.35         1.69 o                         
   1  -6   4        115.37        112.86         3.32 o                         
   2  -6   4        272.12        276.75         5.58 o                         
   3  -6   4         85.44         79.28         3.69 o                         
   4  -6   4          1.16          1.50         1.18 o                         
   5  -6   4          5.49          5.44         1.43 o                         
   6  -6   4          9.61          9.53         1.83 o                         
   7  -6   4         11.41         15.61         1.89 o                         
   8  -6   4          0.08          2.08         2.27 o                         
   9  -6   4          3.62          0.73         2.80 o                         
 -11  -5   4          0.06         -0.12         1.29 o                         
 -10  -5   4          0.07         -1.11         1.11 o                         
  -9  -5   4          0.28         -0.70         1.50 o                         
  -8  -5   4          0.04         -0.41         1.23 o                         
  -7  -5   4          1.74          4.44         1.16 o                         
  -6  -5   4         36.06         38.81         3.21 o                         
  -5  -5   4         34.68         33.51         1.76 o                         
  -4  -5   4          8.58          8.81         0.99 o                         
  -3  -5   4          0.03         -0.70         0.70 o                         
  -2  -5   4         32.85         35.42         2.25 o                         
  -1  -5   4        316.91        303.10         6.53 o                         
   0  -5   4         10.83         11.35         1.82 o                         
   1  -5   4          3.49          3.71         0.88 o                         
   2  -5   4        301.89        305.23         5.73 o                         
   3  -5   4          0.27          0.01         0.85 o                         
   4  -5   4        241.22        238.32         4.94 o                         
   5  -5   4         40.81         42.23         2.60 o                         
   6  -5   4          0.02          0.00         1.27 o                         
   7  -5   4          0.00         -0.13         0.99 o                         
   8  -5   4          3.91          3.82         4.25 o                         
   9  -5   4          5.52          7.65         2.49 o                         
  10  -5   4          0.66          1.44         2.09 o                         
 -11  -4   4          0.18          0.37         1.27 o                         
 -10  -4   4          5.83          8.71         1.81 o                         
  -9  -4   4          8.51         10.88         1.52 o                         
  -8  -4   4          1.49          1.72         0.98 o                         
  -7  -4   4         18.52         17.73         1.41 o                         
  -6  -4   4         30.06         26.39         1.65 o                         
  -5  -4   4        117.12        116.83         2.38 o                         
  -4  -4   4          0.19          0.68         0.58 o                         
  -3  -4   4          2.31          2.98         0.65 o                         
  -2  -4   4         32.66         38.71         1.39 o                         
  -1  -4   4        157.72        160.04         3.51 o                         
   0  -4   4        168.46        149.87         3.03 o                         
   1  -4   4         47.82         49.51         3.09 o                         
   2  -4   4         40.00         37.89         1.75 o                         
   3  -4   4         31.36         29.40         1.79 o                         
   4  -4   4        254.57        252.14         4.33 o                         
   5  -4   4         23.64         24.77         1.64 o                         
   6  -4   4          3.79          2.56         1.36 o                         
   7  -4   4         24.21         21.09         2.61 o                         
   8  -4   4          2.11          2.48         1.46 o                         
   9  -4   4          3.95          7.06         1.83 o                         
  10  -4   4          2.18          5.29         1.85 o                         
 -11  -3   4          0.20          2.72         1.29 o                         
 -10  -3   4          2.19          6.55         1.88 o                         
  -9  -3   4          1.30          0.04         0.93 o                         
  -8  -3   4          1.75         -0.05         0.75 o                         
  -7  -3   4         12.96         15.07         1.27 o                         
  -6  -3   4        536.30        523.05         8.10 o                         
  -5  -3   4         11.58         14.84         1.40 o                         
  -4  -3   4         33.70         33.66         1.86 o                         
  -3  -3   4          1.75          2.56         0.68 o                         
  -2  -3   4        280.02        284.79         4.07 o                         
  -1  -3   4        431.65        445.97         6.17 o                         
   0  -3   4         56.27         55.68         1.69 o                         
   1  -3   4        122.80        121.25         2.57 o                         
   2  -3   4        500.36        524.25         7.28 o                         
   3  -3   4        171.71        168.12         3.22 o                         
   4  -3   4        205.15        191.40         3.20 o                         
   5  -3   4        117.29        110.19         2.30 o                         
   6  -3   4          7.61          6.51         0.92 o                         
   7  -3   4         41.19         38.25         2.85 o                         
   8  -3   4         36.91         36.06         2.76 o                         
   9  -3   4          0.02          0.58         1.27 o                         
  10  -3   4          2.35          3.25         1.59 o                         
  11  -3   4          0.10         -0.08         1.54 o                         
 -11  -2   4          0.01         -0.13         1.05 o                         
 -10  -2   4          2.91          3.48         1.62 o                         
  -9  -2   4          5.01          4.42         0.96 o                         
  -8  -2   4          5.87          3.46         0.94 o                         
  -7  -2   4          8.24          8.86         1.31 o                         
  -6  -2   4        302.05        285.05         5.03 o                         
  -5  -2   4          8.66          8.70         0.77 o                         
  -4  -2   4        475.25        461.26         5.81 o                         
  -3  -2   4        262.29        250.24         3.60 o                         
  -2  -2   4        797.53        821.28        10.56 o                         
  -1  -2   4         24.47         25.30         1.14 o                         
   0  -2   4        405.73        422.96         5.73 o                         
   1  -2   4        237.42        231.14         4.10 o                         
   2  -2   4          0.37          1.48         0.51 o                         
   3  -2   4          0.08          0.69         0.53 o                         
   4  -2   4        239.78        231.81         3.60 o                         
   5  -2   4        129.25        131.85         2.66 o                         
   6  -2   4        325.96        311.24         4.30 o                         
   7  -2   4          3.66          2.02         0.91 o                         
   8  -2   4          4.73          3.85         1.26 o                         
   9  -2   4          3.82          2.74         1.28 o                         
  10  -2   4          8.57          9.70         1.79 o                         
  11  -2   4          0.50         -0.12         1.48 o                         
 -11  -1   4          1.66          2.67         1.26 o                         
 -10  -1   4          0.00         -0.15         1.01 o                         
  -9  -1   4          2.13          0.24         0.79 o                         
  -8  -1   4         43.68         40.62         2.09 o                         
  -7  -1   4          8.45          8.57         0.99 o                         
  -6  -1   4        227.53        233.08         4.55 o                         
  -5  -1   4         36.61         40.21         1.33 o                         
  -4  -1   4          1.08          0.84         0.33 o                         
  -3  -1   4        220.10        229.19         3.31 o                         
  -2  -1   4        545.51        584.99         7.58 o                         
  -1  -1   4        477.09        522.92         6.85 o                         
   0  -1   4        705.04        667.38         9.30 o                         
   1  -1   4       1432.64       1436.64        18.71 o                         
   2  -1   4         70.86         81.07         1.80 o                         
   3  -1   4        581.44        598.50         8.97 o                         
   4  -1   4          0.02          1.12         0.45 o                         
   5  -1   4         15.25         20.13         0.95 o                         
   6  -1   4         23.19         23.23         1.72 o                         
   7  -1   4          5.98          5.19         0.98 o                         
   8  -1   4         13.02         19.57         1.63 o                         
   9  -1   4         17.34         18.43         1.58 o                         
  10  -1   4          9.42          6.78         2.14 o                         
  11  -1   4          0.46          0.85         1.23 o                         
  12  -1   4          7.59          9.37         2.29 o                         
 -11   0   4          2.43          5.81         1.44 o                         
 -10   0   4          7.23          7.64         1.39 o                         
  -9   0   4          0.07          1.32         0.82 o                         
  -8   0   4          0.57          0.65         0.79 o                         
  -7   0   4          1.35          1.95         0.72 o                         
  -6   0   4         11.87         14.20         1.63 o                         
  -5   0   4         28.31         30.14         1.38 o                         
  -4   0   4          0.11          0.77         0.36 o                         
  -3   0   4        128.35        130.31         2.04 o                         
  -2   0   4        515.37        527.52         6.41 o                         
  -1   0   4        202.71        193.75         2.88 o                         
   0   0   4        104.04        103.61         2.91 o                         
   1   0   4          5.06          4.63         0.68 o                         
   2   0   4         73.53         78.41         1.75 o                         
   3   0   4        285.71        337.37         4.73 o                         
   4   0   4        292.33        289.93         4.24 o                         
   5   0   4          5.82          6.70         0.51 o                         
   6   0   4        140.02        145.05         2.72 o                         
   7   0   4        118.01        108.75         3.02 o                         
   8   0   4         38.85         34.57         1.83 o                         
   9   0   4          0.62          1.04         0.81 o                         
  10   0   4          1.75          0.07         0.90 o                         
  11   0   4          0.13          1.94         1.29 o                         
  12   0   4         10.34          8.67         2.29 o                         
 -11   1   4          0.37          1.11         1.39 o                         
 -10   1   4          8.96         11.61         1.64 o                         
  -9   1   4          8.81          9.07         1.93 o                         
  -8   1   4          0.17         -0.32         0.77 o                         
  -7   1   4         24.80         26.80         1.61 o                         
  -6   1   4          3.07          2.60         0.76 o                         
  -5   1   4          4.61          4.55         0.90 o                         
  -4   1   4         16.59         18.05         1.34 o                         
  -3   1   4        191.72        198.42         3.00 o                         
  -2   1   4        365.73        390.51         4.64 o                         
  -1   1   4          0.03          0.22         0.40 o                         
   0   1   4         17.31         25.14         1.56 o                         
   1   1   4        292.09        308.34         4.82 o                         
   2   1   4        691.48        662.68         8.32 o                         
   3   1   4         37.04         41.52         1.58 o                         
   4   1   4        148.60        147.20         3.57 o                         
   5   1   4          0.46          0.72         0.31 o                         
   6   1   4        131.89        127.29         2.58 o                         
   7   1   4         13.41         13.95         1.19 o                         
   8   1   4          0.07          0.59         0.66 o                         
   9   1   4          9.93         11.24         1.14 o                         
  10   1   4          1.60          2.81         0.99 o                         
  11   1   4          2.22          1.98         0.96 o                         
  12   1   4          0.27          0.33         1.22 o                         
 -10   2   4          4.68          3.34         1.40 o                         
  -9   2   4          0.15         -0.64         1.04 o                         
  -8   2   4          4.92          7.73         1.38 o                         
  -7   2   4         14.50         15.92         1.44 o                         
  -6   2   4         74.28         70.81         1.99 o                         
  -5   2   4         16.69         13.93         1.03 o                         
  -4   2   4        160.24        170.65         2.32 o                         
  -3   2   4         49.39         60.13         1.72 o                         
  -2   2   4         27.28         27.82         1.19 o                         
  -1   2   4          0.01          0.18         0.37 o                         
   0   2   4        214.28        236.76         3.63 o                         
   1   2   4         88.65         92.62         2.12 o                         
   2   2   4         26.92         27.02         1.12 o                         
   3   2   4        438.23        453.79         6.63 o                         
   4   2   4          3.84          3.28         0.47 o                         
   5   2   4        319.64        337.06         3.91 o                         
   6   2   4         41.36         44.33         1.74 o                         
   7   2   4         12.13         11.56         1.00 o                         
   8   2   4         28.99         28.68         1.59 o                         
   9   2   4          0.17          0.20         0.63 o                         
  10   2   4         10.70         11.05         1.19 o                         
  11   2   4          0.01         -0.78         1.16 o                         
  12   2   4          0.11         -0.20         0.90 o                         
  13   2   4          0.32          2.28         1.66 o                         
 -10   3   4          0.85         -0.66         1.44 o                         
  -9   3   4          4.51          4.55         1.64 o                         
  -8   3   4          2.36          0.52         1.47 o                         
  -7   3   4          0.89          0.66         0.99 o                         
  -6   3   4         30.23         27.37         1.63 o                         
  -5   3   4          0.40          0.54         0.49 o                         
  -4   3   4        204.02        206.11         3.15 o                         
  -3   3   4        280.38        284.32         4.18 o                         
  -2   3   4        178.03        195.08         2.91 o                         
  -1   3   4          7.32          4.11         0.54 o                         
   0   3   4         27.23         26.27         1.19 o                         
   1   3   4         23.53         32.78         1.24 o                         
   2   3   4         34.25         38.73         1.46 o                         
   3   3   4          3.77          6.34         0.64 o                         
   4   3   4        126.81        128.20         2.32 o                         
   5   3   4        656.88        667.11         7.73 o                         
   6   3   4         21.06         18.92         1.19 o                         
   7   3   4          6.60          6.83         0.71 o                         
   8   3   4          9.15          8.37         1.02 o                         
   9   3   4        105.66        104.08         2.95 o                         
  10   3   4          0.01          1.97         0.80 o                         
  11   3   4          0.61          1.71         0.87 o                         
  12   3   4          0.49          0.33         0.87 o                         
  13   3   4          1.01          1.25         1.66 o                         
 -10   4   4          0.28         -0.64         1.65 o                         
  -9   4   4          4.06          3.60         3.34 o                         
  -8   4   4          0.32         -1.21         1.28 o                         
  -7   4   4          2.33          3.10         1.30 o                         
  -6   4   4          5.36          3.43         1.13 o                         
  -5   4   4        214.19        216.42         4.36 o                         
  -4   4   4         18.69         17.21         1.19 o                         
  -3   4   4          3.20          4.52         0.77 o                         
  -2   4   4         30.79         31.06         1.31 o                         
  -1   4   4          0.06          0.25         0.43 o                         
   0   4   4        828.42        873.47         9.59 o                         
   1   4   4         56.09         54.28         1.72 o                         
   2   4   4       1553.35       1501.26        15.51 o                         
   3   4   4         50.33         46.08         1.33 o                         
   4   4   4         72.22         72.96         1.66 o                         
   5   4   4          0.19          0.37         0.49 o                         
   6   4   4         26.95         28.40         1.43 o                         
   7   4   4          0.32         -0.07         0.70 o                         
   8   4   4        131.47        130.75         3.51 o                         
   9   4   4         95.90         98.56         2.95 o                         
  10   4   4          0.16          0.76         0.75 o                         
  11   4   4          4.32          5.59         1.07 o                         
  12   4   4          5.24          4.27         1.10 o                         
  13   4   4          0.06          0.21         1.66 o                         
  -9   5   4          2.45          0.26         2.12 o                         
  -8   5   4          4.13          3.40         2.07 o                         
  -7   5   4          1.23          1.45         1.41 o                         
  -6   5   4         13.81         11.45         1.70 o                         
  -5   5   4         42.79         42.23         2.09 o                         
  -4   5   4          2.32          2.84         0.90 o                         
  -3   5   4         74.83         72.22         2.28 o                         
  -2   5   4        310.18        319.41         4.51 o                         
  -1   5   4         14.57         13.60         1.02 o                         
   0   5   4          5.86          7.40         0.76 o                         
   1   5   4          8.68          5.56         0.66 o                         
   2   5   4        410.31        402.90         5.45 o                         
   3   5   4         73.66         75.31         1.45 o                         
   4   5   4         96.86         99.09         1.84 o                         
   5   5   4          4.49          3.21         0.62 o                         
   6   5   4        135.25        146.19         2.77 o                         
   7   5   4         31.14         32.53         1.78 o                         
   8   5   4         29.76         25.76         1.63 o                         
   9   5   4         25.30         28.44         1.71 o                         
  10   5   4          7.23          8.12         1.07 o                         
  11   5   4          0.13         -0.30         0.87 o                         
  12   5   4          7.91          7.60         1.31 o                         
  13   5   4          0.71          0.98         1.39 o                         
  -8   6   4          0.59          1.34         3.69 o                         
  -7   6   4          2.15          1.77         1.59 o                         
  -6   6   4          0.02         -0.82         0.82 o                         
  -5   6   4          5.20          2.90         1.13 o                         
  -4   6   4          3.77          1.98         1.19 o                         
  -3   6   4          4.97          4.31         0.96 o                         
  -2   6   4         75.07         72.02         2.44 o                         
  -1   6   4          0.07          1.21         0.67 o                         
   0   6   4         71.69         70.53         2.06 o                         
   1   6   4        108.83        102.53         2.21 o                         
   2   6   4        231.80        230.17         4.34 o                         
   3   6   4          8.78          7.92         0.99 o                         
   4   6   4         26.75         28.00         1.42 o                         
   5   6   4         18.19         18.63         1.09 o                         
   6   6   4          3.88          3.00         0.78 o                         
   7   6   4         52.91         51.27         3.24 o                         
   8   6   4         53.61         61.73         2.40 o                         
   9   6   4          7.40          9.63         1.23 o                         
  10   6   4          1.09          1.33         1.03 o                         
  11   6   4          2.32          0.69         1.21 o                         
  12   6   4          0.00          1.15         1.11 o                         
  13   6   4          0.43          0.56         1.92 o                         
  -8   7   4          2.28          1.87         1.99 o                         
  -7   7   4          0.01          0.05         1.70 o                         
  -6   7   4          0.90          0.79         1.00 o                         
  -5   7   4         32.22         33.99         2.32 o                         
  -4   7   4          2.46          2.04         1.12 o                         
  -3   7   4         92.85         98.38         3.27 o                         
  -2   7   4        109.94        101.63         5.23 o                         
  -1   7   4          1.49          1.20         0.95 o                         
   0   7   4         14.79         16.50         1.56 o                         
   1   7   4         37.22         36.12         1.95 o                         
   2   7   4        160.15        157.91         3.21 o                         
   3   7   4         79.52         75.67         2.42 o                         
   4   7   4         28.07         29.54         1.68 o                         
   5   7   4          9.10         11.48         1.50 o                         
   6   7   4          0.01          0.30         0.93 o                         
   7   7   4         11.74          8.35         1.51 o                         
   8   7   4         21.16         21.33         1.80 o                         
   9   7   4          0.17         -0.87         0.87 o                         
  10   7   4         23.56         20.82         2.43 o                         
  11   7   4          6.47          3.18         1.17 o                         
  12   7   4          0.20         -0.35         0.98 o                         
  -7   8   4          0.00          0.00         1.89 o                         
  -6   8   4          1.73          2.60         1.82 o                         
  -5   8   4         28.65         29.08         2.37 o                         
  -4   8   4          6.78          7.01         1.49 o                         
  -3   8   4         17.87         20.95         2.05 o                         
  -2   8   4         60.97         61.74         3.33 o                         
  -1   8   4         54.73         56.62         2.87 o                         
   0   8   4         27.74         26.97         2.03 o                         
   1   8   4          2.90          3.11         1.13 o                         
   2   8   4          0.51          0.32         0.92 o                         
   3   8   4         34.72         33.78         2.45 o                         
   4   8   4         15.18         15.14         1.40 o                         
   5   8   4         46.35         43.62         2.37 o                         
   6   8   4          1.87          2.46         0.99 o                         
   7   8   4          0.02          0.04         1.85 o                         
   8   8   4         18.56         18.42         2.24 o                         
   9   8   4          9.83         10.72         1.79 o                         
  10   8   4          0.02          0.09         1.19 o                         
  11   8   4          1.23          1.54         1.31 o                         
  12   8   4          0.01          0.52         1.61 o                         
  -6   9   4          3.48          3.43         2.22 o                         
  -5   9   4          1.67          1.38         1.34 o                         
  -4   9   4          8.39          7.79         1.65 o                         
  -3   9   4          1.88          2.43         1.56 o                         
  -2   9   4          0.61         -0.56         1.43 o                         
  -1   9   4          0.01          0.85         1.32 o                         
   0   9   4          5.86          5.61         1.58 o                         
   1   9   4          9.73          9.84         1.65 o                         
   2   9   4         13.17         11.00         1.76 o                         
   3   9   4          7.85         11.25         1.54 o                         
   4   9   4          6.76          7.15         1.41 o                         
   5   9   4          5.71          5.19         1.41 o                         
   6   9   4          0.92         -0.92         1.00 o                         
   7   9   4          3.27          0.76         1.25 o                         
   8   9   4          0.75         -0.68         1.26 o                         
   9   9   4          5.66          6.04         2.39 o                         
  10   9   4          3.17          1.87         1.76 o                         
  11   9   4          0.21          0.18         2.39 o                         
  -5  10   4          1.13          3.23         1.75 o                         
  -4  10   4          0.66         -0.19         1.60 o                         
  -3  10   4         13.26         12.58         2.43 o                         
  -2  10   4          3.95          1.59         1.80 o                         
  -1  10   4          4.04         -1.56         1.56 o                         
   0  10   4          1.30         -0.02         1.40 o                         
   1  10   4          0.81          0.48         1.33 o                         
   2  10   4          3.12          1.83         1.86 o                         
   3  10   4         75.04         72.34         4.58 o                         
   4  10   4         48.12         44.18         6.08 o                         
   5  10   4         18.28         15.33         2.28 o                         
   6  10   4          0.15          0.24         1.18 o                         
   7  10   4          0.74          1.28         1.34 o                         
   8  10   4          6.01          9.95         2.54 o                         
   9  10   4          1.54         -1.49         1.49 o                         
  10  10   4          1.53         -1.68         1.68 o                         
  11  10   4          1.19          0.45         1.84 o                         
  -3  11   4          7.32          6.81         2.10 o                         
  -2  11   4          0.31          1.06         1.73 o                         
  -1  11   4          2.85          1.45         1.95 o                         
   0  11   4          1.51          1.17         1.97 o                         
   1  11   4          5.81          4.51         1.80 o                         
   2  11   4          3.23          2.01         1.60 o                         
   3  11   4          1.71          0.72         1.63 o                         
   4  11   4         13.23          8.11         2.18 o                         
   5  11   4          2.19         -0.39         2.69 o                         
   6  11   4          4.74          4.65         1.66 o                         
   7  11   4          0.00         -1.60         1.65 o                         
   8  11   4          0.47          0.46         2.09 o                         
   9  11   4          0.03          2.23         2.27 o                         
  10  11   4          0.14          1.76         2.05 o                         
  -1  12   4          0.04         -0.85         1.99 o                         
   0  12   4          4.44          1.45         2.16 o                         
   1  12   4          0.01          1.16         2.37 o                         
   2  12   4          0.30          0.16         1.91 o                         
   3  12   4          1.06          1.30         1.99 o                         
   4  12   4          1.12          2.77         1.99 o                         
   5  12   4         16.66         14.34         5.29 o                         
   6  12   4          8.79         13.73         2.94 o                         
   7  12   4          0.24          1.70         2.07 o                         
   8  12   4          4.67          7.34         2.25 o                         
   2  13   4          0.07          1.04         2.16 o                         
   3  13   4          0.00          0.84         2.15 o                         
   4  13   4         13.55         12.49         2.96 o                         
   5  13   4          7.74          7.70         2.64 o                         
   6  13   4          3.23          6.55         2.40 o                         
  -4 -11   5          7.41          9.87         2.54 o                         
  -3 -11   5          4.72          3.64         2.16 o                         
  -2 -11   5          5.48          7.52         4.36 o                         
  -1 -11   5          3.27          5.62         2.41 o                         
   0 -11   5          0.73         -0.21         2.64 o                         
  -7 -10   5          0.01         -2.70         2.70 o                         
  -6 -10   5          0.78          2.91         3.11 o                         
  -5 -10   5         10.08         12.30         3.44 o                         
  -4 -10   5         31.23         34.92         3.70 o                         
  -3 -10   5          0.11         -1.55         1.55 o                         
  -2 -10   5         23.34         23.87         3.15 o                         
  -1 -10   5          0.02         -1.26         1.83 o                         
   0 -10   5         16.51          7.58         3.17 o                         
   1 -10   5          3.46          1.32         2.13 o                         
   2 -10   5          0.08         -1.33         1.94 o                         
   3 -10   5          0.04          1.68         2.78 o                         
  -8  -9   5          2.15          2.39         2.20 o                         
  -7  -9   5          3.19          5.74         2.48 o                         
  -6  -9   5         32.50         33.15         4.10 o                         
  -5  -9   5          2.88          3.75         1.56 o                         
  -4  -9   5          1.56          2.83         1.74 o                         
  -3  -9   5          0.03         -1.30         2.24 o                         
  -2  -9   5         15.60         14.35         2.98 o                         
  -1  -9   5         21.29         22.09         2.60 o                         
   0  -9   5         37.74         35.22         3.03 o                         
   1  -9   5          0.00         -1.76         2.07 o                         
   2  -9   5          2.61          2.71         2.01 o                         
   3  -9   5          4.57          0.71         1.97 o                         
   4  -9   5         15.12         10.84         2.55 o                         
   5  -9   5          0.95          2.32         2.06 o                         
  -9  -8   5          2.62          2.12         2.19 o                         
  -8  -8   5          1.35         -0.48         1.83 o                         
  -7  -8   5          2.49          0.75         1.58 o                         
  -6  -8   5          0.00          1.01         1.98 o                         
  -5  -8   5         20.40         25.22         2.36 o                         
  -4  -8   5          2.75          1.90         1.39 o                         
  -3  -8   5          1.18          1.50         1.65 o                         
  -2  -8   5         23.51         28.15         2.60 o                         
  -1  -8   5          1.82          2.31         1.52 o                         
   0  -8   5          0.79          1.21         1.40 o                         
   1  -8   5         22.31         16.45         2.52 o                         
   2  -8   5          3.19         -0.65         1.37 o                         
   3  -8   5         27.58         27.23         3.13 o                         
   4  -8   5          2.02          2.48         1.94 o                         
   5  -8   5          0.41         -0.11         1.74 o                         
   6  -8   5         15.17         17.78         6.43 o                         
  -9  -7   5          0.18          0.21         1.76 o                         
  -8  -7   5          0.00          0.53         2.08 o                         
  -7  -7   5         29.22         28.81         2.91 o                         
  -6  -7   5          3.04          2.42         1.30 o                         
  -5  -7   5         35.48         43.34         2.93 o                         
  -4  -7   5         27.99         25.76         2.27 o                         
  -3  -7   5          1.54          0.96         1.13 o                         
  -2  -7   5         78.17         82.59         4.59 o                         
  -1  -7   5         59.43         52.37         4.97 o                         
   0  -7   5         21.45         22.57         2.22 o                         
   1  -7   5          0.57          2.86         1.33 o                         
   2  -7   5          0.00          0.63         1.56 o                         
   3  -7   5          5.45          7.78         2.03 o                         
   4  -7   5         10.06         11.87         2.73 o                         
   5  -7   5          1.31          0.35         1.34 o                         
   6  -7   5         14.59         16.77         2.92 o                         
   7  -7   5          0.03         -1.32         1.32 o                         
 -10  -6   5          0.62         -0.77         1.39 o                         
  -9  -6   5          0.16          0.50         1.43 o                         
  -8  -6   5          8.07          9.05         1.56 o                         
  -7  -6   5         15.09         19.94         2.00 o                         
  -6  -6   5          7.15          6.97         1.15 o                         
  -5  -6   5         23.75         28.45         2.25 o                         
  -4  -6   5        101.90        101.78         3.54 o                         
  -3  -6   5          8.30          9.78         1.36 o                         
  -2  -6   5         33.08         30.06         2.01 o                         
  -1  -6   5          2.78          2.92         1.06 o                         
   0  -6   5          7.86          9.53         1.71 o                         
   1  -6   5          1.34          0.27         0.99 o                         
   2  -6   5         24.84         20.02         1.80 o                         
   3  -6   5         30.24         32.97         2.29 o                         
   4  -6   5         79.85         83.16         3.80 o                         
   5  -6   5          6.73          2.51         1.35 o                         
   6  -6   5          6.55          2.77         1.97 o                         
   7  -6   5          3.07          5.48         2.82 o                         
   8  -6   5          0.72         -0.40         2.24 o                         
 -10  -5   5          1.48         -1.27         1.27 o                         
  -9  -5   5          4.11          3.15         1.32 o                         
  -8  -5   5          4.14          3.66         1.30 o                         
  -7  -5   5          8.96         11.17         1.60 o                         
  -6  -5   5         12.63         11.97         1.21 o                         
  -5  -5   5         49.52         46.48         2.05 o                         
  -4  -5   5         62.64         72.67         4.30 o                         
  -3  -5   5        182.86        188.92         3.64 o                         
  -2  -5   5        113.66        102.79         3.02 o                         
  -1  -5   5        156.67        142.94         3.60 o                         
   0  -5   5          0.10          0.92         0.79 o                         
   1  -5   5          9.65          9.30         1.14 o                         
   2  -5   5          0.42          1.04         0.89 o                         
   3  -5   5         94.44         97.05         3.08 o                         
   4  -5   5          1.44          0.01         1.29 o                         
   5  -5   5          6.16          4.66         1.40 o                         
   6  -5   5          1.83          1.69         1.27 o                         
   7  -5   5          0.11          0.45         1.14 o                         
   8  -5   5         21.09         24.17         3.45 o                         
   9  -5   5          0.70         -0.74         2.28 o                         
 -11  -4   5          0.01          2.02         1.63 o                         
 -10  -4   5          0.23         -0.14         1.27 o                         
  -9  -4   5          1.43          1.50         1.17 o                         
  -8  -4   5          0.49         -0.83         0.93 o                         
  -7  -4   5         40.64         36.20         2.38 o                         
  -6  -4   5          0.52          0.70         0.95 o                         
  -5  -4   5          4.74          5.82         0.95 o                         
  -4  -4   5        115.06        108.20         2.57 o                         
  -3  -4   5         10.94         13.35         1.11 o                         
  -2  -4   5        149.64        148.94         4.03 o                         
  -1  -4   5          3.21          4.08         1.21 o                         
   0  -4   5        242.74        229.25         4.20 o                         
   1  -4   5          4.08          3.57         0.88 o                         
   2  -4   5        120.36        111.35         2.76 o                         
   3  -4   5        526.54        496.52        11.53 o                         
   4  -4   5        101.85         89.45         2.81 o                         
   5  -4   5          0.65          1.41         1.26 o                         
   6  -4   5         13.59         13.43         1.59 o                         
   7  -4   5          5.92          5.28         1.26 o                         
   8  -4   5         11.63         15.45         2.78 o                         
   9  -4   5          1.59          0.89         2.04 o                         
  10  -4   5          0.89         -1.80         1.80 o                         
 -11  -3   5          1.28          1.28         2.39 o                         
 -10  -3   5          0.26         -0.03         1.39 o                         
  -9  -3   5          1.88          1.56         1.11 o                         
  -8  -3   5          0.18          0.38         1.08 o                         
  -7  -3   5         33.82         32.73         2.46 o                         
  -6  -3   5         99.82         93.53         3.10 o                         
  -5  -3   5          4.36          3.45         0.77 o                         
  -4  -3   5         54.97         53.61         1.76 o                         
  -3  -3   5         27.06         28.94         1.42 o                         
  -2  -3   5         73.08         69.96         1.88 o                         
  -1  -3   5          3.05          1.90         0.55 o                         
   0  -3   5        348.65        332.38         5.23 o                         
   1  -3   5         33.20         31.92         1.59 o                         
   2  -3   5        149.05        133.41         2.87 o                         
   3  -3   5        225.63        223.25         5.75 o                         
   4  -3   5         30.61         33.26         2.67 o                         
   5  -3   5         63.16         59.67         3.65 o                         
   6  -3   5         98.73         97.90         3.12 o                         
   7  -3   5          0.39          0.49         1.10 o                         
   8  -3   5          1.40          2.84         1.39 o                         
   9  -3   5         14.49         19.47         2.63 o                         
  10  -3   5          6.72          5.21         2.44 o                         
  11  -3   5          0.02         -1.53         1.53 o                         
 -11  -2   5          6.34          6.48         1.53 o                         
 -10  -2   5          0.00          2.37         1.16 o                         
  -9  -2   5          2.51          2.85         1.18 o                         
  -8  -2   5          6.65          5.83         1.28 o                         
  -7  -2   5          0.02         -0.80         0.80 o                         
  -6  -2   5          0.62         -0.15         0.91 o                         
  -5  -2   5          4.25          2.28         0.91 o                         
  -4  -2   5        104.77        103.51         2.41 o                         
  -3  -2   5          0.97          0.20         0.54 o                         
  -2  -2   5          7.34         10.07         0.90 o                         
  -1  -2   5         43.17         40.49         1.81 o                         
   0  -2   5        579.28        585.27         8.72 o                         
   1  -2   5        173.74        168.72         3.18 o                         
   2  -2   5         11.37         10.96         0.93 o                         
   3  -2   5         19.67         18.27         1.20 o                         
   4  -2   5         79.47         73.90         2.06 o                         
   5  -2   5        123.60        123.39         3.57 o                         
   6  -2   5         36.02         32.76         1.93 o                         
   7  -2   5          2.10          1.25         1.97 o                         
   8  -2   5         44.24         44.59         2.99 o                         
   9  -2   5          5.65          7.99         1.69 o                         
  10  -2   5          4.74          3.93         1.59 o                         
  11  -2   5          7.09          6.54         2.20 o                         
 -11  -1   5          0.76          2.06         1.37 o                         
 -10  -1   5          0.53         -0.50         1.12 o                         
  -9  -1   5          7.52         10.74         1.59 o                         
  -8  -1   5          5.68          3.29         1.09 o                         
  -7  -1   5          5.84          4.97         0.95 o                         
  -6  -1   5          0.29         -0.69         0.69 o                         
  -5  -1   5        298.51        292.98         4.59 o                         
  -4  -1   5        161.15        159.61         2.76 o                         
  -3  -1   5        103.84         96.49         2.26 o                         
  -2  -1   5        132.52        141.03         2.55 o                         
  -1  -1   5          5.92         12.99         1.05 o                         
   0  -1   5        433.32        431.53         6.68 o                         
   1  -1   5         93.16         95.77         2.37 o                         
   2  -1   5        162.93        185.22         4.02 o                         
   3  -1   5        459.73        434.51         6.79 o                         
   4  -1   5         95.26         92.34         2.17 o                         
   5  -1   5        371.63        345.54         4.82 o                         
   6  -1   5        201.64        191.62         4.41 o                         
   7  -1   5          2.65          1.52         0.99 o                         
   8  -1   5          6.05          3.74         2.91 o                         
   9  -1   5          8.05          4.57         1.74 o                         
  10  -1   5          0.69          0.75         1.45 o                         
  11  -1   5          3.91          4.92         1.83 o                         
  12  -1   5          0.01         -0.51         1.64 o                         
 -11   0   5          7.50          8.46         1.78 o                         
 -10   0   5          1.77          1.53         1.36 o                         
  -9   0   5          0.19          0.14         1.02 o                         
  -8   0   5          8.23         12.05         1.57 o                         
  -7   0   5         26.20         28.00         1.79 o                         
  -6   0   5          0.01          0.40         0.73 o                         
  -5   0   5        440.12        405.13         5.30 o                         
  -4   0   5          4.56          3.32         0.58 o                         
  -3   0   5          9.27         10.00         0.81 o                         
  -2   0   5        473.99        460.56         5.93 o                         
  -1   0   5        741.17        738.55         8.78 o                         
   0   0   5          0.45          0.17         0.53 o                         
   1   0   5        329.99        334.71         5.38 o                         
   2   0   5        184.78        186.54         3.97 o                         
   3   0   5         15.57         12.14         0.90 o                         
   4   0   5          1.06          2.80         0.62 o                         
   5   0   5         77.82         84.98         1.95 o                         
   6   0   5         22.45         24.42         1.84 o                         
   7   0   5         89.62         89.77         3.11 o                         
   8   0   5          7.67         10.80         1.66 o                         
   9   0   5          0.08          0.00         0.96 o                         
  10   0   5          1.54          1.59         1.39 o                         
  11   0   5          2.53          5.50         1.74 o                         
  12   0   5          0.55          3.42         1.74 o                         
 -10   1   5          2.92          4.42         1.46 o                         
  -9   1   5          1.80          2.57         1.31 o                         
  -8   1   5          5.33          6.60         1.38 o                         
  -7   1   5         34.05         29.29         2.14 o                         
  -6   1   5        102.22         97.18         2.80 o                         
  -5   1   5         17.42         18.49         0.93 o                         
  -4   1   5        335.69        328.11         4.25 o                         
  -3   1   5        126.69        118.05         2.13 o                         
  -2   1   5          0.16          0.26         0.51 o                         
  -1   1   5       1171.57       1266.61        14.20 o                         
   0   1   5         93.99         89.07         3.28 o                         
   1   1   5        461.97        450.71         6.87 o                         
   2   1   5        187.57        182.69         5.21 o                         
   3   1   5        152.37        146.95         3.00 o                         
   4   1   5        556.98        587.26         7.75 o                         
   5   1   5         51.85         49.92         1.86 o                         
   6   1   5         24.38         21.99         0.91 o                         
   7   1   5          3.54          3.52         1.12 o                         
   8   1   5          0.89          0.74         0.95 o                         
   9   1   5          0.20          0.11         1.10 o                         
  10   1   5         14.16         12.07         1.48 o                         
  11   1   5          1.61          1.27         1.23 o                         
  12   1   5          0.58          1.06         1.34 o                         
 -10   2   5          5.26          3.57         1.63 o                         
  -9   2   5          5.59          5.39         1.48 o                         
  -8   2   5          1.49          1.18         1.08 o                         
  -7   2   5          2.92          0.82         1.03 o                         
  -6   2   5         16.32         17.11         1.73 o                         
  -5   2   5         67.76         73.25         1.83 o                         
  -4   2   5        101.62         95.92         2.22 o                         
  -3   2   5          1.40          1.22         0.54 o                         
  -2   2   5         44.61         49.14         1.53 o                         
  -1   2   5        175.62        170.66         2.79 o                         
   0   2   5        205.26        189.95         3.28 o                         
   1   2   5        338.28        333.37         4.90 o                         
   2   2   5         92.10         97.15         3.11 o                         
   3   2   5        708.55        736.57        10.37 o                         
   4   2   5         13.22         15.53         1.11 o                         
   5   2   5         75.28         67.88         1.88 o                         
   6   2   5          2.67          4.40         0.54 o                         
   7   2   5          5.55          6.03         1.11 o                         
   8   2   5        228.81        233.10         9.72 o                         
   9   2   5          6.37          4.57         1.12 o                         
  10   2   5          1.98          1.89         0.97 o                         
  11   2   5          0.15         -0.93         1.97 o                         
  12   2   5          0.06         -0.14         1.23 o                         
 -10   3   5          0.96          0.63         1.64 o                         
  -9   3   5          4.45          3.43         1.56 o                         
  -8   3   5          0.11         -1.02         1.02 o                         
  -7   3   5          1.86          0.58         1.08 o                         
  -6   3   5         35.43         34.72         3.17 o                         
  -5   3   5         80.72         76.09         2.36 o                         
  -4   3   5        219.79        207.92         3.62 o                         
  -3   3   5          0.33          0.26         0.55 o                         
  -2   3   5         55.34         65.50         1.64 o                         
  -1   3   5        417.66        419.27         5.24 o                         
   0   3   5        182.31        181.79         2.54 o                         
   1   3   5        399.69        425.01         6.01 o                         
   2   3   5         46.77         54.29         1.78 o                         
   3   3   5        170.84        176.88         3.08 o                         
   4   3   5          3.71          5.21         0.86 o                         
   5   3   5          3.91          8.46         0.90 o                         
   6   3   5         21.92         23.17         0.97 o                         
   7   3   5         61.67         66.61         2.59 o                         
   8   3   5          7.36          3.23         1.03 o                         
   9   3   5          0.07          2.37         0.94 o                         
  10   3   5         27.40         32.31         2.09 o                         
  11   3   5          4.12          5.17         1.42 o                         
  12   3   5          0.47         -1.15         1.30 o                         
  13   3   5          1.92          0.13         1.39 o                         
  -9   4   5          2.33          0.59         1.71 o                         
  -8   4   5          0.07         -0.07         1.44 o                         
  -7   4   5          1.21          1.35         1.24 o                         
  -6   4   5          0.49          1.18         1.02 o                         
  -5   4   5         26.72         27.63         1.62 o                         
  -4   4   5          0.03         -0.69         0.69 o                         
  -3   4   5        258.61        248.46         4.49 o                         
  -2   4   5        140.20        145.64         2.64 o                         
  -1   4   5         13.65         12.86         1.05 o                         
   0   4   5        109.10        106.48         2.13 o                         
   1   4   5          4.33          3.45         0.54 o                         
   2   4   5        117.75        108.02         2.18 o                         
   3   4   5         10.03         12.61         1.31 o                         
   4   4   5          0.08          0.37         0.51 o                         
   5   4   5         85.52         88.27         1.83 o                         
   6   4   5        214.55        221.07         3.23 o                         
   7   4   5         24.33         21.37         1.12 o                         
   8   4   5         76.96         84.48         5.53 o                         
   9   4   5          5.01          4.64         1.15 o                         
  10   4   5          0.55          0.73         0.91 o                         
  11   4   5          8.35         10.67         1.74 o                         
  12   4   5          0.00          0.69         1.30 o                         
  13   4   5          0.17         -0.91         1.39 o                         
  -9   5   5          0.61         -0.74         1.77 o                         
  -8   5   5          3.51          2.73         1.79 o                         
  -7   5   5          2.67          1.49         1.35 o                         
  -6   5   5          0.04         -0.29         1.02 o                         
  -5   5   5          0.00         -0.45         0.78 o                         
  -4   5   5         31.60         33.94         1.94 o                         
  -3   5   5          8.29          9.08         1.12 o                         
  -2   5   5        179.09        188.94         3.76 o                         
  -1   5   5         62.30         64.23         1.93 o                         
   0   5   5         92.57         88.93         2.04 o                         
   1   5   5         20.61         19.64         1.12 o                         
   2   5   5         83.55         80.51         1.86 o                         
   3   5   5          3.97          3.98         0.59 o                         
   4   5   5          1.50          0.66         0.55 o                         
   5   5   5          1.07          1.40         0.63 o                         
   6   5   5         35.03         38.37         2.15 o                         
   7   5   5         40.71         37.02         2.35 o                         
   8   5   5          6.10          8.85         1.37 o                         
   9   5   5          2.54          1.92         1.19 o                         
  10   5   5         16.11         14.19         2.05 o                         
  11   5   5          1.92          3.11         1.47 o                         
  12   5   5          0.04         -0.87         0.97 o                         
  13   5   5          1.18          3.10         2.39 o                         
  -8   6   5          0.51         -1.22         1.68 o                         
  -7   6   5          0.00         -0.51         1.62 o                         
  -6   6   5          0.18         -0.80         0.80 o                         
  -5   6   5          6.04          5.46         1.13 o                         
  -4   6   5        100.63        110.71         3.20 o                         
  -3   6   5          0.24         -0.37         1.08 o                         
  -2   6   5         12.63         11.73         1.36 o                         
  -1   6   5          0.01          0.32         0.77 o                         
   0   6   5          0.12         -0.58         0.62 o                         
   1   6   5         56.17         60.56         2.03 o                         
   2   6   5         21.37         24.05         1.27 o                         
   3   6   5        198.02        187.09         3.10 o                         
   4   6   5          6.54          5.23         0.73 o                         
   5   6   5        262.38        249.64         4.44 o                         
   6   6   5          2.51          1.24         0.95 o                         
   7   6   5         46.06         45.44         2.46 o                         
   8   6   5         24.73         24.91         1.89 o                         
   9   6   5          0.77          0.04         0.90 o                         
  10   6   5         32.35         34.14         3.01 o                         
  11   6   5          1.87          0.19         1.19 o                         
  12   6   5          1.21          3.25         1.32 o                         
  -7   7   5          9.21          9.92         2.51 o                         
  -6   7   5          1.68          0.21         1.05 o                         
  -5   7   5          5.57          5.71         1.34 o                         
  -4   7   5         23.34         24.39         2.08 o                         
  -3   7   5          1.44         -0.45         1.12 o                         
  -2   7   5         24.15         25.54         1.81 o                         
  -1   7   5        115.62        123.25         3.19 o                         
   0   7   5         56.60         50.93         2.55 o                         
   1   7   5        114.98        118.17         2.70 o                         
   2   7   5         24.10         24.48         1.56 o                         
   3   7   5        168.69        158.91         3.90 o                         
   4   7   5         17.97         19.75         1.48 o                         
   5   7   5         15.66         17.11         1.41 o                         
   6   7   5          7.19          5.73         1.29 o                         
   7   7   5         50.59         55.38         2.90 o                         
   8   7   5          2.11          1.93         1.41 o                         
   9   7   5         16.58         16.21         1.99 o                         
  10   7   5          3.45          2.69         1.39 o                         
  11   7   5          2.34          2.36         1.39 o                         
  12   7   5          0.10          1.19         1.36 o                         
  -6   8   5          1.82          2.72         2.09 o                         
  -5   8   5          4.20          5.06         1.44 o                         
  -4   8   5          0.41          0.99         1.45 o                         
  -3   8   5         24.80         23.15         2.13 o                         
  -2   8   5          0.89          2.19         1.35 o                         
  -1   8   5         33.17         37.54         2.45 o                         
   0   8   5          0.40          1.03         0.98 o                         
   1   8   5         23.15         19.27         2.09 o                         
   2   8   5          3.54          5.91         1.48 o                         
   3   8   5        106.38        111.08         5.46 o                         
   4   8   5         13.76         10.86         1.34 o                         
   5   8   5         13.59         16.67         1.63 o                         
   6   8   5         15.96         19.08         2.40 o                         
   7   8   5          0.43         -1.09         1.09 o                         
   8   8   5         14.24          7.30         2.11 o                         
   9   8   5          0.04         -1.18         1.18 o                         
  10   8   5         14.93         17.87         2.23 o                         
  11   8   5          0.01         -1.01         1.31 o                         
  12   8   5          0.25         -0.15         1.39 o                         
  -5   9   5          0.69          1.89         1.37 o                         
  -4   9   5         11.14         13.41         2.73 o                         
  -3   9   5          0.09          0.45         1.48 o                         
  -2   9   5         16.21         16.40         2.53 o                         
  -1   9   5         31.13         31.40         2.75 o                         
   0   9   5          0.65          1.10         1.25 o                         
   1   9   5          4.36          3.49         1.41 o                         
   2   9   5         13.43         12.84         1.83 o                         
   3   9   5          7.78          4.61         1.33 o                         
   4   9   5          0.74         -0.63         0.87 o                         
   5   9   5         25.09         30.29         3.61 o                         
   6   9   5          1.35          1.46         1.08 o                         
   7   9   5          0.14         -0.13         1.27 o                         
   8   9   5          0.00          0.36         1.39 o                         
   9   9   5          9.49          8.35         1.95 o                         
  10   9   5          0.49          2.77         1.63 o                         
  11   9   5          3.50          4.50         2.53 o                         
  -4  10   5          4.03          6.80         2.01 o                         
  -3  10   5          2.34          2.27         1.64 o                         
  -2  10   5         10.83         10.87         2.82 o                         
  -1  10   5         13.80         17.93         2.77 o                         
   0  10   5         17.74         18.31         2.32 o                         
   1  10   5          0.88          0.37         1.53 o                         
   2  10   5          0.48          0.51         1.24 o                         
   3  10   5          4.19          6.90         1.68 o                         
   4  10   5         13.75          8.00         2.57 o                         
   5  10   5          6.88         10.53         1.86 o                         
   6  10   5          6.86          6.49         1.65 o                         
   7  10   5          0.01         -0.76         1.25 o                         
   8  10   5          3.88          1.40         2.04 o                         
   9  10   5         19.21         18.75         3.37 o                         
  10  10   5          8.78         12.00         2.92 o                         
  11  10   5          2.99          1.78         1.94 o                         
  -3  11   5          9.51          8.35         2.13 o                         
  -2  11   5          2.51          4.91         2.11 o                         
  -1  11   5         12.35          9.78         4.41 o                         
   0  11   5          1.51          2.87         2.21 o                         
   1  11   5          0.03          1.80         1.60 o                         
   2  11   5          0.10         -1.35         1.35 o                         
   3  11   5          0.14         -1.00         1.55 o                         
   4  11   5          5.45          5.81         2.54 o                         
   5  11   5          0.60         -0.44         1.55 o                         
   6  11   5          1.96          2.46         1.60 o                         
   7  11   5          0.84         -0.74         1.53 o                         
   8  11   5          0.01          0.50         2.04 o                         
   9  11   5          0.01         -0.57         1.98 o                         
  10  11   5          0.02         -2.28         2.49 o                         
  -1  12   5          2.85          8.35         2.71 o                         
   0  12   5          1.29          5.29         2.23 o                         
   1  12   5          2.00          2.48         2.26 o                         
   2  12   5          0.05         -0.19         1.91 o                         
   3  12   5          4.95          4.61         2.18 o                         
   4  12   5          8.76          5.78         3.68 o                         
   5  12   5          0.25          0.64         1.83 o                         
   6  12   5          0.01         -1.17         1.65 o                         
   7  12   5          1.32          2.18         2.39 o                         
   8  12   5          0.05         -0.83         2.91 o                         
   2  13   5          2.21          1.95         2.69 o                         
   3  13   5          0.47          4.69         2.52 o                         
   4  13   5          5.54          3.80         2.45 o                         
   5  13   5          2.48          3.68         2.26 o                         
   6  13   5          1.30          0.36         2.75 o                         
  -5 -10   6          0.60          2.22         2.59 o                         
  -4 -10   6          0.68         -1.87         1.87 o                         
  -3 -10   6         20.95         22.71         3.35 o                         
  -2 -10   6         24.82         22.53         4.08 o                         
  -1 -10   6          1.46          1.54         1.94 o                         
   0 -10   6          0.60          2.76         2.19 o                         
   1 -10   6          0.82          3.50         2.26 o                         
   2 -10   6          3.00          1.65         2.22 o                         
  -7  -9   6          2.75         -0.76         2.27 o                         
  -6  -9   6          0.33          1.66         3.11 o                         
  -5  -9   6          7.53          4.45         2.27 o                         
  -4  -9   6          5.02          2.34         1.97 o                         
  -3  -9   6         20.61         16.24         2.66 o                         
  -2  -9   6          1.24          2.86         1.90 o                         
  -1  -9   6          0.01         -0.31         1.75 o                         
   0  -9   6          0.29         -0.77         1.49 o                         
   1  -9   6          6.10          8.84         3.83 o                         
   2  -9   6         17.37         19.14         3.17 o                         
   3  -9   6          0.32          0.70         2.14 o                         
   4  -9   6          0.34          0.62         2.03 o                         
  -8  -8   6          5.85         -1.80         2.04 o                         
  -7  -8   6          0.57          1.17         1.82 o                         
  -6  -8   6          1.05          0.91         1.43 o                         
  -5  -8   6          8.24          9.74         2.11 o                         
  -4  -8   6         17.71         13.05         2.89 o                         
  -3  -8   6         18.04         18.22         2.62 o                         
  -2  -8   6          2.68          0.20         1.51 o                         
  -1  -8   6         14.91         12.01         2.58 o                         
   0  -8   6          3.33          1.37         2.15 o                         
   1  -8   6          7.24          8.95         2.31 o                         
   2  -8   6         15.07         17.10         2.80 o                         
   3  -8   6          0.44         -1.10         1.71 o                         
   4  -8   6          8.07          8.26         2.47 o                         
   5  -8   6          0.19         -1.18         2.28 o                         
  -9  -7   6          2.88          6.34         3.53 o                         
  -8  -7   6          0.17          0.30         3.74 o                         
  -7  -7   6          1.66          2.50         1.79 o                         
  -6  -7   6         13.91         14.63         2.01 o                         
  -5  -7   6         24.32         23.46         2.39 o                         
  -4  -7   6         35.49         38.14         2.87 o                         
  -3  -7   6          9.67         15.78         3.03 o                         
  -2  -7   6         40.09         37.68         3.83 o                         
  -1  -7   6        138.88        127.62         4.46 o                         
   0  -7   6         34.79         36.44         2.91 o                         
   1  -7   6         52.54         49.45         3.25 o                         
   2  -7   6          1.94          2.83         1.53 o                         
   3  -7   6          0.08          1.92         2.09 o                         
   4  -7   6          0.08         -1.23         1.58 o                         
   5  -7   6         22.35         28.05         3.97 o                         
   6  -7   6          0.92          3.24         2.34 o                         
   7  -7   6          0.78          3.49         2.02 o                         
  -9  -6   6          2.87          4.71         2.24 o                         
  -8  -6   6         18.97         25.41         3.30 o                         
  -7  -6   6          1.22          2.49         1.59 o                         
  -6  -6   6          2.47          5.26         1.37 o                         
  -5  -6   6         20.70         20.50         2.01 o                         
  -4  -6   6         25.12         26.83         2.30 o                         
  -3  -6   6          1.58          1.14         1.18 o                         
  -2  -6   6         71.68         70.85         3.24 o                         
  -1  -6   6         12.13         18.11         2.70 o                         
   0  -6   6          2.18          2.12         1.32 o                         
   1  -6   6         94.59         94.80         4.02 o                         
   2  -6   6         47.94         44.78         3.37 o                         
   3  -6   6          0.74          1.77         1.15 o                         
   4  -6   6         25.17         22.22         2.35 o                         
   5  -6   6          3.72          3.03         1.74 o                         
   6  -6   6          1.07          3.87         1.83 o                         
   7  -6   6          8.73         10.46         4.68 o                         
   8  -6   6          9.50          8.22         4.98 o                         
 -10  -5   6          0.96          0.22         1.43 o                         
  -9  -5   6         11.11          8.47         1.75 o                         
  -8  -5   6          0.98          1.48         1.24 o                         
  -7  -5   6          0.14          1.05         1.09 o                         
  -6  -5   6         57.17         62.53         2.58 o                         
  -5  -5   6          2.09          2.32         0.87 o                         
  -4  -5   6          4.53          3.97         1.25 o                         
  -3  -5   6         60.61         66.86         3.15 o                         
  -2  -5   6         15.47         14.74         1.54 o                         
  -1  -5   6        243.98        243.72         5.23 o                         
   0  -5   6          0.29          1.45         0.95 o                         
   1  -5   6        211.05        207.16         4.82 o                         
   2  -5   6         63.54         60.81         3.30 o                         
   3  -5   6          0.80          0.06         0.95 o                         
   4  -5   6          1.72          1.76         1.29 o                         
   5  -5   6          1.74          3.28         1.40 o                         
   6  -5   6          8.92          8.21         2.86 o                         
   7  -5   6         13.66         19.48         3.76 o                         
   8  -5   6          1.45          1.02         3.53 o                         
   9  -5   6          0.01          1.64         2.39 o                         
 -10  -4   6          2.98          3.27         1.70 o                         
  -9  -4   6          1.73          1.33         1.29 o                         
  -8  -4   6          0.40         -0.66         1.53 o                         
  -7  -4   6         12.15         11.76         2.31 o                         
  -6  -4   6          0.46         -0.64         0.74 o                         
  -5  -4   6          3.99          2.50         1.24 o                         
  -4  -4   6         34.07         40.04         2.10 o                         
  -3  -4   6        369.09        372.47         5.93 o                         
  -2  -4   6          0.61          1.66         0.69 o                         
  -1  -4   6         87.23         82.50         3.42 o                         
   0  -4   6        184.76        173.25         3.71 o                         
   1  -4   6          0.98          0.91         0.81 o                         
   2  -4   6         22.21         20.20         1.72 o                         
   3  -4   6          8.47          9.98         1.40 o                         
   4  -4   6          1.78         -0.11         0.92 o                         
   5  -4   6        146.04        136.09         4.18 o                         
   6  -4   6          0.81          2.60         1.22 o                         
   7  -4   6         25.34         29.93         3.07 o                         
   8  -4   6         25.75         28.08         3.67 o                         
   9  -4   6          3.64          2.77         2.28 o                         
  10  -4   6          0.07         -1.09         2.49 o                         
 -10  -3   6          3.57          3.15         1.95 o                         
  -9  -3   6          6.70          8.01         1.65 o                         
  -8  -3   6          0.01         -0.91         1.03 o                         
  -7  -3   6         10.69          7.12         1.43 o                         
  -6  -3   6          4.44          4.79         1.65 o                         
  -5  -3   6        161.77        159.43         3.67 o                         
  -4  -3   6        253.55        239.40         4.76 o                         
  -3  -3   6         93.70         93.92         2.64 o                         
  -2  -3   6         72.53         72.52         2.30 o                         
  -1  -3   6         45.34         44.85         1.69 o                         
   0  -3   6        340.89        315.14         4.64 o                         
   1  -3   6          4.95          4.81         0.90 o                         
   2  -3   6         74.51         74.72         2.66 o                         
   3  -3   6          2.22          2.07         1.02 o                         
   4  -3   6        352.73        324.54         6.05 o                         
   5  -3   6          0.02          1.12         0.97 o                         
   6  -3   6          5.13          4.96         1.24 o                         
   7  -3   6          1.30         -0.21         0.99 o                         
   8  -3   6          2.17          4.62         2.08 o                         
   9  -3   6         13.12         13.38         2.64 o                         
  10  -3   6          0.06         -0.89         1.99 o                         
 -10  -2   6          0.77          2.51         1.36 o                         
  -9  -2   6          0.29          1.69         1.26 o                         
  -8  -2   6          0.67          0.74         1.10 o                         
  -7  -2   6          0.12          0.87         1.01 o                         
  -6  -2   6         55.96         52.07         2.78 o                         
  -5  -2   6          4.73          3.53         0.89 o                         
  -4  -2   6         20.85         19.43         1.64 o                         
  -3  -2   6         94.48         93.74         2.43 o                         
  -2  -2   6         17.27         16.72         1.16 o                         
  -1  -2   6        326.53        311.13         5.02 o                         
   0  -2   6         57.77         65.13         2.27 o                         
   1  -2   6         40.17         44.82         1.89 o                         
   2  -2   6          8.64          8.97         1.10 o                         
   3  -2   6         47.26         50.17         2.26 o                         
   4  -2   6        342.01        325.11         5.86 o                         
   5  -2   6         15.13         12.26         1.46 o                         
   6  -2   6         69.75         71.52         3.83 o                         
   7  -2   6          6.10         10.54         1.46 o                         
   8  -2   6          1.66          0.15         1.49 o                         
   9  -2   6          2.53          1.03         3.84 o                         
  10  -2   6          0.21          0.75         1.83 o                         
  11  -2   6          0.06          2.30         1.98 o                         
 -10  -1   6          0.01         -1.26         1.26 o                         
  -9  -1   6          2.90          1.93         1.31 o                         
  -8  -1   6          0.00         -0.80         0.93 o                         
  -7  -1   6          0.76          0.64         0.98 o                         
  -6  -1   6         97.23         88.24         3.40 o                         
  -5  -1   6         42.96         39.87         1.80 o                         
  -4  -1   6         12.91         14.97         1.31 o                         
  -3  -1   6         84.16         85.66         2.07 o                         
  -2  -1   6        127.77        132.42         2.63 o                         
  -1  -1   6         92.84         96.08         3.28 o                         
   0  -1   6         15.28         22.60         2.04 o                         
   1  -1   6         52.72         57.94         2.15 o                         
   2  -1   6          0.38          0.30         0.55 o                         
   3  -1   6        157.98        145.38         3.34 o                         
   4  -1   6        241.01        247.57         4.30 o                         
   5  -1   6        154.48        149.10         3.36 o                         
   6  -1   6          0.22         -0.74         0.74 o                         
   7  -1   6        133.02        129.06         7.92 o                         
   8  -1   6          3.01          4.17         1.68 o                         
   9  -1   6          4.41          4.03         2.91 o                         
  10  -1   6          5.68          6.07         1.98 o                         
  11  -1   6          1.10          3.74         1.91 o                         
 -10   0   6          4.24          2.79         2.43 o                         
  -9   0   6          0.47          1.37         1.19 o                         
  -8   0   6          0.09          0.94         1.17 o                         
  -7   0   6         22.79         26.71         2.18 o                         
  -6   0   6          0.10          0.95         1.03 o                         
  -5   0   6        136.55        134.53         3.20 o                         
  -4   0   6          5.63          7.94         1.11 o                         
  -3   0   6        195.84        189.04         3.30 o                         
  -2   0   6         54.01         55.71         1.81 o                         
  -1   0   6        108.05        108.09         2.47 o                         
   0   0   6        261.38        263.16         5.12 o                         
   1   0   6        310.48        311.70         5.38 o                         
   2   0   6        287.49        285.12         5.71 o                         
   3   0   6          2.61         -0.12         0.67 o                         
   4   0   6          1.02          1.39         0.68 o                         
   5   0   6        146.98        149.01         4.51 o                         
   6   0   6          2.88          3.21         0.83 o                         
   7   0   6          9.16          7.06         1.76 o                         
   8   0   6         22.34         19.26         2.35 o                         
   9   0   6         23.11         19.68         2.42 o                         
  10   0   6         11.48         15.82         2.33 o                         
  11   0   6          6.11          5.08         3.01 o                         
  12   0   6          4.00          5.03         1.94 o                         
 -10   1   6          2.23          4.15         1.57 o                         
  -9   1   6          0.62          0.25         1.26 o                         
  -8   1   6          1.26         -0.85         1.11 o                         
  -7   1   6          0.01          1.92         1.84 o                         
  -6   1   6          3.25          1.03         1.05 o                         
  -5   1   6          0.24          1.14         0.96 o                         
  -4   1   6         62.47         57.41         2.27 o                         
  -3   1   6        148.70        155.88         2.56 o                         
  -2   1   6         56.71         54.37         1.96 o                         
  -1   1   6        693.24        712.80         9.45 o                         
   0   1   6         11.36         18.75         1.22 o                         
   1   1   6        696.13        689.56        10.10 o                         
   2   1   6        266.67        267.69         5.39 o                         
   3   1   6         35.29         42.45         1.89 o                         
   4   1   6         21.81         17.78         1.46 o                         
   5   1   6         53.37         52.59         2.32 o                         
   6   1   6        219.80        205.74         4.16 o                         
   7   1   6         64.31         67.87         2.91 o                         
   8   1   6         13.77         14.20         1.98 o                         
   9   1   6          0.60          2.48         1.39 o                         
  10   1   6          4.80          5.26         1.64 o                         
  11   1   6          0.57          1.74         1.59 o                         
  12   1   6          5.51          7.16         2.05 o                         
  -9   2   6          5.85          5.91         1.67 o                         
  -8   2   6          1.47          1.15         1.53 o                         
  -7   2   6          0.97          1.69         1.20 o                         
  -6   2   6         51.40         46.76         2.80 o                         
  -5   2   6         33.68         31.26         1.74 o                         
  -4   2   6        118.49        111.76         3.00 o                         
  -3   2   6         16.93         20.87         1.17 o                         
  -2   2   6          3.54          2.31         0.64 o                         
  -1   2   6        140.64        135.71         3.34 o                         
   0   2   6        206.63        200.82         3.63 o                         
   1   2   6          7.44          5.33         0.84 o                         
   2   2   6         68.14         64.26         2.88 o                         
   3   2   6        387.05        376.69         5.65 o                         
   4   2   6         20.08         19.89         1.93 o                         
   5   2   6         60.78         62.69         2.34 o                         
   6   2   6         52.07         50.71         1.70 o                         
   7   2   6         16.69         16.68         1.74 o                         
   8   2   6          2.83          2.67         1.11 o                         
   9   2   6         12.61         11.05         1.97 o                         
  10   2   6          9.26          9.10         1.97 o                         
  11   2   6          0.58          1.66         1.61 o                         
  12   2   6          3.22         -1.54         1.54 o                         
  -9   3   6          3.98          3.63         1.63 o                         
  -8   3   6          0.12          0.79         1.32 o                         
  -7   3   6         15.11         17.53         2.04 o                         
  -6   3   6          7.65          7.76         1.49 o                         
  -5   3   6         64.78         60.09         3.99 o                         
  -4   3   6         21.18         20.44         1.47 o                         
  -3   3   6        101.09        103.62         2.40 o                         
  -2   3   6         18.52         21.72         1.37 o                         
  -1   3   6         22.61         21.86         1.21 o                         
   0   3   6        118.54        127.43         2.56 o                         
   1   3   6          9.64          6.79         0.91 o                         
   2   3   6        238.21        249.20         4.20 o                         
   3   3   6         42.89         49.71         2.18 o                         
   4   3   6        332.08        346.76         5.88 o                         
   5   3   6        201.24        211.63         4.14 o                         
   6   3   6         25.04         27.36         1.55 o                         
   7   3   6         29.58         27.74         3.80 o                         
   8   3   6         26.01         30.03         2.22 o                         
   9   3   6          0.48         -0.21         1.17 o                         
  10   3   6          2.67          2.70         1.47 o                         
  11   3   6          6.27         10.12         2.04 o                         
  12   3   6          1.00         -0.05         3.22 o                         
  -9   4   6          5.38          7.87         2.01 o                         
  -8   4   6         10.23         14.96         2.67 o                         
  -7   4   6          0.07         -1.15         1.53 o                         
  -6   4   6         16.31          9.82         1.50 o                         
  -5   4   6          3.17          2.69         0.94 o                         
  -4   4   6          4.03          6.11         1.08 o                         
  -3   4   6        271.37        276.76         4.53 o                         
  -2   4   6          5.16          5.30         0.89 o                         
  -1   4   6          0.87          0.29         0.62 o                         
   0   4   6         26.43         31.08         1.41 o                         
   1   4   6        113.17        107.56         2.12 o                         
   2   4   6         13.70         17.66         1.86 o                         
   3   4   6         94.24         92.11         2.91 o                         
   4   4   6        230.62        230.31         3.97 o                         
   5   4   6          5.45          6.23         0.83 o                         
   6   4   6         44.25         42.10         2.81 o                         
   7   4   6          0.02         -0.42         0.42 o                         
   8   4   6          0.26          0.00         1.17 o                         
   9   4   6         64.99         67.23         3.99 o                         
  10   4   6          4.77          5.22         3.42 o                         
  11   4   6          0.00         -1.24         1.24 o                         
  12   4   6          0.63          1.63         1.54 o                         
  -8   5   6          0.80          0.66         1.77 o                         
  -7   5   6          0.40         -1.21         1.21 o                         
  -6   5   6          0.04          0.50         1.21 o                         
  -5   5   6         22.70         24.39         1.74 o                         
  -4   5   6        177.36        175.15         6.47 o                         
  -3   5   6        119.48        115.47         3.35 o                         
  -2   5   6          0.57          0.21         0.71 o                         
  -1   5   6          9.34         12.07         1.13 o                         
   0   5   6        117.28        117.55         2.92 o                         
   1   5   6        125.27        127.01         2.56 o                         
   2   5   6         23.79         24.43         1.16 o                         
   3   5   6          4.48          3.19         0.71 o                         
   4   5   6         67.09         78.31         2.32 o                         
   5   5   6         33.06         34.03         1.83 o                         
   6   5   6         43.55         47.06         1.93 o                         
   7   5   6         22.34         26.63         2.26 o                         
   8   5   6          0.46         -0.75         3.84 o                         
   9   5   6         28.74         23.51         4.77 o                         
  10   5   6          2.09         -0.16         1.30 o                         
  11   5   6          2.79          3.54         1.74 o                         
  12   5   6          2.01          2.91         1.76 o                         
  -7   6   6          1.43          1.20         1.79 o                         
  -6   6   6          3.05          0.75         1.24 o                         
  -5   6   6          9.51         11.03         1.41 o                         
  -4   6   6          8.34          9.04         1.35 o                         
  -3   6   6         24.23         22.80         2.24 o                         
  -2   6   6        170.37        174.58         5.26 o                         
  -1   6   6         37.75         39.52         1.94 o                         
   0   6   6         53.17         54.70         2.20 o                         
   1   6   6         45.15         47.19         2.02 o                         
   2   6   6         55.99         52.21         2.34 o                         
   3   6   6          0.80          0.06         0.66 o                         
   4   6   6          6.27          7.68         1.00 o                         
   5   6   6         54.97         58.72         3.34 o                         
   6   6   6         57.45         49.98         4.64 o                         
   7   6   6        134.98        143.49         4.24 o                         
   8   6   6         11.39         13.05         1.80 o                         
   9   6   6          6.54          7.72         3.19 o                         
  10   6   6         10.22         10.31         1.78 o                         
  11   6   6          0.45         -1.16         1.22 o                         
  12   6   6          1.93          2.39         1.39 o                         
  -7   7   6          0.83         -1.25         1.94 o                         
  -6   7   6          1.10          1.78         1.89 o                         
  -5   7   6          2.44          1.92         1.25 o                         
  -4   7   6          0.91          0.57         1.09 o                         
  -3   7   6          3.79          5.58         1.37 o                         
  -2   7   6         11.69         10.38         1.56 o                         
  -1   7   6          9.47          9.34         1.26 o                         
   0   7   6          1.55          0.89         0.86 o                         
   1   7   6         71.47         72.99         2.63 o                         
   2   7   6         49.22         60.25         2.77 o                         
   3   7   6         10.57         11.49         1.15 o                         
   4   7   6         15.79         18.23         1.29 o                         
   5   7   6          8.87          9.20         1.35 o                         
   6   7   6          1.03          0.29         0.92 o                         
   7   7   6          1.04          0.78         1.04 o                         
   8   7   6         13.02          8.96         1.79 o                         
   9   7   6         19.51         18.68         2.20 o                         
  10   7   6          0.07         -1.19         1.19 o                         
  11   7   6          4.31          5.22         1.59 o                         
  12   7   6          0.13          0.04         1.35 o                         
  -6   8   6          0.02         -1.18         2.61 o                         
  -5   8   6          0.43          1.27         1.34 o                         
  -4   8   6          0.91         -0.82         1.22 o                         
  -3   8   6          0.01         -0.22         1.21 o                         
  -2   8   6         10.12         12.73         2.01 o                         
  -1   8   6         20.68         18.54         2.11 o                         
   0   8   6          0.02          0.78         1.26 o                         
   1   8   6          6.93          8.72         1.44 o                         
   2   8   6          0.10         -0.72         1.03 o                         
   3   8   6          2.22          2.05         1.01 o                         
   4   8   6         23.46         23.03         1.80 o                         
   5   8   6         11.83         12.12         1.51 o                         
   6   8   6         12.21          9.93         1.71 o                         
   7   8   6         12.28         10.78         2.25 o                         
   8   8   6         20.59         22.90         2.55 o                         
   9   8   6          1.21         -0.69         1.14 o                         
  10   8   6          6.09          2.92         1.34 o                         
  11   8   6          2.25          2.43         1.29 o                         
  12   8   6          0.15          0.45         1.30 o                         
  -5   9   6          0.92          1.94         1.68 o                         
  -4   9   6          2.79          2.51         1.92 o                         
  -3   9   6          6.71          4.51         2.31 o                         
  -2   9   6          0.10         -1.86         1.86 o                         
  -1   9   6          0.13          0.32         1.60 o                         
   0   9   6         56.90         65.70        10.42 o                         
   1   9   6         56.94         56.28         4.73 o                         
   2   9   6         25.04         20.97         2.33 o                         
   3   9   6          1.41          0.50         1.18 o                         
   4   9   6         17.56         18.00         1.80 o                         
   5   9   6          0.16         -0.07         1.08 o                         
   6   9   6         10.17          9.72         2.36 o                         
   7   9   6          0.17          0.65         1.43 o                         
   8   9   6          3.48          1.04         1.63 o                         
   9   9   6          0.35          0.24         1.55 o                         
  10   9   6          0.21         -1.11         1.46 o                         
  11   9   6          4.85          5.29         1.87 o                         
  -4  10   6          1.65          0.85         1.76 o                         
  -3  10   6          2.97          4.45         1.95 o                         
  -2  10   6          8.49         10.99         2.98 o                         
  -1  10   6          0.29          0.64         1.72 o                         
   0  10   6          0.11         -1.45         1.83 o                         
   1  10   6          1.70          1.25         1.50 o                         
   2  10   6          0.03          3.90         2.30 o                         
   3  10   6          0.70          0.89         1.89 o                         
   4  10   6         34.43         37.10         3.56 o                         
   5  10   6          4.82          5.91         3.09 o                         
   6  10   6          0.09          1.30         1.33 o                         
   7  10   6          2.43          0.69         1.60 o                         
   8  10   6          1.36         -0.82         1.55 o                         
   9  10   6          0.32         -0.22         1.71 o                         
  10  10   6          7.63          6.73         3.70 o                         
  -2  11   6          2.23          2.75         2.83 o                         
  -1  11   6          0.94          1.87         2.07 o                         
   0  11   6          1.24         -1.65         1.65 o                         
   1  11   6          3.25          4.58         1.90 o                         
   2  11   6          2.68          3.98         1.78 o                         
   3  11   6          3.35         -0.08         1.82 o                         
   4  11   6          2.99          0.48         1.65 o                         
   5  11   6          0.22         -0.81         1.58 o                         
   6  11   6          8.87          8.31         2.26 o                         
   7  11   6          0.03         -2.49         2.49 o                         
   8  11   6          0.00          0.23         2.59 o                         
   9  11   6          0.43         -0.10         2.59 o                         
   0  12   6          1.38          2.65         2.51 o                         
   1  12   6          0.00         -2.03         2.03 o                         
   2  12   6          6.82         11.66         2.83 o                         
   3  12   6          5.85          6.54         2.45 o                         
   4  12   6          2.43          2.14         2.76 o                         
   5  12   6          2.74          3.06         2.03 o                         
   6  12   6          0.34          1.59         1.95 o                         
   7  12   6          0.42         -0.35         2.18 o                         
   8  12   6          0.10          4.36         3.53 o                         
  -5  -9   7          0.00         -0.45         2.19 o                         
  -4  -9   7          0.01         -1.53         1.89 o                         
  -3  -9   7         17.69         21.32         3.17 o                         
  -2  -9   7          6.54          6.96         2.32 o                         
  -1  -9   7          4.62          4.53         2.15 o                         
   0  -9   7          3.12          5.55         2.22 o                         
   1  -9   7          6.08          4.23         2.33 o                         
   2  -9   7          0.52          2.54         2.32 o                         
   3  -9   7          0.19         -1.98         1.98 o                         
  -7  -8   7          2.15         -1.68         1.91 o                         
  -6  -8   7          1.66         -0.56         1.46 o                         
  -5  -8   7          8.75         11.45         2.79 o                         
  -4  -8   7          8.75          9.81         3.44 o                         
  -3  -8   7         15.25         10.91         2.38 o                         
  -2  -8   7         20.65         33.84         8.22 o                         
  -1  -8   7         20.00         26.39         3.22 o                         
   0  -8   7         10.41         12.97         2.13 o                         
   1  -8   7         12.00         15.92         3.15 o                         
   2  -8   7          3.40          1.03         2.07 o                         
   3  -8   7          4.91          6.12         2.46 o                         
   4  -8   7          3.10          5.36         4.30 o                         
   5  -8   7          6.87          4.95         2.34 o                         
  -8  -7   7          5.40          3.11         2.42 o                         
  -7  -7   7         13.21         19.45         2.79 o                         
  -6  -7   7          2.62          1.50         1.38 o                         
  -5  -7   7          1.53          5.07         1.80 o                         
  -4  -7   7          0.10          1.31         1.42 o                         
  -3  -7   7         15.66         18.59         2.62 o                         
  -2  -7   7         18.58         17.56         2.53 o                         
  -1  -7   7         40.82         47.62         3.42 o                         
   0  -7   7          1.39          4.09         1.62 o                         
   1  -7   7          0.00          2.16         1.49 o                         
   2  -7   7          3.21          0.24         1.49 o                         
   3  -7   7         25.74         23.73         3.08 o                         
   4  -7   7          1.78         -0.58         1.79 o                         
   5  -7   7          0.04          0.60         1.78 o                         
   6  -7   7          3.84          3.49         2.32 o                         
  -8  -6   7          0.76         -0.11         1.62 o                         
  -7  -6   7          9.37          6.93         3.06 o                         
  -6  -6   7          3.88          5.89         1.48 o                         
  -5  -6   7          0.44         -0.35         1.18 o                         
  -4  -6   7          6.26          6.33         1.59 o                         
  -3  -6   7          0.40         -0.14         1.19 o                         
  -2  -6   7          1.13          0.79         1.65 o                         
  -1  -6   7         34.28         41.56         3.04 o                         
   0  -6   7          8.05         10.79         1.90 o                         
   1  -6   7          0.99         -1.24         1.24 o                         
   2  -6   7          0.07          1.17         1.35 o                         
   3  -6   7         50.60         56.40         5.57 o                         
   4  -6   7          0.05         -0.48         1.64 o                         
   5  -6   7         14.58         21.68         3.07 o                         
   6  -6   7          6.35         -0.42         4.36 o                         
   7  -6   7          0.11         -0.56         1.65 o                         
  -9  -5   7          0.09          2.15         1.75 o                         
  -8  -5   7          6.28          0.40         1.58 o                         
  -7  -5   7          2.65          1.66         1.59 o                         
  -6  -5   7          0.00          0.22         1.02 o                         
  -5  -5   7         24.38         24.76         2.24 o                         
  -4  -5   7         42.15         50.25         3.50 o                         
  -3  -5   7         14.50         18.81         2.04 o                         
  -2  -5   7         39.30         46.38         2.68 o                         
  -1  -5   7        152.37        131.10         5.08 o                         
   0  -5   7        197.92        191.43         5.37 o                         
   1  -5   7         23.75         23.18         2.28 o                         
   2  -5   7         15.91         16.15         2.32 o                         
   3  -5   7          0.24         -1.06         1.06 o                         
   4  -5   7          1.76          0.33         1.24 o                         
   5  -5   7          9.56         11.93         1.88 o                         
   6  -5   7         14.13         19.22         4.58 o                         
   7  -5   7          0.00         -0.97         1.40 o                         
   8  -5   7          9.29         11.14         3.13 o                         
  -9  -4   7          3.83          1.67         1.47 o                         
  -8  -4   7          0.01         -1.19         1.24 o                         
  -7  -4   7         10.38         10.95         1.76 o                         
  -6  -4   7          0.97          1.47         0.95 o                         
  -5  -4   7          0.55         -0.42         0.88 o                         
  -4  -4   7         15.25         15.94         1.43 o                         
  -3  -4   7        114.69        112.57         3.92 o                         
  -2  -4   7         14.66         19.64         1.75 o                         
  -1  -4   7        158.21        150.65         5.50 o                         
   0  -4   7          1.50          2.41         1.04 o                         
   1  -4   7          6.34          5.00         1.80 o                         
   2  -4   7         94.85         93.20         3.31 o                         
   3  -4   7         47.04         46.68         2.63 o                         
   4  -4   7          0.15         -0.99         0.99 o                         
   5  -4   7          0.56          1.50         1.21 o                         
   6  -4   7          4.04          3.17         1.41 o                         
   7  -4   7          0.54         -1.16         1.29 o                         
   8  -4   7          3.23          4.15         2.33 o                         
   9  -4   7         17.06         17.14         3.38 o                         
  -9  -3   7          0.46          0.78         1.37 o                         
  -8  -3   7         28.05         29.61         2.60 o                         
  -7  -3   7          0.31         -0.02         1.09 o                         
  -6  -3   7          0.99         -0.34         0.82 o                         
  -5  -3   7         81.79         89.87         3.04 o                         
  -4  -3   7         19.41         17.86         1.57 o                         
  -3  -3   7         10.47          8.38         1.23 o                         
  -2  -3   7         79.58         81.42         2.56 o                         
  -1  -3   7          3.01          3.46         0.93 o                         
   0  -3   7         11.93         13.90         1.49 o                         
   1  -3   7        196.83        199.56         4.14 o                         
   2  -3   7         63.91         68.70         3.44 o                         
   3  -3   7        130.96        118.28         3.41 o                         
   4  -3   7          5.87          7.95         1.30 o                         
   5  -3   7          0.00         -0.52         1.04 o                         
   6  -3   7          4.89          6.25         1.44 o                         
   7  -3   7          5.56          5.77         1.46 o                         
   8  -3   7          4.46          3.71         2.39 o                         
   9  -3   7          0.49          1.28         2.09 o                         
  10  -3   7          1.07          0.55         2.70 o                         
  -9  -2   7          0.83          2.28         1.42 o                         
  -8  -2   7          0.75         -0.08         1.16 o                         
  -7  -2   7          0.73         -1.04         1.04 o                         
  -6  -2   7         19.00         22.06         1.82 o                         
  -5  -2   7          5.29          4.04         1.25 o                         
  -4  -2   7          0.44          0.81         0.81 o                         
  -3  -2   7         31.88         31.83         1.77 o                         
  -2  -2   7        477.03        466.39         7.71 o                         
  -1  -2   7          0.74          0.26         0.77 o                         
   0  -2   7          6.61          9.23         1.03 o                         
   1  -2   7        445.26        408.16         6.51 o                         
   2  -2   7         52.91         56.58         3.18 o                         
   3  -2   7        169.16        164.92         3.98 o                         
   4  -2   7         76.64         76.29         2.77 o                         
   5  -2   7          0.56          0.75         0.99 o                         
   6  -2   7         45.72         46.59         2.94 o                         
   7  -2   7         10.22          9.50         2.36 o                         
   8  -2   7         23.77         28.54         3.45 o                         
   9  -2   7          9.76          8.16         2.33 o                         
  10  -2   7          6.83          6.02         2.70 o                         
  -9  -1   7          4.68          6.25         1.70 o                         
  -8  -1   7          1.31          1.65         1.30 o                         
  -7  -1   7         15.33         16.41         1.98 o                         
  -6  -1   7          0.02          0.04         1.00 o                         
  -5  -1   7          0.02          0.45         0.76 o                         
  -4  -1   7        215.53        209.33         4.51 o                         
  -3  -1   7        137.22        126.92         2.98 o                         
  -2  -1   7         72.80         76.69         2.34 o                         
  -1  -1   7         10.86         11.31         1.20 o                         
   0  -1   7         42.73         48.43         2.29 o                         
   1  -1   7        387.65        358.96         6.34 o                         
   2  -1   7         97.03         87.56         3.62 o                         
   3  -1   7        148.39        148.78         3.65 o                         
   4  -1   7         11.63         11.83         1.32 o                         
   5  -1   7        298.53        304.19        12.87 o                         
   6  -1   7         15.63         15.32         1.98 o                         
   7  -1   7          2.54          1.90         1.10 o                         
   8  -1   7          0.16         -0.48         1.54 o                         
   9  -1   7         20.12         22.71         2.98 o                         
  10  -1   7          3.91          1.88         1.83 o                         
  11  -1   7          0.04         -1.15         1.80 o                         
  -9   0   7          0.52          0.64         1.38 o                         
  -8   0   7          5.12          1.38         1.36 o                         
  -7   0   7          0.23          1.23         1.24 o                         
  -6   0   7          2.21          1.11         1.16 o                         
  -5   0   7        155.81        159.52         3.84 o                         
  -4   0   7          0.62          0.02         1.04 o                         
  -3   0   7          4.22          2.93         0.83 o                         
  -2   0   7         13.41         15.29         1.59 o                         
  -1   0   7         16.71         21.58         1.62 o                         
   0   0   7        182.42        168.17         3.80 o                         
   1   0   7          7.38          8.65         1.36 o                         
   2   0   7         89.90         82.12         2.54 o                         
   3   0   7          6.59          4.68         1.15 o                         
   4   0   7        117.46        111.98         3.04 o                         
   5   0   7        199.24        179.75         5.02 o                         
   6   0   7          0.10          0.96         0.90 o                         
   7   0   7        112.65        102.74         3.50 o                         
   8   0   7          5.61          7.07         1.89 o                         
   9   0   7          4.18          3.32         1.83 o                         
  10   0   7          0.02         -0.13         1.68 o                         
  11   0   7          2.21          0.77         1.83 o                         
  -9   1   7          2.59          5.06         1.74 o                         
  -8   1   7          5.24          8.64         1.86 o                         
  -7   1   7          9.65         10.36         1.69 o                         
  -6   1   7          2.64          1.85         1.22 o                         
  -5   1   7         31.60         26.18         2.08 o                         
  -4   1   7          8.19          8.71         1.20 o                         
  -3   1   7         61.33         69.41         2.00 o                         
  -2   1   7         13.02         13.55         1.31 o                         
  -1   1   7         52.72         53.76         2.16 o                         
   0   1   7        213.09        213.08         3.99 o                         
   1   1   7        248.27        250.27         4.84 o                         
   2   1   7         64.47         59.51         2.38 o                         
   3   1   7          2.20          1.56         0.84 o                         
   4   1   7         14.30         12.32         1.47 o                         
   5   1   7        212.60        207.06         4.26 o                         
   6   1   7        141.21        137.87         3.86 o                         
   7   1   7          0.21         -0.28         0.93 o                         
   8   1   7         55.79         53.39         3.95 o                         
   9   1   7          4.58          7.07         1.89 o                         
  10   1   7          0.11          1.14         2.18 o                         
  11   1   7          2.40          1.78         1.74 o                         
  12   1   7          0.02          0.75         1.83 o                         
  -9   2   7          0.03         -0.12         1.40 o                         
  -8   2   7          0.01         -0.14         1.24 o                         
  -7   2   7          1.09          0.75         1.24 o                         
  -6   2   7         18.42         21.32         2.16 o                         
  -5   2   7         22.55         17.19         1.54 o                         
  -4   2   7        209.45        205.91         4.57 o                         
  -3   2   7          0.08          0.07         0.71 o                         
  -2   2   7        425.21        407.72         6.22 o                         
  -1   2   7         99.29         98.67         2.55 o                         
   0   2   7         54.61         55.99         2.18 o                         
   1   2   7         81.43         74.26         2.31 o                         
   2   2   7          5.14          5.11         0.92 o                         
   3   2   7         44.13         44.91         2.62 o                         
   4   2   7         91.13         89.32         3.42 o                         
   5   2   7         21.57         21.38         1.78 o                         
   6   2   7         99.55         97.26         3.75 o                         
   7   2   7          5.22          4.51         1.07 o                         
   8   2   7          0.02         -0.80         1.76 o                         
   9   2   7          3.39         -0.42         1.47 o                         
  10   2   7          0.10          0.51         1.54 o                         
  11   2   7          2.75          2.91         1.87 o                         
  12   2   7          1.36          1.11         1.87 o                         
  -8   3   7          0.31          0.36         1.47 o                         
  -7   3   7          3.91          2.22         1.41 o                         
  -6   3   7          1.42          1.52         1.27 o                         
  -5   3   7          4.76          3.57         1.05 o                         
  -4   3   7         29.04         31.29         2.20 o                         
  -3   3   7         17.10         14.62         1.48 o                         
  -2   3   7         35.86         39.75         2.41 o                         
  -1   3   7          4.70          5.57         1.10 o                         
   0   3   7        334.23        329.76         4.99 o                         
   1   3   7         49.30         54.16         2.18 o                         
   2   3   7        158.21        156.74         3.30 o                         
   3   3   7         52.47         56.55         2.09 o                         
   4   3   7          3.28          3.46         0.96 o                         
   5   3   7          2.07          2.73         1.02 o                         
   6   3   7         40.65         39.19         2.83 o                         
   7   3   7          2.98          3.70         1.46 o                         
   8   3   7          0.22         -0.98         1.24 o                         
   9   3   7          7.60          7.40         2.59 o                         
  10   3   7          0.27          0.79         1.54 o                         
  11   3   7          3.47          4.57         1.91 o                         
  12   3   7          0.10          2.54         1.94 o                         
  -8   4   7          4.26          4.93         1.83 o                         
  -7   4   7          0.29         -0.99         1.40 o                         
  -6   4   7          2.63          1.54         1.62 o                         
  -5   4   7         19.00         18.19         1.74 o                         
  -4   4   7          4.99          5.03         1.21 o                         
  -3   4   7          0.29          0.18         1.03 o                         
  -2   4   7         11.81         12.47         1.41 o                         
  -1   4   7         91.05         90.11         2.56 o                         
   0   4   7         20.77         19.52         1.27 o                         
   1   4   7         49.42         55.91         1.97 o                         
   2   4   7         32.93         34.68         1.76 o                         
   3   4   7         69.38         70.76         2.38 o                         
   4   4   7        101.19        104.59         2.87 o                         
   5   4   7         10.77         13.85         1.27 o                         
   6   4   7         41.01         43.34         3.38 o                         
   7   4   7         27.14         25.29         1.55 o                         
   8   4   7         18.95         17.60         2.48 o                         
   9   4   7          1.37          2.18         1.61 o                         
  10   4   7         10.22         11.93         2.24 o                         
  11   4   7          3.68          4.68         2.28 o                         
  12   4   7          0.27         -0.04         1.59 o                         
  -8   5   7          3.40          2.04         1.78 o                         
  -7   5   7          6.62          0.24         2.29 o                         
  -6   5   7          9.81          8.73         1.81 o                         
  -5   5   7          9.56          9.64         1.34 o                         
  -4   5   7          6.73          6.39         1.23 o                         
  -3   5   7         23.96         24.81         2.01 o                         
  -2   5   7         22.90         23.67         1.57 o                         
  -1   5   7          1.23          1.42         0.78 o                         
   0   5   7         43.92         45.65         2.09 o                         
   1   5   7         31.90         35.26         1.99 o                         
   2   5   7          5.47          5.51         0.81 o                         
   3   5   7        123.67        136.89         3.21 o                         
   4   5   7          0.04          0.40         0.79 o                         
   5   5   7         25.26         28.33         1.71 o                         
   6   5   7         52.16         56.43         3.38 o                         
   7   5   7          0.13         -0.54         1.19 o                         
   8   5   7         16.29         16.10         3.63 o                         
   9   5   7         13.18         17.70         2.70 o                         
  10   5   7          0.65         -0.98         1.54 o                         
  11   5   7          0.07         -1.75         1.87 o                         
  12   5   7          2.21         -1.50         1.74 o                         
  -7   6   7          6.20          5.30         2.25 o                         
  -6   6   7          0.02         -0.67         1.66 o                         
  -5   6   7          5.76          6.50         1.35 o                         
  -4   6   7          0.00         -0.92         0.92 o                         
  -3   6   7          6.84          5.00         1.35 o                         
  -2   6   7         43.84         43.92         2.60 o                         
  -1   6   7          5.72          5.14         1.01 o                         
   0   6   7          4.08          2.73         0.90 o                         
   1   6   7          8.13          8.01         1.07 o                         
   2   6   7         80.36         81.89         2.94 o                         
   3   6   7         36.30         36.78         1.81 o                         
   4   6   7          6.72          6.03         0.88 o                         
   5   6   7          3.15          3.75         0.98 o                         
   6   6   7         20.40         23.45         2.14 o                         
   7   6   7          0.31         -0.39         1.27 o                         
   8   6   7          4.66          3.40         1.03 o                         
   9   6   7          3.24          1.04         1.76 o                         
  10   6   7          8.24          7.13         2.19 o                         
  11   6   7          0.19         -0.57         1.35 o                         
  12   6   7          1.27          4.15         1.65 o                         
  -6   7   7          1.70         -1.66         1.80 o                         
  -5   7   7          0.00          0.62         1.13 o                         
  -4   7   7          0.77          1.36         1.20 o                         
  -3   7   7         61.86         68.05         4.75 o                         
  -2   7   7          0.07          0.58         1.11 o                         
  -1   7   7         20.45         21.34         1.78 o                         
   0   7   7          6.62          6.79         1.59 o                         
   1   7   7          0.04          0.62         1.21 o                         
   2   7   7         17.69         19.04         1.61 o                         
   3   7   7          0.13          0.14         0.81 o                         
   4   7   7          8.25          9.42         1.19 o                         
   5   7   7          2.93          1.83         1.09 o                         
   6   7   7         31.75         31.92         2.20 o                         
   7   7   7          2.28          5.29         1.71 o                         
   8   7   7         20.72         25.70         2.62 o                         
   9   7   7          2.35          3.94         1.58 o                         
  10   7   7          5.01          4.96         1.71 o                         
  11   7   7          0.06         -1.25         1.25 o                         
  12   7   7          0.08         -0.61         1.46 o                         
  -5   8   7          4.37          3.18         2.21 o                         
  -4   8   7         11.51         12.45         1.96 o                         
  -3   8   7          9.21          8.88         1.72 o                         
  -2   8   7         11.90         10.89         1.93 o                         
  -1   8   7         18.14         17.29         2.12 o                         
   0   8   7          0.86          0.87         1.12 o                         
   1   8   7          7.85          8.60         1.31 o                         
   2   8   7          0.31          0.39         0.94 o                         
   3   8   7         29.79         29.58         2.07 o                         
   4   8   7          4.18          1.79         1.05 o                         
   5   8   7         24.35         25.02         3.29 o                         
   6   8   7         26.52         28.93         2.56 o                         
   7   8   7          5.38          3.37         2.75 o                         
   8   8   7         14.90         12.64         1.85 o                         
   9   8   7          1.96          1.64         1.30 o                         
  10   8   7          2.04          4.24         2.01 o                         
  11   8   7          2.22          4.13         1.53 o                         
  -4   9   7          0.04         -0.74         1.59 o                         
  -3   9   7          0.06         -0.31         1.60 o                         
  -2   9   7         45.94         39.14         3.79 o                         
  -1   9   7          5.80          3.11         2.40 o                         
   0   9   7          3.75          3.32         1.56 o                         
   1   9   7         26.22         31.39         2.85 o                         
   2   9   7         48.09         51.16         3.50 o                         
   3   9   7         16.71         17.39         2.00 o                         
   4   9   7          1.40          0.63         1.34 o                         
   5   9   7          3.31         -0.63         1.27 o                         
   6   9   7          3.46          4.17         1.55 o                         
   7   9   7          0.69          2.04         1.60 o                         
   8   9   7          0.36          0.11         1.55 o                         
   9   9   7          0.02          1.40         1.67 o                         
  10   9   7          0.32          0.30         1.75 o                         
  11   9   7          0.34         -1.55         1.55 o                         
  -3  10   7          0.60         -1.02         1.67 o                         
  -2  10   7          0.81         -0.07         2.56 o                         
  -1  10   7          0.91          1.08         1.98 o                         
   0  10   7         14.16         16.75         2.89 o                         
   1  10   7          0.09          1.00         1.65 o                         
   2  10   7          1.45          1.53         1.74 o                         
   3  10   7          8.18          9.45         2.04 o                         
   4  10   7          6.40          3.92         2.16 o                         
   5  10   7          9.12         10.80         2.06 o                         
   6  10   7          0.01         -0.62         1.49 o                         
   7  10   7          4.46          5.03         1.98 o                         
   8  10   7          5.86          5.23         2.09 o                         
   9  10   7          2.56         -1.28         1.70 o                         
  10  10   7          3.48          1.72         1.86 o                         
  -1  11   7          0.13         -0.29         2.01 o                         
   0  11   7          1.76          5.24         2.51 o                         
   1  11   7         17.68         14.22         4.03 o                         
   2  11   7          5.30          7.40         2.04 o                         
   3  11   7          1.50          1.93         2.56 o                         
   4  11   7          0.08         -0.36         1.83 o                         
   5  11   7          1.55         -0.40         1.74 o                         
   6  11   7          2.50          3.60         2.53 o                         
   7  11   7          3.38          0.88         2.29 o                         
   8  11   7          0.22          0.80         1.93 o                         
   9  11   7          0.04          0.34         1.91 o                         
   1  12   7          0.16          0.59         2.18 o                         
   2  12   7          0.41          0.98         2.15 o                         
   3  12   7          2.85          1.02         2.13 o                         
   4  12   7          1.53         -0.79         1.98 o                         
   5  12   7          0.73         -0.71         1.82 o                         
   6  12   7          0.56          0.19         1.97 o                         
   7  12   7          2.43          0.21         3.11 o                         
  -2  -9   8          0.14          1.14         2.01 o                         
  -1  -9   8          4.45          2.43         3.09 o                         
   0  -9   8          0.19         -0.95         2.42 o                         
  -5  -8   8          0.63          2.13         4.15 o                         
  -4  -8   8          9.50          9.46         2.53 o                         
  -3  -8   8          2.08          2.40         2.86 o                         
  -2  -8   8         23.49         22.10         4.52 o                         
  -1  -8   8          0.38         -0.10         1.74 o                         
   0  -8   8          3.19          5.05         2.15 o                         
   1  -8   8          8.26          5.65         2.37 o                         
   2  -8   8          0.00          0.57         2.78 o                         
   3  -8   8          8.92         12.50         2.90 o                         
  -6  -7   8          0.05         -0.62         1.40 o                         
  -5  -7   8          1.76          0.66         1.79 o                         
  -4  -7   8          1.14          1.33         1.70 o                         
  -3  -7   8          3.03          0.43         1.72 o                         
  -2  -7   8         16.47         18.71         3.91 o                         
  -1  -7   8         15.99         12.75         2.51 o                         
   0  -7   8          1.15          1.34         1.59 o                         
   1  -7   8          5.69          5.65         2.40 o                         
   2  -7   8         28.89         40.88         4.06 o                         
   3  -7   8          0.36          0.52         1.83 o                         
   4  -7   8          1.61          0.79         1.96 o                         
   5  -7   8          2.27          2.60         2.42 o                         
  -7  -6   8          2.96          4.36         2.54 o                         
  -6  -6   8         10.61          9.37         1.77 o                         
  -5  -6   8          4.62          2.39         1.50 o                         
  -4  -6   8          6.41          3.64         1.63 o                         
  -3  -6   8         38.45         37.16         3.46 o                         
  -2  -6   8          0.42         -1.43         1.47 o                         
  -1  -6   8          0.11         -0.78         1.28 o                         
   0  -6   8         10.18         10.74         2.01 o                         
   1  -6   8         23.74         25.31         2.64 o                         
   2  -6   8          3.89          4.50         1.69 o                         
   3  -6   8          7.53         13.28         2.63 o                         
   4  -6   8          5.26          3.76         1.92 o                         
   5  -6   8          2.56          3.19         2.04 o                         
   6  -6   8         11.75         17.53         4.46 o                         
  -8  -5   8         15.27         15.92         2.67 o                         
  -7  -5   8          2.19          1.53         2.18 o                         
  -6  -5   8         17.44         25.99         3.62 o                         
  -5  -5   8          0.02         -1.15         1.15 o                         
  -4  -5   8         34.38         32.52         4.16 o                         
  -3  -5   8          2.90          1.92         1.43 o                         
  -2  -5   8          0.06          0.59         1.39 o                         
  -1  -5   8          0.35         -1.15         1.15 o                         
   0  -5   8         96.96         96.89         4.88 o                         
   1  -5   8          5.18          4.33         1.62 o                         
   2  -5   8         19.47         20.06         2.32 o                         
   3  -5   8         21.86         18.32         3.00 o                         
   4  -5   8         13.60         18.98         3.10 o                         
   5  -5   8          5.37          8.77         2.19 o                         
   6  -5   8          0.30         -0.35         1.94 o                         
   7  -5   8          0.13         -0.61         1.54 o                         
  -8  -4   8          9.69          9.08         2.27 o                         
  -7  -4   8         20.09         24.30         2.87 o                         
  -6  -4   8         13.90         16.62         3.59 o                         
  -5  -4   8          8.56          6.02         1.89 o                         
  -4  -4   8          0.02         -0.23         1.08 o                         
  -3  -4   8          9.91         12.60         1.86 o                         
  -2  -4   8         15.24         17.00         1.77 o                         
  -1  -4   8          0.67         -0.44         1.18 o                         
   0  -4   8         71.47         77.23         3.89 o                         
   1  -4   8          1.05          0.34         1.13 o                         
   2  -4   8         38.34         35.91         2.85 o                         
   3  -4   8          5.29          3.98         1.80 o                         
   4  -4   8         62.76         62.04         3.51 o                         
   5  -4   8          0.93          3.03         1.45 o                         
   6  -4   8          2.95          1.20         1.44 o                         
   7  -4   8          7.83          5.42         1.75 o                         
   8  -4   8          0.11         -2.49         2.49 o                         
  -8  -3   8          1.79          2.93         1.60 o                         
  -7  -3   8          1.92         -0.25         1.76 o                         
  -6  -3   8         21.33         23.10         1.81 o                         
  -5  -3   8          3.94          3.15         1.20 o                         
  -4  -3   8         31.69         29.05         2.03 o                         
  -3  -3   8         87.17         98.55         3.49 o                         
  -2  -3   8          8.74         14.09         2.10 o                         
  -1  -3   8         35.37         37.28         2.39 o                         
   0  -3   8        208.04        191.10         5.26 o                         
   1  -3   8          3.19          0.72         1.12 o                         
   2  -3   8          0.81          0.71         1.07 o                         
   3  -3   8          9.76         10.43         1.47 o                         
   4  -3   8          0.24         -1.13         1.13 o                         
   5  -3   8          3.22          3.92         1.37 o                         
   6  -3   8         30.26         30.94         4.04 o                         
   7  -3   8          8.53          7.39         1.86 o                         
   8  -3   8          4.30          4.11         3.84 o                         
   9  -3   8         10.28         10.61         6.23 o                         
  -9  -2   8          9.74         11.71         2.01 o                         
  -8  -2   8         18.70         17.72         2.30 o                         
  -7  -2   8          1.48          0.51         1.44 o                         
  -6  -2   8          0.13          0.88         0.94 o                         
  -5  -2   8          1.36          1.62         1.08 o                         
  -4  -2   8          1.80          3.54         1.23 o                         
  -3  -2   8          0.30         -0.86         0.86 o                         
  -2  -2   8         46.40         51.77         2.52 o                         
  -1  -2   8         18.83         18.74         2.31 o                         
   0  -2   8        104.06        105.57         4.73 o                         
   1  -2   8          2.95          4.76         1.31 o                         
   2  -2   8          0.15          0.19         0.93 o                         
   3  -2   8         11.41          7.79         1.31 o                         
   4  -2   8         35.81         39.23         3.11 o                         
   5  -2   8         11.34         11.62         1.77 o                         
   6  -2   8          0.21          1.77         1.19 o                         
   7  -2   8          0.90          3.01         1.40 o                         
   8  -2   8          3.60          2.31         1.29 o                         
   9  -2   8          1.82          2.71         2.12 o                         
  10  -2   8         14.20         19.51         3.52 o                         
  -9  -1   8          0.79         -0.05         1.46 o                         
  -8  -1   8          0.21          0.48         1.43 o                         
  -7  -1   8          5.66          6.67         1.64 o                         
  -6  -1   8          0.61         -0.04         0.83 o                         
  -5  -1   8          0.11          0.10         0.83 o                         
  -4  -1   8          0.48          1.71         1.49 o                         
  -3  -1   8        139.20        129.03         3.90 o                         
  -2  -1   8          3.04          3.51         1.04 o                         
  -1  -1   8         81.32         84.62         2.91 o                         
   0  -1   8         93.20         87.41         3.26 o                         
   1  -1   8        211.35        186.58         4.36 o                         
   2  -1   8        127.10        121.36         3.83 o                         
   3  -1   8          0.10         -0.43         0.84 o                         
   4  -1   8        161.72        161.56         4.05 o                         
   5  -1   8          9.07          6.78         1.58 o                         
   6  -1   8          0.67          1.56         1.16 o                         
   7  -1   8          8.72         13.17         1.87 o                         
   8  -1   8         11.72         17.60         3.66 o                         
   9  -1   8          3.31          7.49         3.63 o                         
  10  -1   8          0.46          6.21         4.05 o                         
  -8   0   8          0.75         -1.07         1.37 o                         
  -7   0   8          1.07          0.77         1.75 o                         
  -6   0   8          0.41          1.02         1.24 o                         
  -5   0   8         10.60         14.15         1.86 o                         
  -4   0   8          0.75          2.07         0.97 o                         
  -3   0   8         24.46         27.64         2.10 o                         
  -2   0   8         51.74         49.71         2.25 o                         
  -1   0   8        341.79        320.64         9.47 o                         
   0   0   8          3.22          2.16         1.12 o                         
   1   0   8         11.64         12.17         1.39 o                         
   2   0   8        111.94        106.54         6.52 o                         
   3   0   8          1.10          3.77         1.20 o                         
   4   0   8        178.27        170.49         5.76 o                         
   5   0   8         27.04         29.32         2.24 o                         
   6   0   8         19.01         27.14         5.08 o                         
   7   0   8          2.67          4.75         1.36 o                         
   8   0   8          1.70          1.05         1.32 o                         
   9   0   8          4.19          0.31         1.91 o                         
  10   0   8          0.71         -0.39         2.04 o                         
  11   0   8          4.13          3.66         2.28 o                         
  -8   1   8          4.92          6.84         1.84 o                         
  -7   1   8          0.01          0.95         1.38 o                         
  -6   1   8         22.66         23.26         2.30 o                         
  -5   1   8          4.91          4.50         1.13 o                         
  -4   1   8          0.04          0.17         0.93 o                         
  -3   1   8         91.15         83.30         3.20 o                         
  -2   1   8          0.42         -0.82         0.82 o                         
  -1   1   8          6.99          5.58         1.13 o                         
   0   1   8         26.92         30.04         2.23 o                         
   1   1   8          3.76          2.48         0.90 o                         
   2   1   8        311.28        301.85         5.90 o                         
   3   1   8        285.91        285.42         6.38 o                         
   4   1   8         42.78         40.53         2.53 o                         
   5   1   8         39.16         40.50         2.21 o                         
   6   1   8         30.49         31.95         2.23 o                         
   7   1   8         21.97         22.92         2.10 o                         
   8   1   8          1.11          1.68         0.88 o                         
   9   1   8          1.25          0.86         2.08 o                         
  10   1   8          9.17         14.94         2.71 o                         
  11   1   8          0.62         -1.98         2.28 o                         
  -8   2   8          0.00          0.01         1.46 o                         
  -7   2   8          1.90          1.37         1.59 o                         
  -6   2   8          2.37          1.22         1.37 o                         
  -5   2   8          1.36          0.16         1.09 o                         
  -4   2   8        117.42        129.79         3.72 o                         
  -3   2   8         10.89          8.47         1.34 o                         
  -2   2   8         38.63         40.47         2.82 o                         
  -1   2   8         11.31         11.20         1.37 o                         
   0   2   8        350.91        359.48         6.61 o                         
   1   2   8         19.50         24.05         1.63 o                         
   2   2   8         15.16         17.47         1.47 o                         
   3   2   8         19.55         24.63         2.07 o                         
   4   2   8          7.88          9.28         2.08 o                         
   5   2   8        113.51        114.16         3.66 o                         
   6   2   8        101.77        100.95         3.42 o                         
   7   2   8          0.57          0.76         1.10 o                         
   8   2   8         18.21         17.80         1.85 o                         
   9   2   8          4.83          2.97         2.28 o                         
  10   2   8          9.91         11.63         2.63 o                         
  11   2   8          0.36          2.01         4.67 o                         
  -8   3   8          9.99         12.07         2.24 o                         
  -7   3   8          1.89          3.15         1.58 o                         
  -6   3   8          8.87          7.51         1.78 o                         
  -5   3   8          4.50          2.53         1.26 o                         
  -4   3   8         21.52         24.59         2.58 o                         
  -3   3   8          2.29          0.93         1.00 o                         
  -2   3   8        112.48        108.77         2.95 o                         
  -1   3   8          0.49         -0.71         0.71 o                         
   0   3   8          0.53          0.36         0.85 o                         
   1   3   8        323.62        319.13         5.83 o                         
   2   3   8        200.48        206.30         4.60 o                         
   3   3   8        209.85        206.38         4.53 o                         
   4   3   8         33.96         35.57         2.16 o                         
   5   3   8         39.11         37.78         2.45 o                         
   6   3   8        100.66         97.32         4.49 o                         
   7   3   8         56.14         50.66         2.82 o                         
   8   3   8          8.91          8.72         1.21 o                         
   9   3   8          5.60          6.96         3.84 o                         
  10   3   8          0.40          2.59         1.91 o                         
  11   3   8          0.65          1.40         1.98 o                         
  12   3   8          3.30          5.41         2.24 o                         
  -7   4   8          0.82          2.00         1.61 o                         
  -6   4   8         14.37         17.81         2.85 o                         
  -5   4   8          0.59          1.98         1.44 o                         
  -4   4   8         18.04         15.30         1.68 o                         
  -3   4   8         39.94         39.65         2.41 o                         
  -2   4   8          0.01          0.91         1.00 o                         
  -1   4   8        214.24        204.30         4.25 o                         
   0   4   8         41.42         38.13         1.92 o                         
   1   4   8          0.47         -0.54         0.82 o                         
   2   4   8         58.90         62.91         3.55 o                         
   3   4   8          0.16          0.07         0.86 o                         
   4   4   8          3.16          2.62         0.99 o                         
   5   4   8          4.06          2.16         1.15 o                         
   6   4   8          1.05          0.93         1.01 o                         
   7   4   8         47.34         48.04         2.71 o                         
   8   4   8          0.00         -0.08         0.86 o                         
   9   4   8          0.09          1.60         1.68 o                         
  10   4   8          3.74          4.68         2.12 o                         
  11   4   8          0.72         -1.44         1.83 o                         
  12   4   8          0.28         -0.65         1.74 o                         
  -7   5   8          3.20          2.85         1.92 o                         
  -6   5   8          5.63          6.98         2.52 o                         
  -5   5   8          6.40          8.70         1.48 o                         
  -4   5   8          7.18          6.74         1.43 o                         
  -3   5   8         36.24         35.40         2.63 o                         
  -2   5   8          0.06          0.27         1.20 o                         
  -1   5   8         35.61         34.46         2.03 o                         
   0   5   8          0.73         -0.81         0.81 o                         
   1   5   8         26.81         26.82         2.40 o                         
   2   5   8         67.86         68.56         2.40 o                         
   3   5   8         11.67         11.64         1.80 o                         
   4   5   8          0.93          2.36         1.00 o                         
   5   5   8          1.80          2.00         0.97 o                         
   6   5   8          0.70          2.28         1.44 o                         
   7   5   8         10.85         11.42         2.10 o                         
   8   5   8         17.52         23.81         2.03 o                         
   9   5   8          2.98          2.70         1.83 o                         
  10   5   8          1.57          2.59         2.08 o                         
  11   5   8          0.26          0.52         1.76 o                         
  12   5   8          0.09          2.62         1.98 o                         
  -6   6   8          0.00          0.10         1.58 o                         
  -5   6   8          3.96          3.64         1.84 o                         
  -4   6   8          5.05          5.02         1.35 o                         
  -3   6   8          7.10          8.07         1.61 o                         
  -2   6   8          9.14          6.76         1.55 o                         
  -1   6   8          9.72          8.88         1.36 o                         
   0   6   8         28.76         30.07         2.22 o                         
   1   6   8          9.69         12.29         1.56 o                         
   2   6   8          6.31          6.83         1.33 o                         
   3   6   8         33.00         35.49         1.78 o                         
   4   6   8         31.84         33.18         1.73 o                         
   5   6   8          0.00          0.47         0.91 o                         
   6   6   8          7.25          5.72         1.75 o                         
   7   6   8         11.65         12.81         2.15 o                         
   8   6   8          0.33         -0.77         1.66 o                         
   9   6   8          0.44          0.83         1.91 o                         
  10   6   8          2.01          1.42         2.04 o                         
  11   6   8          2.43          0.59         1.98 o                         
  -5   7   8          0.26          0.73         1.26 o                         
  -4   7   8         12.87         11.37         1.74 o                         
  -3   7   8         20.36         13.29         3.40 o                         
  -2   7   8          3.67          3.03         1.57 o                         
  -1   7   8         13.40         16.53         2.13 o                         
   0   7   8          1.02          0.92         1.08 o                         
   1   7   8         10.61         11.07         1.44 o                         
   2   7   8         35.03         32.17         2.41 o                         
   3   7   8         25.81         23.44         2.24 o                         
   4   7   8         22.83         28.72         1.89 o                         
   5   7   8         13.88          9.22         1.73 o                         
   6   7   8          0.23          1.45         1.08 o                         
   7   7   8          7.83          7.45         1.47 o                         
   8   7   8          1.78          2.59         1.39 o                         
   9   7   8          8.93          6.98         1.66 o                         
  10   7   8          4.32          4.27         1.53 o                         
  11   7   8          0.06          1.08         1.43 o                         
  -4   8   8          0.02         -1.09         1.52 o                         
  -3   8   8          4.49          1.52         1.43 o                         
  -2   8   8          4.53          3.47         1.68 o                         
  -1   8   8          0.00         -0.12         1.37 o                         
   0   8   8          0.51         -0.95         0.95 o                         
   1   8   8          0.09          0.21         1.04 o                         
   2   8   8          6.15          6.93         1.39 o                         
   3   8   8         10.23          8.73         2.90 o                         
   4   8   8          1.05         -1.28         1.28 o                         
   5   8   8          0.23         -1.22         1.27 o                         
   6   8   8          0.00         -1.26         1.29 o                         
   7   8   8         14.95         17.10         2.13 o                         
   8   8   8          8.11         12.48         2.02 o                         
   9   8   8          4.95          4.34         1.59 o                         
  10   8   8          0.98         -1.03         1.42 o                         
  11   8   8          1.10          0.82         1.45 o                         
  -3   9   8          0.15         -0.87         1.64 o                         
  -2   9   8          0.14         -0.17         1.99 o                         
  -1   9   8          8.27          8.14         2.04 o                         
   0   9   8         18.23         22.65         3.53 o                         
   1   9   8          1.17          1.43         1.26 o                         
   2   9   8          1.76          0.87         1.17 o                         
   3   9   8          3.52          7.02         1.75 o                         
   4   9   8          6.57          8.66         2.31 o                         
   5   9   8          0.57         -0.16         1.58 o                         
   6   9   8          0.38          0.49         1.47 o                         
   7   9   8          5.10          5.53         2.03 o                         
   8   9   8          0.46         -0.81         1.54 o                         
   9   9   8          4.74          7.82         2.19 o                         
  10   9   8          0.00          1.92         1.82 o                         
  -2  10   8          7.39          6.43         2.53 o                         
  -1  10   8          0.89         -1.44         1.73 o                         
   0  10   8          0.45         -0.21         1.81 o                         
   1  10   8          1.78          0.59         1.69 o                         
   2  10   8          1.56          1.36         1.71 o                         
   3  10   8          0.56         -0.43         2.07 o                         
   4  10   8          4.53          2.89         1.73 o                         
   5  10   8          1.12          0.53         1.74 o                         
   6  10   8          2.86          1.41         1.82 o                         
   7  10   8          0.92          3.11         2.39 o                         
   8  10   8          0.00          2.52         1.87 o                         
   9  10   8          0.61         -0.47         2.46 o                         
   0  11   8          0.27         -1.72         1.72 o                         
   1  11   8          2.75          1.04         1.96 o                         
   2  11   8         13.88         12.97         2.81 o                         
   3  11   8          6.32          5.60         2.43 o                         
   4  11   8          4.35          2.85         2.23 o                         
   5  11   8          2.53          2.28         2.23 o                         
   6  11   8          0.59          0.89         2.61 o                         
   7  11   8          1.07          0.47         2.56 o                         
   8  11   8          0.10         -0.27         3.01 o                         
   3  12   8          0.54          1.21         2.06 o                         
   4  12   8          2.78         -1.95         1.95 o                         
   5  12   8          0.30         -0.89         1.88 o                         
   6  12   8          1.44         -0.48         2.63 o                         
  -2  -8   9          0.92          0.29         2.06 o                         
  -1  -8   9          8.29          8.26         2.60 o                         
   0  -8   9          1.43          2.13         2.22 o                         
  -4  -7   9          0.03          0.56         1.92 o                         
  -3  -7   9         13.97         10.81         2.59 o                         
  -2  -7   9          6.66          9.55         2.59 o                         
  -1  -7   9          1.63          1.70         2.01 o                         
   0  -7   9          3.90          0.67         1.94 o                         
   1  -7   9          2.84         -0.35         2.11 o                         
   2  -7   9         21.64         22.59         3.39 o                         
   3  -7   9          0.63         -1.65         1.96 o                         
  -6  -6   9          0.33         -1.15         1.55 o                         
  -5  -6   9          0.36          0.40         1.73 o                         
  -4  -6   9         10.67         10.62         2.47 o                         
  -3  -6   9          2.88          3.53         1.98 o                         
  -2  -6   9          0.05          0.89         1.75 o                         
  -1  -6   9         16.32         18.62         2.89 o                         
   0  -6   9         22.51         29.24         2.96 o                         
   1  -6   9          5.55         14.49         2.33 o                         
   2  -6   9         12.55          8.38         2.66 o                         
   3  -6   9          3.02          3.21         2.01 o                         
   4  -6   9          8.22          8.05         2.53 o                         
   5  -6   9          0.49          0.76         1.99 o                         
  -6  -5   9         13.45         15.24         2.10 o                         
  -5  -5   9          3.08          0.58         1.45 o                         
  -4  -5   9          2.29          4.50         1.69 o                         
  -3  -5   9          2.77          5.59         1.99 o                         
  -2  -5   9         37.03         43.38         3.87 o                         
  -1  -5   9          1.78          3.18         1.82 o                         
   0  -5   9         16.19         19.07         3.24 o                         
   1  -5   9          0.77         -0.38         1.41 o                         
   2  -5   9         19.25         20.26         4.01 o                         
   3  -5   9         42.72         43.35         3.96 o                         
   4  -5   9          8.49         10.42         2.52 o                         
   5  -5   9          7.70         10.06         2.50 o                         
   6  -5   9          1.09          0.77         2.23 o                         
  -7  -4   9          1.73         -1.58         1.58 o                         
  -6  -4   9          0.00         -0.03         1.22 o                         
  -5  -4   9          2.82          2.33         1.48 o                         
  -4  -4   9          9.58         10.50         1.79 o                         
  -3  -4   9          3.51          0.31         1.52 o                         
  -2  -4   9         23.14         26.02         2.99 o                         
  -1  -4   9         37.17         47.15         3.32 o                         
   0  -4   9         11.82         15.12         2.08 o                         
   1  -4   9          5.73          7.49         1.81 o                         
   2  -4   9         42.54         54.62         3.50 o                         
   3  -4   9          2.19         -1.45         1.45 o                         
   4  -4   9          0.25         -0.08         1.53 o                         
   5  -4   9         13.92         18.87         3.86 o                         
   6  -4   9          3.34          3.51         1.93 o                         
   7  -4   9         10.61         11.20         3.11 o                         
  -7  -3   9         10.50         10.89         2.51 o                         
  -6  -3   9          4.31          5.13         1.47 o                         
  -5  -3   9          4.01          4.27         1.62 o                         
  -4  -3   9          4.88          5.68         1.66 o                         
  -3  -3   9         35.92         34.12         2.76 o                         
  -2  -3   9          3.10          1.50         1.46 o                         
  -1  -3   9          6.19          7.59         2.33 o                         
   0  -3   9          0.42          0.37         1.34 o                         
   1  -3   9        112.59        119.03         4.33 o                         
   2  -3   9          0.01         -1.11         1.11 o                         
   3  -3   9          5.15          5.82         1.57 o                         
   4  -3   9         10.52         10.74         5.15 o                         
   5  -3   9          5.76          6.71         1.76 o                         
   6  -3   9          4.35          4.62         1.63 o                         
   7  -3   9          0.46          0.94         1.48 o                         
   8  -3   9          7.31          9.04         2.37 o                         
  -8  -2   9          0.74         -0.21         1.44 o                         
  -7  -2   9         37.74         40.95         3.24 o                         
  -6  -2   9         29.11         34.04         2.23 o                         
  -5  -2   9         11.61         14.06         1.76 o                         
  -4  -2   9         19.95         18.55         1.87 o                         
  -3  -2   9         12.21         10.11         1.50 o                         
  -2  -2   9         71.50         71.48         3.05 o                         
  -1  -2   9         43.22         43.30         4.14 o                         
   0  -2   9          8.88          7.63         1.89 o                         
   1  -2   9         33.51         30.73         2.52 o                         
   2  -2   9         20.22         19.97         2.18 o                         
   3  -2   9         21.55         18.42         2.12 o                         
   4  -2   9         18.50         16.86         2.14 o                         
   5  -2   9         15.10         13.20         1.92 o                         
   6  -2   9          0.38          0.69         1.37 o                         
   7  -2   9          3.35          2.33         1.58 o                         
   8  -2   9         11.44         10.16         1.90 o                         
   9  -2   9          2.55          0.07         2.24 o                         
  -8  -1   9          0.82         -1.31         1.46 o                         
  -7  -1   9          2.21          2.99         2.10 o                         
  -6  -1   9          6.91          9.98         1.69 o                         
  -5  -1   9         17.27         16.52         1.74 o                         
  -4  -1   9         12.28         15.47         1.70 o                         
  -3  -1   9         28.31         27.79         2.65 o                         
  -2  -1   9         63.75         64.13         3.04 o                         
  -1  -1   9         55.24         59.33         2.59 o                         
   0  -1   9          6.70          6.25         1.74 o                         
   1  -1   9         64.23         62.22         3.99 o                         
   2  -1   9         58.56         61.06         5.33 o                         
   3  -1   9          0.04          2.29         1.06 o                         
   4  -1   9         13.03         16.97         1.80 o                         
   5  -1   9          0.19          0.25         1.21 o                         
   6  -1   9          3.57          5.14         1.93 o                         
   7  -1   9          4.29          3.95         1.51 o                         
   8  -1   9          2.44         -0.51         1.23 o                         
   9  -1   9          4.00          0.38         6.64 o                         
  10  -1   9          4.25          8.43         2.98 o                         
  -8   0   9          4.81          4.93         1.84 o                         
  -7   0   9          9.30          8.55         1.96 o                         
  -6   0   9          9.04         10.18         1.94 o                         
  -5   0   9          0.03         -0.95         0.95 o                         
  -4   0   9          4.65          3.64         1.15 o                         
  -3   0   9         18.08         15.99         1.73 o                         
  -2   0   9          1.69          5.09         1.18 o                         
  -1   0   9          5.95          5.97         1.28 o                         
   0   0   9          4.98          3.77         1.37 o                         
   1   0   9         72.99         69.38         4.13 o                         
   2   0   9         19.17         19.86         2.39 o                         
   3   0   9         13.37         15.37         1.83 o                         
   4   0   9         66.02         68.95         3.16 o                         
   5   0   9         10.73          8.46         3.03 o                         
   6   0   9         25.73         22.26         2.17 o                         
   7   0   9          2.51          4.57         1.53 o                         
   8   0   9          0.35          0.92         1.16 o                         
   9   0   9          0.32          0.02         1.94 o                         
  10   0   9          0.18          0.99         2.24 o                         
  -7   1   9          8.01          9.02         2.05 o                         
  -6   1   9          2.64          4.13         1.71 o                         
  -5   1   9          3.61          0.81         1.45 o                         
  -4   1   9          3.43          5.11         1.24 o                         
  -3   1   9         22.89         19.18         1.79 o                         
  -2   1   9         61.46         60.32         3.66 o                         
  -1   1   9          0.07          0.81         1.01 o                         
   0   1   9         54.79         66.33         3.83 o                         
   1   1   9         92.14         92.89         3.83 o                         
   2   1   9        206.06        187.66         8.59 o                         
   3   1   9          8.08          8.15         2.17 o                         
   4   1   9         15.78         16.60         2.16 o                         
   5   1   9        129.18        127.40         4.31 o                         
   6   1   9         15.79         18.95         2.01 o                         
   7   1   9          0.86         -1.37         1.37 o                         
   8   1   9          1.83          1.35         1.18 o                         
   9   1   9         12.38         14.39         2.93 o                         
  10   1   9          4.20          0.26         2.70 o                         
  -7   2   9          0.85          1.57         1.60 o                         
  -6   2   9          0.00         -1.08         1.37 o                         
  -5   2   9          4.87          5.35         1.30 o                         
  -4   2   9          0.71          1.44         1.05 o                         
  -3   2   9          0.12         -0.96         0.96 o                         
  -2   2   9         11.09         12.72         1.95 o                         
  -1   2   9         41.26         38.60         2.55 o                         
   0   2   9        120.13        117.58         3.52 o                         
   1   2   9         21.38         25.69         2.25 o                         
   2   2   9         97.61        102.08         3.36 o                         
   3   2   9          5.67          5.08         1.23 o                         
   4   2   9         11.37          9.53         1.68 o                         
   5   2   9         61.69         74.33        13.30 o                         
   6   2   9         17.52         17.03         1.95 o                         
   7   2   9         31.84         42.16         5.34 o                         
   8   2   9          1.56          1.92         1.13 o                         
   9   2   9          0.80         -1.74         1.74 o                         
  10   2   9          0.50          1.92         2.12 o                         
  11   2   9          0.41          2.25         2.27 o                         
  -7   3   9          1.77          1.10         1.66 o                         
  -6   3   9          0.23          1.29         1.47 o                         
  -5   3   9          7.13          6.50         1.38 o                         
  -4   3   9          0.85         -0.94         1.04 o                         
  -3   3   9          2.39          2.07         1.15 o                         
  -2   3   9         26.13         27.08         4.10 o                         
  -1   3   9          8.43          6.71         1.11 o                         
   0   3   9          0.82          1.04         1.06 o                         
   1   3   9         29.75         31.37         2.46 o                         
   2   3   9         38.08         36.45         2.64 o                         
   3   3   9         39.72         44.10         2.48 o                         
   4   3   9         68.17         75.47         3.27 o                         
   5   3   9          0.92         -0.95         1.05 o                         
   6   3   9         50.56         51.43         3.59 o                         
   7   3   9          1.71          3.69         1.46 o                         
   8   3   9          2.85          3.75         1.42 o                         
   9   3   9          2.58         -1.45         1.83 o                         
  10   3   9          0.07         -0.15         1.83 o                         
  11   3   9          0.74          1.42         2.49 o                         
  -6   4   9          1.38         -0.93         1.49 o                         
  -5   4   9          3.36          3.66         1.27 o                         
  -4   4   9          0.67          0.62         1.11 o                         
  -3   4   9         13.96         13.40         1.98 o                         
  -2   4   9         26.61         28.68         3.41 o                         
  -1   4   9          7.92          7.74         1.29 o                         
   0   4   9         20.40         20.38         1.75 o                         
   1   4   9        266.25        257.98         6.25 o                         
   2   4   9          0.83         -0.98         1.03 o                         
   3   4   9         23.93         23.25         1.93 o                         
   4   4   9          1.95         -0.69         1.00 o                         
   5   4   9          0.40         -0.59         1.13 o                         
   6   4   9         21.82         21.36         2.04 o                         
   7   4   9         13.17         13.10         1.98 o                         
   8   4   9          0.29          0.59         1.13 o                         
   9   4   9          0.30          1.23         1.98 o                         
  10   4   9          0.46          1.26         1.98 o                         
  11   4   9          4.92          2.18         2.20 o                         
  -6   5   9          0.00         -1.62         1.62 o                         
  -5   5   9          2.05          0.80         1.57 o                         
  -4   5   9          1.63          0.89         1.33 o                         
  -3   5   9         24.06         21.81         2.09 o                         
  -2   5   9          0.02          0.15         1.23 o                         
  -1   5   9         67.89         71.25         8.72 o                         
   0   5   9          3.55          2.29         1.19 o                         
   1   5   9          0.63          0.95         1.04 o                         
   2   5   9         57.92         55.08         2.62 o                         
   3   5   9          0.29          0.63         1.09 o                         
   4   5   9         73.13         78.89         3.61 o                         
   5   5   9         44.86         47.22         2.91 o                         
   6   5   9          4.17          2.38         1.63 o                         
   7   5   9         24.16         15.70         2.43 o                         
   8   5   9          5.56          5.14         1.54 o                         
   9   5   9          2.66          2.08         1.94 o                         
  10   5   9          0.01          0.73         2.59 o                         
  11   5   9          2.30         -1.16         1.98 o                         
  -5   6   9          7.65          7.87         1.67 o                         
  -4   6   9          0.16         -0.09         1.25 o                         
  -3   6   9          3.29          5.73         1.63 o                         
  -2   6   9          7.79          7.05         1.95 o                         
  -1   6   9          6.20          7.50         1.95 o                         
   0   6   9         17.54         17.04         1.86 o                         
   1   6   9          2.54          0.93         1.12 o                         
   2   6   9          0.25          1.23         1.11 o                         
   3   6   9         73.43         84.96         3.25 o                         
   4   6   9          9.77         10.28         1.22 o                         
   5   6   9          0.01         -0.07         1.09 o                         
   6   6   9          6.96          8.56         2.11 o                         
   7   6   9          3.77          2.73         1.91 o                         
   8   6   9         16.82         19.73         3.23 o                         
   9   6   9          0.53          0.02         1.94 o                         
  10   6   9          0.06         -1.20         1.94 o                         
  11   6   9          1.19         -0.17         2.12 o                         
  -4   7   9          0.08          1.22         1.68 o                         
  -3   7   9          0.00          0.18         1.45 o                         
  -2   7   9          9.79         10.67         2.29 o                         
  -1   7   9          1.17         -1.43         1.43 o                         
   0   7   9         16.72         15.88         1.91 o                         
   1   7   9         11.05         10.88         1.84 o                         
   2   7   9          1.18          2.19         1.23 o                         
   3   7   9         61.17         58.87         3.89 o                         
   4   7   9         20.36         17.11         1.78 o                         
   5   7   9         12.20         15.36         2.80 o                         
   6   7   9          0.11         -0.17         1.06 o                         
   7   7   9          0.00         -1.05         1.05 o                         
   8   7   9          6.32          3.21         1.72 o                         
   9   7   9          5.15          7.77         2.11 o                         
  10   7   9          0.09          1.19         1.79 o                         
  11   7   9          1.53          0.20         1.67 o                         
  -4   8   9          0.62          1.82         1.81 o                         
  -3   8   9          5.63          4.29         1.76 o                         
  -2   8   9          1.82          3.08         1.75 o                         
  -1   8   9          7.75          6.37         1.86 o                         
   0   8   9         12.08          5.22         1.92 o                         
   1   8   9          6.23          5.22         1.49 o                         
   2   8   9          0.70         -0.86         1.16 o                         
   3   8   9          0.28         -0.01         1.25 o                         
   4   8   9          0.30          0.10         1.60 o                         
   5   8   9          1.41          1.29         1.79 o                         
   6   8   9          0.49          1.07         1.49 o                         
   7   8   9          1.60          1.06         1.52 o                         
   8   8   9          2.70          4.18         1.71 o                         
   9   8   9          3.30          3.60         1.75 o                         
  10   8   9          0.37          0.09         1.80 o                         
  -2   9   9          0.66         -0.31         1.64 o                         
  -1   9   9          1.42          1.82         1.72 o                         
   0   9   9          0.08         -1.23         1.53 o                         
   1   9   9          2.63          0.82         1.40 o                         
   2   9   9          3.90          4.12         1.56 o                         
   3   9   9         12.16         11.57         2.26 o                         
   4   9   9          7.61          5.61         2.19 o                         
   5   9   9          0.04          0.33         1.82 o                         
   6   9   9          0.12         -1.36         1.70 o                         
   7   9   9          1.01         -0.76         1.97 o                         
   8   9   9          3.85          3.82         2.67 o                         
   9   9   9          0.91         -0.44         1.87 o                         
  -1  10   9          1.36         -0.18         2.11 o                         
   0  10   9          0.67          1.83         2.28 o                         
   1  10   9          0.42         -0.14         2.04 o                         
   2  10   9          1.01          0.16         1.70 o                         
   3  10   9          5.92          7.80         2.46 o                         
   4  10   9          2.65          2.46         2.15 o                         
   5  10   9          3.36          1.10         1.95 o                         
   6  10   9          0.10         -1.19         1.92 o                         
   7  10   9          0.40         -0.89         2.19 o                         
   8  10   9          2.41         -1.36         3.94 o                         
   1  11   9          1.46         -1.95         1.95 o                         
   2  11   9          0.08          1.60         2.71 o                         
   3  11   9          0.09         -1.45         2.35 o                         
   4  11   9          0.08          0.06         3.31 o                         
   5  11   9          0.74          2.17         3.30 o                         
   6  11   9          0.02          0.73         2.47 o                         
   7  11   9          0.01         -0.44         2.70 o                         
   0  -7  10          0.20          1.34         2.14 o                         
  -4  -6  10          0.17         -1.34         1.91 o                         
  -3  -6  10          0.00         -1.26         1.83 o                         
  -2  -6  10          8.78         10.55         2.63 o                         
  -1  -6  10          4.43          3.00         2.22 o                         
   0  -6  10          8.00         10.16         2.65 o                         
   1  -6  10          1.41          2.11         2.29 o                         
   2  -6  10          6.36          5.62         2.48 o                         
   3  -6  10         22.96         26.07         3.54 o                         
  -5  -5  10          3.23          2.05         1.94 o                         
  -4  -5  10          2.22          1.11         1.72 o                         
  -3  -5  10          1.26          2.94         1.99 o                         
  -2  -5  10         27.79         31.55         3.53 o                         
  -1  -5  10          1.32          1.88         1.92 o                         
   0  -5  10         36.61         41.53         4.75 o                         
   1  -5  10          7.21          7.06         1.96 o                         
   2  -5  10          4.80          4.35         2.17 o                         
   3  -5  10          9.32          8.80         2.47 o                         
   4  -5  10          0.01         -1.92         1.92 o                         
   5  -5  10          0.77          0.44         2.03 o                         
  -6  -4  10          2.08         -0.05         2.01 o                         
  -5  -4  10          1.20          0.57         1.66 o                         
  -4  -4  10          2.21          3.38         1.77 o                         
  -3  -4  10         11.06         11.43         2.17 o                         
  -2  -4  10          1.21          2.17         1.90 o                         
  -1  -4  10          6.23          7.59         2.15 o                         
   0  -4  10          3.68          3.42         1.70 o                         
   1  -4  10         32.46         33.41         4.07 o                         
   2  -4  10          2.39          2.84         1.69 o                         
   3  -4  10          1.09          3.19         1.94 o                         
   4  -4  10         12.38         11.93         2.65 o                         
   5  -4  10          3.83          5.54         2.31 o                         
   6  -4  10          0.43          1.95         2.06 o                         
  -6  -3  10          0.83          0.50         2.66 o                         
  -5  -3  10          6.80          4.95         2.37 o                         
  -4  -3  10          5.46          4.69         2.08 o                         
  -3  -3  10          0.31          0.65         1.60 o                         
  -2  -3  10          0.66         -1.44         1.44 o                         
  -1  -3  10         41.36         51.99         5.99 o                         
   0  -3  10          0.76          1.49         1.54 o                         
   1  -3  10         14.23         14.78         2.20 o                         
   2  -3  10          0.44         -0.03         1.35 o                         
   3  -3  10         16.18         15.83         2.90 o                         
   4  -3  10         26.05         30.82         3.44 o                         
   5  -3  10         20.13         27.23         6.08 o                         
   6  -3  10          6.59          9.38         2.40 o                         
   7  -3  10          0.98         -0.25         2.07 o                         
  -6  -2  10          0.18          0.92         1.77 o                         
  -5  -2  10          3.30          4.59         1.61 o                         
  -4  -2  10          3.36          2.51         1.50 o                         
  -3  -2  10          6.02          8.41         2.12 o                         
  -2  -2  10         18.14         21.51         2.97 o                         
  -1  -2  10         12.70         15.79         2.98 o                         
   0  -2  10          6.34          4.58         1.59 o                         
   1  -2  10          1.08          1.21         1.34 o                         
   2  -2  10          3.41          3.34         1.60 o                         
   3  -2  10         57.24         65.26         5.84 o                         
   4  -2  10          3.57          2.54         3.51 o                         
   5  -2  10          0.30          0.96         1.74 o                         
   6  -2  10         17.18         19.31         2.77 o                         
   7  -2  10          1.50          1.67         1.76 o                         
   8  -2  10          6.55          6.31         1.96 o                         
  -6  -1  10         13.02         15.14         2.40 o                         
  -5  -1  10          5.09          5.97         2.12 o                         
  -4  -1  10          7.83         11.75         1.81 o                         
  -3  -1  10         13.27         17.76         1.87 o                         
  -2  -1  10          1.60          1.54         1.29 o                         
  -1  -1  10         12.75          9.43         1.56 o                         
   0  -1  10          0.03         -1.37         1.37 o                         
   1  -1  10          7.74          9.73         2.17 o                         
   2  -1  10         51.63         51.93         4.37 o                         
   3  -1  10          4.71          4.21         1.56 o                         
   4  -1  10          4.15          1.61         1.63 o                         
   5  -1  10         16.97         17.54         2.50 o                         
   6  -1  10          7.06          6.51         2.06 o                         
   7  -1  10          0.70          0.83         1.53 o                         
   8  -1  10          0.15         -0.22         1.53 o                         
   9  -1  10          4.74          5.73         3.11 o                         
  -6   0  10         13.74         11.42         2.12 o                         
  -5   0  10          6.93          7.81         1.92 o                         
  -4   0  10          2.97          2.13         1.28 o                         
  -3   0  10         32.81         30.37         3.08 o                         
  -2   0  10         24.62         25.60         2.21 o                         
  -1   0  10         68.31         70.18         5.46 o                         
   0   0  10         38.51         40.12         2.97 o                         
   1   0  10          0.75         -0.29         1.46 o                         
   2   0  10          2.78          1.94         1.60 o                         
   3   0  10          0.02         -1.53         1.53 o                         
   4   0  10          2.36          4.01         1.70 o                         
   5   0  10          6.39          6.03         1.64 o                         
   6   0  10          1.03         -0.48         1.33 o                         
   7   0  10          0.00          3.29         1.65 o                         
   8   0  10          5.26          6.44         1.75 o                         
   9   0  10         22.94         25.83         3.89 o                         
  -6   1  10          0.02         -0.94         1.86 o                         
  -5   1  10         29.77         35.49         2.56 o                         
  -4   1  10          0.00          0.99         1.16 o                         
  -3   1  10          3.60          6.41         1.44 o                         
  -2   1  10         20.27         20.70         1.95 o                         
  -1   1  10         60.70         63.22         3.89 o                         
   0   1  10         42.63         45.23         3.27 o                         
   1   1  10          1.00          2.66         1.31 o                         
   2   1  10          1.26          1.93         1.36 o                         
   3   1  10         36.61         38.91         3.37 o                         
   4   1  10          1.01         -0.90         1.47 o                         
   5   1  10          0.81         -0.78         1.26 o                         
   6   1  10          3.85          5.24         2.19 o                         
   7   1  10          1.24          2.26         1.55 o                         
   8   1  10          0.63          2.48         1.51 o                         
   9   1  10          0.46          0.83         2.35 o                         
  10   1  10          0.03          0.36         2.42 o                         
  -6   2  10          0.58          1.23         1.68 o                         
  -5   2  10         10.66          9.13         1.95 o                         
  -4   2  10          0.49         -1.03         1.03 o                         
  -3   2  10         15.31         16.59         1.85 o                         
  -2   2  10          0.81         -0.64         1.02 o                         
  -1   2  10         27.35         30.61         3.47 o                         
   0   2  10          4.73          5.15         1.54 o                         
   1   2  10          7.43         10.91         1.78 o                         
   2   2  10         18.00         19.98         2.67 o                         
   3   2  10         18.75         17.29         2.08 o                         
   4   2  10          8.99          8.17         1.76 o                         
   5   2  10         13.71          8.17         2.15 o                         
   6   2  10          4.03          6.76         1.66 o                         
   7   2  10          6.18          4.88         1.63 o                         
   8   2  10          0.22          2.12         1.40 o                         
   9   2  10          1.16         -0.31         2.20 o                         
  10   2  10          0.22         -0.37         2.49 o                         
  -6   3  10         10.13         10.39         2.25 o                         
  -5   3  10          3.81          4.67         1.41 o                         
  -4   3  10          1.07          1.83         1.39 o                         
  -3   3  10          8.42          8.55         1.59 o                         
  -2   3  10          2.07          1.33         1.55 o                         
  -1   3  10          1.27          4.03         1.71 o                         
   0   3  10          6.58          4.63         2.16 o                         
   1   3  10         14.87         16.56         2.05 o                         
   2   3  10         55.76         58.55         4.23 o                         
   3   3  10         42.27         42.32         2.98 o                         
   4   3  10          0.70          0.44         1.13 o                         
   5   3  10         23.17         27.24         2.50 o                         
   6   3  10         36.09         45.59         3.75 o                         
   7   3  10          0.00         -1.25         1.28 o                         
   8   3  10          0.71          0.75         1.33 o                         
   9   3  10          0.32          0.87         2.04 o                         
  10   3  10          0.58          1.52         2.42 o                         
  -5   4  10          7.86          9.18         1.69 o                         
  -4   4  10          7.57          9.23         1.73 o                         
  -3   4  10          3.42          2.13         1.47 o                         
  -2   4  10          6.88          4.67         1.89 o                         
  -1   4  10          1.75          0.17         1.36 o                         
   0   4  10          5.38          2.31         1.18 o                         
   1   4  10         11.91         13.60         2.02 o                         
   2   4  10         19.75         17.82         2.17 o                         
   3   4  10         86.59         94.51         4.18 o                         
   4   4  10         10.64         14.05         1.96 o                         
   5   4  10          1.94          4.16         1.77 o                         
   6   4  10          9.30         13.36         1.95 o                         
   7   4  10         12.20         11.50         2.06 o                         
   8   4  10          4.53          4.68         1.59 o                         
   9   4  10          1.25         -1.86         1.98 o                         
  10   4  10          0.93         -0.82         2.09 o                         
  -5   5  10          0.14         -1.35         1.35 o                         
  -4   5  10          4.04          1.91         1.59 o                         
  -3   5  10          2.99          2.81         1.56 o                         
  -2   5  10          2.50          3.22         1.75 o                         
  -1   5  10          3.74          3.16         1.67 o                         
   0   5  10          0.01         -1.05         1.05 o                         
   1   5  10          6.35          5.32         2.20 o                         
   2   5  10         35.20         38.50         2.42 o                         
   3   5  10          2.02          2.47         1.41 o                         
   4   5  10         12.67         10.20         1.85 o                         
   5   5  10          4.12          5.52         1.54 o                         
   6   5  10          8.35          7.59         2.47 o                         
   7   5  10         38.65         38.70         4.77 o                         
   8   5  10          1.67          3.40         1.53 o                         
   9   5  10          0.09         -1.89         1.89 o                         
  10   5  10          0.02         -1.98         1.98 o                         
  -4   6  10          0.28          1.67         1.57 o                         
  -3   6  10          0.38          0.73         2.85 o                         
  -2   6  10          1.16          2.94         1.72 o                         
  -1   6  10          7.57          6.28         2.14 o                         
   0   6  10          3.02          2.91         1.56 o                         
   1   6  10         10.69         13.70         1.91 o                         
   2   6  10         44.38         44.20         3.20 o                         
   3   6  10          0.96         -0.32         1.08 o                         
   4   6  10          1.12          2.12         1.26 o                         
   5   6  10          2.13          2.94         1.79 o                         
   6   6  10          5.94          4.38         2.03 o                         
   7   6  10          6.42          5.64         2.21 o                         
   8   6  10          0.23          1.97         2.20 o                         
   9   6  10          0.27          2.06         2.27 o                         
  10   6  10          0.29          1.41         2.39 o                         
  -3   7  10          0.42         -1.35         1.54 o                         
  -2   7  10          1.19          0.81         1.85 o                         
  -1   7  10          6.01          4.10         1.97 o                         
   0   7  10         10.69          6.82         2.07 o                         
   1   7  10          4.98          5.32         1.55 o                         
   2   7  10          6.62          6.77         1.59 o                         
   3   7  10          5.28          6.76         1.62 o                         
   4   7  10         29.53         32.22         3.42 o                         
   5   7  10          3.11          4.53         1.84 o                         
   6   7  10         15.09         15.18         2.55 o                         
   7   7  10          3.68          3.42         1.47 o                         
   8   7  10          2.41         -2.05         2.05 o                         
   9   7  10          0.02          0.52         1.79 o                         
  10   7  10          0.17          1.37         1.80 o                         
  -2   8  10          2.55          2.80         2.91 o                         
  -1   8  10          5.69          8.31         2.84 o                         
   0   8  10          3.03          2.15         1.87 o                         
   1   8  10          1.21          0.43         2.85 o                         
   2   8  10          0.45          0.77         1.98 o                         
   3   8  10          0.34          0.49         1.32 o                         
   4   8  10          8.11          9.22         2.49 o                         
   5   8  10          1.76          2.67         1.99 o                         
   6   8  10          4.76          3.74         2.07 o                         
   7   8  10          1.41          0.30         3.22 o                         
   8   8  10          1.13         -0.88         1.52 o                         
   9   8  10          1.23         -0.51         1.63 o                         
  -1   9  10          1.74         -1.82         1.82 o                         
   0   9  10          0.72          2.89         2.04 o                         
   1   9  10          0.01         -1.22         1.90 o                         
   2   9  10          3.92          2.88         1.66 o                         
   3   9  10          7.37          6.62         2.30 o                         
   4   9  10         35.33         34.14         3.73 o                         
   5   9  10          0.02         -1.83         1.83 o                         
   6   9  10          9.07         11.29         3.65 o                         
   7   9  10          1.05         -2.20         2.20 o                         
   8   9  10          3.55          2.84         3.01 o                         
   1  10  10          6.76          6.28         5.71 o                         
   2  10  10          9.52         10.79         4.77 o                         
   3  10  10          2.19          1.56         2.18 o                         
   4  10  10          0.65         -0.56         2.22 o                         
   5  10  10          2.43          7.22         2.62 o                         
   6  10  10          0.15          3.78         2.39 o                         
   7  10  10          0.13          2.91         2.79 o                         
  -2  -5  11          2.39          1.20         2.04 o                         
  -1  -5  11          0.33          2.26         2.06 o                         
   0  -5  11          6.71          6.67         2.44 o                         
   1  -5  11          0.31          0.04         2.29 o                         
   2  -5  11          8.36         14.72         3.71 o                         
   3  -5  11         15.62         15.96         3.53 o                         
  -4  -4  11          0.76         -1.81         1.81 o                         
  -3  -4  11          6.30          6.53         2.08 o                         
  -2  -4  11          2.24          2.45         1.79 o                         
  -1  -4  11          7.65          8.77         2.48 o                         
   0  -4  11         11.67         12.54         5.30 o                         
   1  -4  11         14.41         11.76         2.33 o                         
   2  -4  11          5.29          6.36         2.51 o                         
   3  -4  11         11.81         11.68         3.41 o                         
   4  -4  11         26.68         23.02         5.87 o                         
   5  -4  11          1.03         -0.17         2.10 o                         
  -4  -3  11          1.22          0.17         1.73 o                         
  -3  -3  11          8.49          7.29         2.08 o                         
  -2  -3  11          2.28          1.13         1.98 o                         
  -1  -3  11         15.73         18.43         3.37 o                         
   0  -3  11          3.61          4.40         2.15 o                         
   1  -3  11         33.42         30.13         3.05 o                         
   2  -3  11         30.23         26.39         3.93 o                         
   3  -3  11          0.48          2.85         2.09 o                         
   4  -3  11          0.01          2.04         1.88 o                         
   5  -3  11          4.59          8.39         2.53 o                         
   6  -3  11          0.34         -0.11         1.86 o                         
  -5  -2  11         12.86         10.47         2.36 o                         
  -4  -2  11          2.97          5.09         2.03 o                         
  -3  -2  11          1.10         -0.12         1.70 o                         
  -2  -2  11          6.51          2.78         2.56 o                         
  -1  -2  11          5.23          3.86         3.00 o                         
   0  -2  11         28.58         28.79         3.39 o                         
   1  -2  11         12.17          9.18         2.03 o                         
   2  -2  11          7.52          6.09         1.91 o                         
   3  -2  11          1.69         -0.14         1.71 o                         
   4  -2  11          0.76          2.84         2.01 o                         
   5  -2  11         25.66         28.19         3.36 o                         
   6  -2  11          0.05         -0.76         1.75 o                         
   7  -2  11          1.02         -0.70         2.19 o                         
  -5  -1  11          0.11         -1.40         1.46 o                         
  -4  -1  11          9.28          9.75         2.34 o                         
  -3  -1  11          0.70         -1.55         3.35 o                         
  -2  -1  11          2.24          2.95         2.14 o                         
  -1  -1  11          0.03         -0.33         1.56 o                         
   0  -1  11         22.83         26.13         2.72 o                         
   1  -1  11          1.39          0.58         1.79 o                         
   2  -1  11          6.21          8.67         2.55 o                         
   3  -1  11          6.23         11.71         2.38 o                         
   4  -1  11          0.08         -1.65         1.65 o                         
   5  -1  11         15.00         17.14         2.89 o                         
   6  -1  11         11.39         18.01         3.68 o                         
   7  -1  11          5.57          4.67         2.29 o                         
   8  -1  11          4.36          1.95         2.49 o                         
  -5   0  11          1.39          2.51         1.60 o                         
  -4   0  11          0.26         -0.12         1.53 o                         
  -3   0  11          9.79          9.42         1.95 o                         
  -2   0  11          0.31          1.21         1.46 o                         
  -1   0  11         31.17         37.54         5.77 o                         
   0   0  11          7.00          8.50         1.89 o                         
   1   0  11          2.81          2.35         1.55 o                         
   2   0  11          2.23          4.81         1.95 o                         
   3   0  11          4.82          3.78         1.77 o                         
   4   0  11         32.14         36.14         3.60 o                         
   5   0  11          0.86         -0.56         1.52 o                         
   6   0  11          6.24          5.21         2.08 o                         
   7   0  11          7.16          8.64         2.80 o                         
   8   0  11          0.36          0.53         1.89 o                         
  -5   1  11          6.23          2.94         1.64 o                         
  -4   1  11          0.07          0.54         1.46 o                         
  -3   1  11         13.01         15.34         2.52 o                         
  -2   1  11          8.78         10.34         2.06 o                         
  -1   1  11          0.92          0.43         1.39 o                         
   0   1  11          1.01          1.35         1.43 o                         
   1   1  11          3.33          3.41         1.62 o                         
   2   1  11          0.01         -1.08         1.34 o                         
   3   1  11          6.18          7.76         2.15 o                         
   4   1  11         27.21         30.65         6.02 o                         
   5   1  11          1.16         -1.09         1.67 o                         
   6   1  11         17.39         27.15         3.08 o                         
   7   1  11          5.87          6.81         2.14 o                         
   8   1  11          0.29          0.60         1.60 o                         
   9   1  11          0.72          6.92         4.67 o                         
  -5   2  11          0.50         -0.87         1.44 o                         
  -4   2  11          1.21          0.99         1.54 o                         
  -3   2  11          0.10         -0.74         1.54 o                         
  -2   2  11         31.51         33.30         4.64 o                         
  -1   2  11          0.59          3.44         2.07 o                         
   0   2  11          7.93          9.07         1.86 o                         
   1   2  11          9.86         16.18         2.30 o                         
   2   2  11          8.34          9.45         1.89 o                         
   3   2  11          0.30         -1.13         1.13 o                         
   4   2  11          3.73          4.50         1.99 o                         
   5   2  11          6.16          3.36         5.08 o                         
   6   2  11          0.93          1.87         1.76 o                         
   7   2  11          1.23          0.43         1.55 o                         
   8   2  11          0.12          0.17         1.55 o                         
   9   2  11          0.09          0.03         2.24 o                         
  -5   3  11          0.42          0.38         1.66 o                         
  -4   3  11         21.30         23.68         4.37 o                         
  -3   3  11          2.33          0.22         1.47 o                         
  -2   3  11          0.05         -0.49         1.37 o                         
  -1   3  11         11.26          5.40         2.04 o                         
   0   3  11         53.08         55.97         4.58 o                         
   1   3  11          3.08          1.63         1.47 o                         
   2   3  11          1.12         -0.09         1.40 o                         
   3   3  11          0.22          0.77         1.42 o                         
   4   3  11         25.45         23.39         3.44 o                         
   5   3  11          0.72          2.20         1.86 o                         
   6   3  11          0.66          3.35         1.87 o                         
   7   3  11          9.04         10.36         2.24 o                         
   8   3  11          0.03         -1.43         1.43 o                         
   9   3  11          2.96          0.45         2.44 o                         
  -4   4  11         11.13          2.32         1.69 o                         
  -3   4  11          1.53         -1.52         1.52 o                         
  -2   4  11          6.90          6.54         2.23 o                         
  -1   4  11          1.93          3.25         2.61 o                         
   0   4  11         23.61         23.44         3.52 o                         
   1   4  11          0.11          1.26         1.72 o                         
   2   4  11         24.42         26.18         3.15 o                         
   3   4  11          0.01          1.98         1.54 o                         
   4   4  11          3.52          1.13         2.38 o                         
   5   4  11          2.58          1.71         1.75 o                         
   6   4  11          5.53          3.52         2.56 o                         
   7   4  11          5.06          3.23         3.60 o                         
   8   4  11          0.15          0.17         1.60 o                         
   9   4  11          0.09          4.67         2.64 o                         
  -4   5  11          0.61          1.46         1.64 o                         
  -3   5  11          0.02         -1.47         1.47 o                         
  -2   5  11          6.90          2.40         1.87 o                         
  -1   5  11          1.64          1.46         1.72 o                         
   0   5  11          3.86          5.79         2.79 o                         
   1   5  11          9.19          6.44         1.81 o                         
   2   5  11          4.87          6.84         1.51 o                         
   3   5  11         18.86         15.71         2.18 o                         
   4   5  11          8.27          8.68         2.31 o                         
   5   5  11          0.00         -1.46         1.46 o                         
   6   5  11          0.79         -1.98         1.98 o                         
   7   5  11          4.01          6.43         2.79 o                         
   8   5  11          0.27         -1.58         1.58 o                         
   9   5  11          0.61          2.31         3.32 o                         
  -3   6  11          1.63          0.08         1.61 o                         
  -2   6  11          0.00          0.28         1.78 o                         
  -1   6  11          2.78          2.37         1.88 o                         
   0   6  11          7.12          3.38         2.63 o                         
   1   6  11          0.00         -0.50         1.43 o                         
   2   6  11          0.00         -0.33         1.31 o                         
   3   6  11          4.40          3.32         1.39 o                         
   4   6  11          4.26          6.35         1.65 o                         
   5   6  11          4.99          7.06         2.59 o                         
   6   6  11          8.98         -1.47         2.59 o                         
   7   6  11          0.29         -2.91         2.91 o                         
   8   6  11          0.73          2.78         3.74 o                         
   9   6  11          0.39          1.30         2.44 o                         
  -2   7  11          3.65          1.67         2.07 o                         
  -1   7  11          1.69          2.99         3.31 o                         
   0   7  11          0.22          1.58         1.94 o                         
   1   7  11          0.05         -0.57         1.77 o                         
   2   7  11          1.51          1.93         1.51 o                         
   3   7  11          5.88          1.90         2.55 o                         
   4   7  11         23.39         29.84         3.58 o                         
   5   7  11         13.46         13.53         3.19 o                         
   6   7  11          3.05          2.88         1.82 o                         
   7   7  11          2.86          1.58         2.66 o                         
   8   7  11         12.77         11.41         3.38 o                         
   9   7  11          0.01         -1.09         2.21 o                         
  -1   8  11          0.33          1.67         2.21 o                         
   0   8  11          0.61          0.19         1.91 o                         
   1   8  11          5.84          5.03         2.23 o                         
   2   8  11          7.11          5.75         1.99 o                         
   3   8  11          9.79         12.07         2.93 o                         
   4   8  11          0.37          1.59         1.98 o                         
   5   8  11          1.14          2.52         2.17 o                         
   6   8  11          6.98          4.89         2.42 o                         
   7   8  11          6.33          3.83         4.05 o                         
   8   8  11          4.77          5.79         2.84 o                         
   1   9  11          0.67          0.17         2.36 o                         
   2   9  11          0.63         -1.25         2.91 o                         
   3   9  11          1.98          1.82         3.17 o                         
   4   9  11          8.34          4.92         2.53 o                         
   5   9  11          4.78          8.20         2.69 o                         
   6   9  11          0.00         -1.86         2.49 o                         
   7   9  11          1.68          0.17         2.63 o                         
  -2  -3  12         16.14         18.62         3.98 o                         
  -1  -3  12          5.90          5.37         2.14 o                         
   0  -3  12          2.24          0.92         2.06 o                         
   1  -3  12          0.43         -0.81         1.95 o                         
   2  -3  12          1.66          0.43         2.06 o                         
   3  -3  12          9.93          7.85         2.75 o                         
   4  -3  12         20.97         28.38         3.77 o                         
  -3  -2  12          1.40          1.98         2.01 o                         
  -2  -2  12          0.04         -1.53         1.88 o                         
  -1  -2  12          9.33         13.21         2.51 o                         
   0  -2  12          6.21          5.60         2.07 o                         
   1  -2  12         13.96         13.63         3.41 o                         
   2  -2  12         20.76         25.00         6.92 o                         
   3  -2  12          2.25          4.63         2.41 o                         
   4  -2  12          2.98         -0.29         2.47 o                         
   5  -2  12         15.59         18.47         3.13 o                         
  -3  -1  12          3.67          4.46         2.17 o                         
  -2  -1  12         27.26         37.79         8.46 o                         
  -1  -1  12          1.80          2.01         2.04 o                         
   0  -1  12          3.76          5.18         2.25 o                         
   1  -1  12          6.37          3.95         1.73 o                         
   2  -1  12         10.20          7.90         2.15 o                         
   3  -1  12         18.89         18.63         4.05 o                         
   4  -1  12         11.36         14.00         2.89 o                         
   5  -1  12          1.24          1.29         2.04 o                         
   6  -1  12          1.83          1.83         4.59 o                         
  -3   0  12          7.05          9.14         2.49 o                         
  -2   0  12          0.23         -0.87         1.85 o                         
  -1   0  12          1.81          1.56         1.86 o                         
   0   0  12          2.93          1.95         2.01 o                         
   1   0  12          7.30         10.79         2.40 o                         
   2   0  12         23.55         24.35         3.29 o                         
   3   0  12          3.08         -1.01         1.86 o                         
   4   0  12          4.14          4.56         2.11 o                         
   5   0  12          2.13          1.92         3.51 o                         
   6   0  12         35.47         34.98         3.75 o                         
   7   0  12          3.61          3.70         2.45 o                         
  -3   1  12          5.05          3.54         2.49 o                         
  -2   1  12          2.04          2.20         1.63 o                         
  -1   1  12          8.53         10.95         2.10 o                         
   0   1  12          0.00         -1.67         1.67 o                         
   1   1  12         25.21         30.32         2.99 o                         
   2   1  12          0.93         -1.18         1.54 o                         
   3   1  12          1.01         -1.22         1.79 o                         
   4   1  12         16.11         17.62         4.20 o                         
   5   1  12          1.84          0.43         1.88 o                         
   6   1  12          6.78          4.60         2.20 o                         
   7   1  12          2.20          2.18         2.34 o                         
  -3   2  12          3.49          6.68         1.97 o                         
  -2   2  12          0.03         -0.68         2.25 o                         
  -1   2  12          0.84          0.27         1.47 o                         
   0   2  12         18.61         16.71         2.82 o                         
   1   2  12          1.09         -1.29         1.55 o                         
   2   2  12          2.03          2.86         1.78 o                         
   3   2  12          0.40          0.73         1.89 o                         
   4   2  12          7.31          9.53         3.22 o                         
   5   2  12          4.20          6.99         1.98 o                         
   6   2  12          3.92          4.42         2.11 o                         
   7   2  12          1.49          0.79         2.49 o                         
   8   2  12          1.40         -1.61         3.32 o                         
  -3   3  12          2.59          0.49         1.58 o                         
  -2   3  12          2.29          2.37         1.66 o                         
  -1   3  12          4.83          4.44         2.23 o                         
   0   3  12          1.67         -0.77         2.82 o                         
   1   3  12          0.01          0.58         1.65 o                         
   2   3  12         19.84         17.90         2.51 o                         
   3   3  12          6.65         10.63         2.57 o                         
   4   3  12          0.57          0.51         2.37 o                         
   5   3  12          5.30          5.60         4.01 o                         
   6   3  12          0.01         -1.56         1.56 o                         
   7   3  12          0.57          0.59         1.95 o                         
   8   3  12          4.54          3.77         2.49 o                         
  -3   4  12          0.30         -1.50         1.50 o                         
  -2   4  12          0.90         -1.30         1.54 o                         
  -1   4  12         15.10          9.92         3.09 o                         
   0   4  12          0.00         -0.52         1.88 o                         
   1   4  12          6.11          3.72         2.03 o                         
   2   4  12          0.19         -1.45         1.45 o                         
   3   4  12          2.17          4.54         2.99 o                         
   4   4  12          0.94          4.90         2.15 o                         
   5   4  12          1.03          1.01         2.15 o                         
   6   4  12          7.88          7.61         2.94 o                         
   7   4  12          0.00          1.58         2.23 o                         
   8   4  12          0.91         -1.05         1.88 o                         
  -2   5  12          0.24         -0.37         1.59 o                         
  -1   5  12          0.06          0.33         1.94 o                         
   0   5  12          1.22          3.37         1.83 o                         
   1   5  12          6.90          6.59         2.29 o                         
   2   5  12          0.59          0.92         1.31 o                         
   3   5  12          0.07          0.98         1.71 o                         
   4   5  12          0.12         -1.55         1.55 o                         
   5   5  12         11.26         17.00         4.25 o                         
   6   5  12          0.88         -0.64         2.39 o                         
   7   5  12          0.00          0.62         3.53 o                         
   8   5  12          4.39          6.02         2.44 o                         
  -1   6  12          0.04          2.48         2.03 o                         
   0   6  12          0.00         -1.10         1.71 o                         
   1   6  12          6.61          3.64         3.94 o                         
   2   6  12          0.85          2.12         1.60 o                         
   3   6  12          3.34          4.18         1.74 o                         
   4   6  12          0.01         -1.10         1.59 o                         
   5   6  12          0.63         -1.80         1.80 o                         
   6   6  12          0.81         -0.50         2.56 o                         
   7   6  12          3.55          0.21         3.74 o                         
   8   6  12          2.57          4.03         5.71 o                         
   0   7  12          7.22         10.33         2.68 o                         
   1   7  12         11.87          5.60         2.39 o                         
   2   7  12          3.60          3.56         2.48 o                         
   3   7  12          3.80          0.90         2.14 o                         
   4   7  12          0.23          0.57         2.11 o                         
   5   7  12          0.10         -2.19         2.19 o                         
   6   7  12          1.67          0.94         1.82 o                         
   7   7  12          0.00          0.38         3.22 o                         
   2   8  12          0.10         -3.11         3.11 o                         
   3   8  12          0.09          1.62         2.30 o                         
   4   8  12          0.05         -1.94         1.94 o                         
   5   8  12          0.31          1.11         2.22 o                         
   6   8  12          0.06         -1.71         3.63 o                         
   0  -1  13         14.34         17.99         2.85 o                         
   1  -1  13          1.05          1.74         2.37 o                         
   2  -1  13          1.01          1.36         2.21 o                         
   3  -1  13          0.82          0.57         2.19 o                         
  -1   0  13          4.73         -1.63         2.11 o                         
   0   0  13         14.75         10.52         2.66 o                         
   1   0  13          2.74          2.10         2.89 o                         
   2   0  13          3.28          3.03         2.03 o                         
   3   0  13          3.80          2.29         2.13 o                         
   4   0  13          1.12          1.96         2.11 o                         
  -1   1  13          6.96          9.72         2.72 o                         
   0   1  13          4.16          5.99         3.07 o                         
   1   1  13          0.80         -0.18         2.10 o                         
   2   1  13          2.16          2.05         2.17 o                         
   3   1  13         10.07          7.48         2.89 o                         
   4   1  13          0.47          1.22         1.77 o                         
   5   1  13         12.19          8.32         2.24 o                         
  -1   2  13          5.77          4.39         1.93 o                         
   0   2  13          0.76         -1.26         1.90 o                         
   1   2  13          0.49         -1.15         2.52 o                         
   2   2  13          0.02         -1.80         1.98 o                         
   3   2  13         10.58         14.78         3.02 o                         
   4   2  13          1.14          1.79         2.13 o                         
   5   2  13          2.07          0.19         1.85 o                         
   6   2  13          0.03          0.31         2.04 o                         
  -1   3  13         13.34         12.37         2.51 o                         
   0   3  13          9.75          9.76         2.71 o                         
   1   3  13          0.01         -0.11         2.08 o                         
   2   3  13          6.33          5.91         2.56 o                         
   3   3  13          2.26          1.02         3.37 o                         
   4   3  13          0.60          2.32         2.22 o                         
   5   3  13          5.86          4.41         2.38 o                         
   6   3  13          0.20         -0.42         1.95 o                         
   0   4  13          1.30          2.67         2.22 o                         
   1   4  13          5.61          1.73         2.41 o                         
   2   4  13          1.67         -1.07         2.24 o                         
   3   4  13          1.69          4.33         4.40 o                         
   4   4  13          0.04         -0.14         1.98 o                         
   5   4  13          4.97          5.63         2.98 o                         
   6   4  13          0.14         -1.43         2.92 o                         
   1   5  13          0.20         -0.13         2.04 o                         
   2   5  13          0.21          3.44         2.70 o                         
   3   5  13          8.79          9.12         2.27 o                         
   4   5  13          0.65         -0.27         2.71 o                         
   5   5  13          0.59          0.05         2.91 o                         
   6   5  13          0.88         -1.14         2.49 o                         
   2   6  13         13.32          9.78         3.15 o                         
   3   6  13          0.00          0.90         1.76 o                         
   4   6  13          1.03          0.74         1.97 o                         
   5   6  13          0.02         -0.05         2.14 o                         
                                                                                
